# Supplementary material for: Quantification for non-targeted LC/MS screening without standard substances
Source: Sci Rep. 2020 Apr 2;10:5808. doi: 10.1038/s41598-020-62573-z (PMC7118164; doi:10.1038/s41598-020-62573-z)
Supplement: Supplementary file 2 — Table S2. [file 41598_2020_62573_MOESM2_ESM.xlsx]

## Sheet: positive mode
SMILES	pH_aq	name	logIE	instrument	source	solvent	doi
CC[N+](CC)(CC)CC	3.7	tetraethylammonium	4.16	Agilent 3Q	JetStream	0.1 mM formic acid	10.1002/slct.201702269
CN(C)c1ccccc1	3.7	N,N-dimethylaniline	1.94	Agilent 3Q	JetStream	0.1 mM formic acid	10.1002/slct.201702269
COc1ccc(cc1)N(C)C	3.7	4-methoxy-N,N-dimethylaniline	3.89	Agilent 3Q	JetStream	0.1 mM formic acid	10.1002/slct.201702269
c1ccc2ncccc2c1	3.7	quinoline	2.82	Agilent 3Q	JetStream	0.1 mM formic acid	10.1002/slct.201702269
Nc1cccc(N)n1	3.7	2,6-diaminopyridine	3.8	Agilent 3Q	JetStream	0.1 mM formic acid	10.1002/slct.201702269
Nc1ccc(cc1)C(O)=O	3.7	4-aminobenzoic acid	3.12	Agilent 3Q	JetStream	0.1 mM formic acid	10.1002/slct.201702269
Nc1cccc2ccccc12	3.7	1-naphthylamine	3.54	Agilent 3Q	JetStream	0.1 mM formic acid	10.1002/slct.201702269
NC(CO)(CO)CO	3.7	trizma base	2.89	Agilent 3Q	JetStream	0.1 mM formic acid	10.1002/slct.201702269
Nc1ccccc1O	3.7	2-aminophenol	3.65	Agilent 3Q	JetStream	0.1 mM formic acid	10.1002/slct.201702269
COc1ccc(N)cc1	3.7	4-methoxyaniline	3.87	Agilent 3Q	JetStream	0.1 mM formic acid	10.1002/slct.201702269
Cc1ccc2cccc(N)c2n1	3.7	8-aminoquinaldine	3.84	Agilent 3Q	JetStream	0.1 mM formic acid	10.1002/slct.201702269
CC[N+](CC)(CC)CC	2.7	tetraethylammonium	3.51	Agilent XCT	ESI	0.1% formic acid	Measured in this study
Clc1ccccc1N=P(N=P(N1CCCC1)(N1CCCC1)N1CCCC1)(N1CCCC1)N1CCCC1	2.7	2-Cl-C6H4-P2(pyrr)	3.81	Agilent XCT	ESI	0.1% formic acid	Measured in this study
FC(F)(F)c1ccc(N=P(N2CCCC2)(N2CCCC2)N2CCCC2)cc1	2.7	4-CF3-C6H4-P(pyrr)	3.75	Agilent XCT	ESI	0.1% formic acid	Measured in this study
CCC[N+](CCC)(CCC)CCC	2.7	tetrapropylammonium	3.3	Agilent XCT	ESI	0.1% formic acid	Measured in this study
CCCN(CCC)CCC	2.7	tripropylamine	3.41	Agilent XCT	ESI	0.1% formic acid	Measured in this study
c1ccncc1	2.7	pyridine	2.47	Agilent XCT	ESI	0.1% formic acid	Measured in this study
C1CCNC1	2.7	pyrrolidine	2.4	Agilent XCT	ESI	0.1% formic acid	Measured in this study
CCNCC	2.7	diethylamine	2.53	Agilent XCT	ESI	0.1% formic acid	Measured in this study
COc1cccc(c1)N(C)C	2.7	3-methoxy-N,N-dimethylaniline	3.4	Agilent XCT	ESI	0.1% formic acid	Measured in this study
Nc1ccccn1	2.7	2-aminopyridine	1.94	Agilent XCT	ESI	0.1% formic acid	Measured in this study
CN(C)c1ccc(cc1)N(C)C	2.7	4-dimethylamino-N,N-dimethylaniline	2.55	Agilent XCT	ESI	0.1% formic acid	Measured in this study
CO[C@H]1[C@@H](C[C@@H]2CN3CCc4c([nH]c5cc(OC)ccc45)[C@H]3C[C@@H]2[C@@H]1C(=O)OC)OC(=O)c6cc(OC)c(OC)c(OC)c6	2.7	reserpine	3.27	Agilent XCT	ESI	0.1% formic acid	Measured in this study
N[C@@H](CCC(N)=O)C(O)=O	2.7	glutamine	1.33	Agilent XCT	ESI	0.1% formic acid	Measured in this study
CC(N)C(=O)O	2.7	alpha-alanine	1.35	Agilent XCT	ESI	0.1% formic acid	Measured in this study
NC(Cc1ccccc1)C(=O)NC(Cc1ccccc1)C(=O)NC(Cc1ccccc1)C(=O)NC(Cc1ccccc1)C(=O)O	2.7	Phe-Phe-Phe-Phe	3.96	Agilent XCT	ESI	0.1% formic acid	Measured in this study
c1cnc2c(c1)ccc3cccnc23	2.7	1,10-phenanthroline	2.72	Agilent XCT	ESI	0.1% formic acid	Measured in this study
CN(C)c1ccc(N=Nc2ccc(N=P(c3ccccc3)(c3ccccc3)N3CCCC3)cc2)cc1	2.7	4-[2-[4-[(diphenyl-1-pyrrolidinylphosphoranylidene)amino]phenyl]diazenyl]-N,N-dimethyl-benzenamine	2.38	Agilent XCT	ESI	0.1% formic acid	Measured in this study
O=[N+]([O-])c1ccc(N=Nc2ccc(N=P(c3ccccc3)(N3CCCC3)N3CCCC3)cc2)cc1	2.7	4-[2-(4-nitrophenyl)diazenyl]-N-(phenyldi-1-pyrrolidinylphosphoranylidene)benzenamine	3.25	Agilent XCT	ESI	0.1% formic acid	Measured in this study
COc1cccc(O)c1O	2.7	3-methoxycatechol	0.77	Agilent XCT	ESI	0.1% formic acid	Measured in this study
COc1ccncc1	2.7	4-methoxypyridine	2.82	Agilent XCT	ESI	0.1% formic acid	Measured in this study
OC(=O)c1ccccc1C(O)=O	2.7	phthalic acid	1.11	Agilent XCT	ESI	0.1% formic acid	Measured in this study
Nc1ccc(O)cc1	2.7	4-aminophenol	1.9	Agilent XCT	ESI	0.1% formic acid	Measured in this study
[nH]1ncc2ccccc12	2.7	indazole	2.37	Agilent XCT	ESI	0.1% formic acid	Measured in this study
CC(=O)Nc1sc(cn1)[N+]([O-])=O	2.7	2-acetamido-5-nitrothiazole	0.72	Agilent XCT	ESI	0.1% formic acid	Measured in this study
NC[P](O)(O)=O	2.7	AMPA	-0.16	Agilent XCT	ESI	0.1% formic acid	Measured in this study
CNC(=O)O\N=C\C(C)(C)[S](C)(=O)=O	2.7	aldicarb-sulfone	1.43	Agilent XCT	ESI	0.1% formic acid	Measured in this study
COC(=O)NC(=S)NC1=CC=CC=C1NC(=S)NC(=O)OC	2.7	thiophanate-methyl	2.64	Agilent XCT	ESI	0.1% formic acid	Measured in this study
Cc1c(COC(=O)C2C(\C=C(/Cl)C(F)(F)F)C2(C)C)cccc1c3ccccc3	2.7	bifenthrin	-0.87	Agilent XCT	ESI	0.1% formic acid	Measured in this study
CCOC(=O)C(S[P](=S)(OC)OC)c1ccccc1	2.7	phenthoate	2.32	Agilent XCT	ESI	0.1% formic acid	Measured in this study
COc1ccc(C=O)cc1	2.7	p-anisaldehyde	1.56	Agilent XCT	ESI	0.1% formic acid	Measured in this study
Oc1ccc(C=O)cc1	2.7	4-hydroxybenzaldehyde	1.19	Agilent XCT	ESI	0.1% formic acid	Measured in this study
OC(=O)C=Cc1ccccc1	2.7	cinnamic acid	1.2	Agilent XCT	ESI	0.1% formic acid	Measured in this study
CN1[C@@H]2CC(C[C@H]1[C@H]3[C@@H]2O3)OC(=O)[C@H](CO)C4=CC=CC=C4	2.7	scopolamine	3.27	Agilent XCT	ESI	0.1% formic acid	Measured in this study
CCO[P](=S)(Oc1ccc(cc1)C#N)c2ccccc2	2.7	cyanophenphos	1.9	Agilent XCT	ESI	0.1% formic acid	Measured in this study
CC1=NN=C(c2ccccc2)C(=O)N1N	2.7	metamitrone	2.55	Agilent XCT	ESI	0.1% formic acid	Measured in this study
CC(C)c1ccc(NC(=O)N(C)C)cc1	2.7	isoproturon	3.04	Agilent XCT	ESI	0.1% formic acid	Measured in this study
CCc1cccc(CC)c1N(COC)C(=O)CCl	2.7	alachlor	1.97	Agilent XCT	ESI	0.1% formic acid	Measured in this study
COc1cc(ccc1O)C(O)CN	2.7	normetanephrine	0.9	Agilent XCT	ESI	0.1% formic acid	Measured in this study
FC(F)C(F)(F)OCC(Cn1cncn1)c2ccc(Cl)cc2Cl	2.7	tetraconazole	3.37	Agilent XCT	ESI	0.1% formic acid	Measured in this study
CC[N+](CC)(CC)CC	6.08	tetraethylammonium	4.16	Agilent 3Q	JetStream	1 mM ammonium acetate	10.1002/slct.201702269
CN(C)c1ccccc1	6.08	N,N-dimethylaniline	1.55	Agilent 3Q	JetStream	1 mM ammonium acetate	10.1002/slct.201702269
COc1ccc(cc1)N(C)C	6.08	4-methoxy-N,N-dimethylaniline	2.53	Agilent 3Q	JetStream	1 mM ammonium acetate	10.1002/slct.201702269
c1ccc2ncccc2c1	6.08	quinoline	1.46	Agilent 3Q	JetStream	1 mM ammonium acetate	10.1002/slct.201702269
Nc1cccc(N)n1	6.08	2,6-diaminopyridine	3.66	Agilent 3Q	JetStream	1 mM ammonium acetate	10.1002/slct.201702269
Nc1ccc(cc1)C(O)=O	6.08	4-aminobenzoic acid	2.35	Agilent 3Q	JetStream	1 mM ammonium acetate	10.1002/slct.201702269
Nc1cccc2ccccc12	6.08	1-naphthylamine	2.46	Agilent 3Q	JetStream	1 mM ammonium acetate	10.1002/slct.201702269
NC(CO)(CO)CO	6.08	trizma base	2.62	Agilent 3Q	JetStream	1 mM ammonium acetate	10.1002/slct.201702269
Nc1ccccc1O	6.08	2-aminophenol	2.48	Agilent 3Q	JetStream	1 mM ammonium acetate	10.1002/slct.201702269
COc1ccc(N)cc1	6.08	4-methoxyaniline	2.19	Agilent 3Q	JetStream	1 mM ammonium acetate	10.1002/slct.201702269
Cc1ccc2cccc(N)c2n1	6.08	8-aminoquinaldine	2.73	Agilent 3Q	JetStream	1 mM ammonium acetate	10.1002/slct.201702269
CC[N+](CC)(CC)CC	3.08	tetraethylammonium	4.16	Agilent 3Q	JetStream	1 mM formic acid	10.1002/slct.201702269
CN(C)c1ccccc1	3.08	N,N-dimethylaniline	2.29	Agilent 3Q	JetStream	1 mM formic acid	10.1002/slct.201702269
COc1ccc(cc1)N(C)C	3.08	4-methoxy-N,N-dimethylaniline	3.96	Agilent 3Q	JetStream	1 mM formic acid	10.1002/slct.201702269
c1ccc2ncccc2c1	3.08	quinoline	3.09	Agilent 3Q	JetStream	1 mM formic acid	10.1002/slct.201702269
Nc1cccc(N)n1	3.08	2,6-diaminopyridine	3.91	Agilent 3Q	JetStream	1 mM formic acid	10.1002/slct.201702269
Nc1ccc(cc1)C(O)=O	3.08	4-aminobenzoic acid	3.18	Agilent 3Q	JetStream	1 mM formic acid	10.1002/slct.201702269
Nc1cccc2ccccc12	3.08	1-naphthylamine	3.56	Agilent 3Q	JetStream	1 mM formic acid	10.1002/slct.201702269
NC(CO)(CO)CO	3.08	trizma base	2.91	Agilent 3Q	JetStream	1 mM formic acid	10.1002/slct.201702269
Nc1ccccc1O	3.08	2-aminophenol	3.63	Agilent 3Q	JetStream	1 mM formic acid	10.1002/slct.201702269
COc1ccc(N)cc1	3.08	4-methoxyaniline	3.86	Agilent 3Q	JetStream	1 mM formic acid	10.1002/slct.201702269
Cc1ccc2cccc(N)c2n1	3.08	8-aminoquinaldine	3.89	Agilent 3Q	JetStream	1 mM formic acid	10.1002/slct.201702269
CN(C)c1ccccc1	7.9	N,N-dimethylaniline	0.86	Agilent 3Q	JetStream	1 mM methylamine	10.1002/slct.201702269
COc1ccc(cc1)N(C)C	7.9	4-methoxy-N,N-dimethylaniline	2.67	Agilent 3Q	JetStream	1 mM methylamine	10.1002/slct.201702269
c1ccc2ncccc2c1	7.9	quinoline	1.48	Agilent 3Q	JetStream	1 mM methylamine	10.1002/slct.201702269
Nc1cccc(N)n1	7.9	2,6-diaminopyridine	3	Agilent 3Q	JetStream	1 mM methylamine	10.1002/slct.201702269
Nc1cccc2ccccc12	7.9	1-naphthylamine	1.08	Agilent 3Q	JetStream	1 mM methylamine	10.1002/slct.201702269
NC(CO)(CO)CO	7.9	trizma base	2.52	Agilent 3Q	JetStream	1 mM methylamine	10.1002/slct.201702269
Nc1ccccc1O	7.9	2-aminophenol	1.66	Agilent 3Q	JetStream	1 mM methylamine	10.1002/slct.201702269
COc1ccc(N)cc1	7.9	4-methoxyaniline	2.06	Agilent 3Q	JetStream	1 mM methylamine	10.1002/slct.201702269
Cc1ccc2cccc(N)c2n1	7.9	8-aminoquinaldine	3.35	Agilent 3Q	JetStream	1 mM methylamine	10.1002/slct.201702269
CC[N+](CC)(CC)CC	9.37	tetraethylammonium	4.16	Agilent 3Q	JetStream	1 mM ammonia	10.1002/slct.201702269
CN(C)c1ccccc1	9.37	N,N-dimethylaniline	1.72	Agilent 3Q	JetStream	1 mM ammonia	10.1002/slct.201702269
COc1ccc(cc1)N(C)C	9.37	4-methoxy-N,N-dimethylaniline	2.85	Agilent 3Q	JetStream	1 mM ammonia	10.1002/slct.201702269
c1ccc2ncccc2c1	9.37	quinoline	1.72	Agilent 3Q	JetStream	1 mM ammonia	10.1002/slct.201702269
Nc1cccc(N)n1	9.37	2,6-diaminopyridine	3.81	Agilent 3Q	JetStream	1 mM ammonia	10.1002/slct.201702269
Nc1ccc(cc1)C(O)=O	9.37	4-aminobenzoic acid	2.58	Agilent 3Q	JetStream	1 mM ammonia	10.1002/slct.201702269
Nc1cccc2ccccc12	9.37	1-naphthylamine	2.78	Agilent 3Q	JetStream	1 mM ammonia	10.1002/slct.201702269
NC(CO)(CO)CO	9.37	trizma base	3.09	Agilent 3Q	JetStream	1 mM ammonia	10.1002/slct.201702269
Nc1ccccc1O	9.37	2-aminophenol	3.43	Agilent 3Q	JetStream	1 mM ammonia	10.1002/slct.201702269
COc1ccc(N)cc1	9.37	4-methoxyaniline	3.51	Agilent 3Q	JetStream	1 mM ammonia	10.1002/slct.201702269
Cc1ccc2cccc(N)c2n1	9.37	8-aminoquinaldine	3.95	Agilent 3Q	JetStream	1 mM ammonia	10.1002/slct.201702269
CC[N+](CC)(CC)CC	2.75	tetraethylammonium	4.16	Agilent 3Q	JetStream	1 mM oxalic acid	10.1002/slct.201702269
CN(C)c1ccccc1	2.75	N,N-dimethylaniline	3.3	Agilent 3Q	JetStream	1 mM oxalic acid	10.1002/slct.201702269
COc1ccc(cc1)N(C)C	2.75	4-methoxy-N,N-dimethylaniline	4.01	Agilent 3Q	JetStream	1 mM oxalic acid	10.1002/slct.201702269
c1ccc2ncccc2c1	2.75	quinoline	3.27	Agilent 3Q	JetStream	1 mM oxalic acid	10.1002/slct.201702269
Nc1cccc(N)n1	2.75	2,6-diaminopyridine	3.88	Agilent 3Q	JetStream	1 mM oxalic acid	10.1002/slct.201702269
Nc1ccc(cc1)C(O)=O	2.75	4-aminobenzoic acid	2.99	Agilent 3Q	JetStream	1 mM oxalic acid	10.1002/slct.201702269
Nc1cccc2ccccc12	2.75	1-naphthylamine	3.41	Agilent 3Q	JetStream	1 mM oxalic acid	10.1002/slct.201702269
NC(CO)(CO)CO	2.75	trizma base	2.57	Agilent 3Q	JetStream	1 mM oxalic acid	10.1002/slct.201702269
Nc1ccccc1O	2.75	2-aminophenol	3.48	Agilent 3Q	JetStream	1 mM oxalic acid	10.1002/slct.201702269
COc1ccc(N)cc1	2.75	4-methoxyaniline	3.62	Agilent 3Q	JetStream	1 mM oxalic acid	10.1002/slct.201702269
Cc1ccc2cccc(N)c2n1	2.75	8-aminoquinaldine	3.91	Agilent 3Q	JetStream	1 mM oxalic acid	10.1002/slct.201702269
CC[N+](CC)(CC)CC	6.77	tetraethylammonium	4.16	Agilent 3Q	JetStream	10 mM ammonium acetate	10.1002/slct.201702269
CN(C)c1ccccc1	6.77	N,N-dimethylaniline	1.66	Agilent 3Q	JetStream	10 mM ammonium acetate	10.1002/slct.201702269
COc1ccc(cc1)N(C)C	6.77	4-methoxy-N,N-dimethylaniline	2.45	Agilent 3Q	JetStream	10 mM ammonium acetate	10.1002/slct.201702269
c1ccc2ncccc2c1	6.77	quinoline	1.54	Agilent 3Q	JetStream	10 mM ammonium acetate	10.1002/slct.201702269
Nc1cccc(N)n1	6.77	2,6-diaminopyridine	3.55	Agilent 3Q	JetStream	10 mM ammonium acetate	10.1002/slct.201702269
Nc1ccc(cc1)C(O)=O	6.77	4-aminobenzoic acid	2.4	Agilent 3Q	JetStream	10 mM ammonium acetate	10.1002/slct.201702269
Nc1cccc2ccccc12	6.77	1-naphthylamine	2.25	Agilent 3Q	JetStream	10 mM ammonium acetate	10.1002/slct.201702269
NC(CO)(CO)CO	6.77	trizma base	2.61	Agilent 3Q	JetStream	10 mM ammonium acetate	10.1002/slct.201702269
Nc1ccccc1O	6.77	2-aminophenol	2.36	Agilent 3Q	JetStream	10 mM ammonium acetate	10.1002/slct.201702269
COc1ccc(N)cc1	6.77	4-methoxyaniline	1.96	Agilent 3Q	JetStream	10 mM ammonium acetate	10.1002/slct.201702269
Cc1ccc2cccc(N)c2n1	6.77	8-aminoquinaldine	2.52	Agilent 3Q	JetStream	10 mM ammonium acetate	10.1002/slct.201702269
CC[N+](CC)(CC)CC	10.29	tetraethylammonium	4.16	Agilent 3Q	JetStream	10 mM ammonia	10.1002/slct.201702269
CN(C)c1ccccc1	10.29	N,N-dimethylaniline	1.91	Agilent 3Q	JetStream	10 mM ammonia	10.1002/slct.201702269
COc1ccc(cc1)N(C)C	10.29	4-methoxy-N,N-dimethylaniline	3.25	Agilent 3Q	JetStream	10 mM ammonia	10.1002/slct.201702269
c1ccc2ncccc2c1	10.29	quinoline	2.14	Agilent 3Q	JetStream	10 mM ammonia	10.1002/slct.201702269
Nc1cccc(N)n1	10.29	2,6-diaminopyridine	3.38	Agilent 3Q	JetStream	10 mM ammonia	10.1002/slct.201702269
Nc1ccc(cc1)C(O)=O	10.29	4-aminobenzoic acid	2.93	Agilent 3Q	JetStream	10 mM ammonia	10.1002/slct.201702269
Nc1cccc2ccccc12	10.29	1-naphthylamine	3.13	Agilent 3Q	JetStream	10 mM ammonia	10.1002/slct.201702269
NC(CO)(CO)CO	10.29	trizma base	3.35	Agilent 3Q	JetStream	10 mM ammonia	10.1002/slct.201702269
Nc1ccccc1O	10.29	2-aminophenol	3.51	Agilent 3Q	JetStream	10 mM ammonia	10.1002/slct.201702269
COc1ccc(N)cc1	10.29	4-methoxyaniline	3.51	Agilent 3Q	JetStream	10 mM ammonia	10.1002/slct.201702269
Cc1ccc2cccc(N)c2n1	10.29	8-aminoquinaldine	4.1	Agilent 3Q	JetStream	10 mM ammonia	10.1002/slct.201702269
CC[N+](CC)(CC)CC	6.68	tetraethylammonium	4.16	Agilent 3Q	JetStream	5 mM ammonium acetate	10.1002/slct.201702269
CN(C)c1ccccc1	6.68	N,N-dimethylaniline	1.87	Agilent 3Q	JetStream	5 mM ammonium acetate	10.1002/slct.201702269
COc1ccc(cc1)N(C)C	6.68	4-methoxy-N,N-dimethylaniline	2.57	Agilent 3Q	JetStream	5 mM ammonium acetate	10.1002/slct.201702269
c1ccc2ncccc2c1	6.68	quinoline	1.51	Agilent 3Q	JetStream	5 mM ammonium acetate	10.1002/slct.201702269
Nc1cccc(N)n1	6.68	2,6-diaminopyridine	3.76	Agilent 3Q	JetStream	5 mM ammonium acetate	10.1002/slct.201702269
Nc1ccc(cc1)C(O)=O	6.68	4-aminobenzoic acid	2.44	Agilent 3Q	JetStream	5 mM ammonium acetate	10.1002/slct.201702269
Nc1cccc2ccccc12	6.68	1-naphthylamine	2.5	Agilent 3Q	JetStream	5 mM ammonium acetate	10.1002/slct.201702269
NC(CO)(CO)CO	6.68	trizma base	2.73	Agilent 3Q	JetStream	5 mM ammonium acetate	10.1002/slct.201702269
Nc1ccccc1O	6.68	2-aminophenol	2.66	Agilent 3Q	JetStream	5 mM ammonium acetate	10.1002/slct.201702269
COc1ccc(N)cc1	6.68	4-methoxyaniline	2.2	Agilent 3Q	JetStream	5 mM ammonium acetate	10.1002/slct.201702269
Cc1ccc2cccc(N)c2n1	6.68	8-aminoquinaldine	2.79	Agilent 3Q	JetStream	5 mM ammonium acetate	10.1002/slct.201702269
CN(C)c1ccccc1	6.68	N,N-dimethylaniline	1.59	Agilent 3Q	JetStream	5 mM ammonium acetate	10.1002/slct.201702269
COc1ccc(cc1)N(C)C	6.68	4-methoxy-N,N-dimethylaniline	3.26	Agilent 3Q	JetStream	5 mM ammonium acetate	10.1002/slct.201702269
c1ccc2ncccc2c1	6.68	quinoline	1.32	Agilent 3Q	JetStream	5 mM ammonium acetate	10.1002/slct.201702269
Nc1cccc(N)n1	6.68	2,6-diaminopyridine	3.28	Agilent 3Q	JetStream	5 mM ammonium acetate	10.1002/slct.201702269
Nc1ccc(cc1)C(O)=O	6.68	4-aminobenzoic acid	2.36	Agilent 3Q	JetStream	5 mM ammonium acetate	10.1002/slct.201702269
Nc1cccc2ccccc12	6.68	1-naphthylamine	2.08	Agilent 3Q	JetStream	5 mM ammonium acetate	10.1002/slct.201702269
NC(CO)(CO)CO	6.68	trizma base	2.4	Agilent 3Q	JetStream	5 mM ammonium acetate	10.1002/slct.201702269
Nc1ccccc1O	6.68	2-aminophenol	2.48	Agilent 3Q	JetStream	5 mM ammonium acetate	10.1002/slct.201702269
COc1ccc(N)cc1	6.68	4-methoxyaniline	2.2	Agilent 3Q	JetStream	5 mM ammonium acetate	10.1002/slct.201702269
Cc1ccc2cccc(N)c2n1	6.68	8-aminoquinaldine	2.56	Agilent 3Q	JetStream	5 mM ammonium acetate	10.1002/slct.201702269
CC[N+](CC)(CC)CC	5.52	tetraethylammonium	4.16	Agilent 3Q	JetStream	5 mM ammonium formate	10.1002/slct.201702269
CN(C)c1ccccc1	5.52	N,N-dimethylaniline	2.03	Agilent 3Q	JetStream	5 mM ammonium formate	10.1002/slct.201702269
COc1ccc(cc1)N(C)C	5.52	4-methoxy-N,N-dimethylaniline	2.72	Agilent 3Q	JetStream	5 mM ammonium formate	10.1002/slct.201702269
c1ccc2ncccc2c1	5.52	quinoline	1.95	Agilent 3Q	JetStream	5 mM ammonium formate	10.1002/slct.201702269
Nc1cccc(N)n1	5.52	2,6-diaminopyridine	4.14	Agilent 3Q	JetStream	5 mM ammonium formate	10.1002/slct.201702269
Nc1ccc(cc1)C(O)=O	5.52	4-aminobenzoic acid	3.17	Agilent 3Q	JetStream	5 mM ammonium formate	10.1002/slct.201702269
Nc1cccc2ccccc12	5.52	1-naphthylamine	2.48	Agilent 3Q	JetStream	5 mM ammonium formate	10.1002/slct.201702269
NC(CO)(CO)CO	5.52	trizma base	2.97	Agilent 3Q	JetStream	5 mM ammonium formate	10.1002/slct.201702269
Nc1ccccc1O	5.52	2-aminophenol	2.57	Agilent 3Q	JetStream	5 mM ammonium formate	10.1002/slct.201702269
COc1ccc(N)cc1	5.52	4-methoxyaniline	2.34	Agilent 3Q	JetStream	5 mM ammonium formate	10.1002/slct.201702269
Cc1ccc2cccc(N)c2n1	5.52	8-aminoquinaldine	3.1	Agilent 3Q	JetStream	5 mM ammonium formate	10.1002/slct.201702269
CC[N+](CC)(CC)CC	3.15	tetraethylammonium	4.16	Agilent 3Q	JetStream	5 mM acetic acid	10.1002/slct.201702269
CN(C)c1ccccc1	3.15	N,N-dimethylaniline	2.27	Agilent 3Q	JetStream	5 mM acetic acid	10.1002/slct.201702269
COc1ccc(cc1)N(C)C	3.15	4-methoxy-N,N-dimethylaniline	4	Agilent 3Q	JetStream	5 mM acetic acid	10.1002/slct.201702269
c1ccc2ncccc2c1	3.15	quinoline	3.4	Agilent 3Q	JetStream	5 mM acetic acid	10.1002/slct.201702269
Nc1cccc(N)n1	3.15	2,6-diaminopyridine	4.09	Agilent 3Q	JetStream	5 mM acetic acid	10.1002/slct.201702269
Nc1ccc(cc1)C(O)=O	3.15	4-aminobenzoic acid	3.46	Agilent 3Q	JetStream	5 mM acetic acid	10.1002/slct.201702269
Nc1cccc2ccccc12	3.15	1-naphthylamine	3.98	Agilent 3Q	JetStream	5 mM acetic acid	10.1002/slct.201702269
NC(CO)(CO)CO	3.15	trizma base	3.41	Agilent 3Q	JetStream	5 mM acetic acid	10.1002/slct.201702269
Nc1ccccc1O	3.15	2-aminophenol	3.88	Agilent 3Q	JetStream	5 mM acetic acid	10.1002/slct.201702269
COc1ccc(N)cc1	3.15	4-methoxyaniline	3.74	Agilent 3Q	JetStream	5 mM acetic acid	10.1002/slct.201702269
Cc1ccc2cccc(N)c2n1	3.15	8-aminoquinaldine	4.46	Agilent 3Q	JetStream	5 mM acetic acid	10.1002/slct.201702269
CC[N+](CC)(CC)CC	2.47	tetraethylammonium	4.16	Agilent 3Q	JetStream	5 mM citric acid	10.1002/slct.201702269
CN(C)c1ccccc1	2.47	N,N-dimethylaniline	3.5	Agilent 3Q	JetStream	5 mM citric acid	10.1002/slct.201702269
COc1ccc(cc1)N(C)C	2.47	4-methoxy-N,N-dimethylaniline	4.13	Agilent 3Q	JetStream	5 mM citric acid	10.1002/slct.201702269
c1ccc2ncccc2c1	2.47	quinoline	3.53	Agilent 3Q	JetStream	5 mM citric acid	10.1002/slct.201702269
Nc1cccc(N)n1	2.47	2,6-diaminopyridine	4.17	Agilent 3Q	JetStream	5 mM citric acid	10.1002/slct.201702269
Nc1ccc(cc1)C(O)=O	2.47	4-aminobenzoic acid	3.96	Agilent 3Q	JetStream	5 mM citric acid	10.1002/slct.201702269
Nc1cccc2ccccc12	2.47	1-naphthylamine	4.25	Agilent 3Q	JetStream	5 mM citric acid	10.1002/slct.201702269
NC(CO)(CO)CO	2.47	trizma base	3.71	Agilent 3Q	JetStream	5 mM citric acid	10.1002/slct.201702269
Nc1ccccc1O	2.47	2-aminophenol	4.11	Agilent 3Q	JetStream	5 mM citric acid	10.1002/slct.201702269
COc1ccc(N)cc1	2.47	4-methoxyaniline	3.9	Agilent 3Q	JetStream	5 mM citric acid	10.1002/slct.201702269
Cc1ccc2cccc(N)c2n1	2.47	8-aminoquinaldine	4.56	Agilent 3Q	JetStream	5 mM citric acid	10.1002/slct.201702269
CC[N+](CC)(CC)CC	2.79	tetraethylammonium	4.16	Agilent 3Q	JetStream	5 mM formic acid	10.1002/slct.201702269
CN(C)c1ccccc1	2.79	N,N-dimethylaniline	3.04	Agilent 3Q	JetStream	5 mM formic acid	10.1002/slct.201702269
COc1ccc(cc1)N(C)C	2.79	4-methoxy-N,N-dimethylaniline	3.93	Agilent 3Q	JetStream	5 mM formic acid	10.1002/slct.201702269
c1ccc2ncccc2c1	2.79	quinoline	3.04	Agilent 3Q	JetStream	5 mM formic acid	10.1002/slct.201702269
Nc1cccc(N)n1	2.79	2,6-diaminopyridine	3.78	Agilent 3Q	JetStream	5 mM formic acid	10.1002/slct.201702269
Nc1ccc(cc1)C(O)=O	2.79	4-aminobenzoic acid	3.23	Agilent 3Q	JetStream	5 mM formic acid	10.1002/slct.201702269
Nc1cccc2ccccc12	2.79	1-naphthylamine	3.54	Agilent 3Q	JetStream	5 mM formic acid	10.1002/slct.201702269
NC(CO)(CO)CO	2.79	trizma base	2.96	Agilent 3Q	JetStream	5 mM formic acid	10.1002/slct.201702269
Nc1ccccc1O	2.79	2-aminophenol	3.48	Agilent 3Q	JetStream	5 mM formic acid	10.1002/slct.201702269
COc1ccc(N)cc1	2.79	4-methoxyaniline	3.51	Agilent 3Q	JetStream	5 mM formic acid	10.1002/slct.201702269
Cc1ccc2cccc(N)c2n1	2.79	8-aminoquinaldine	4.01	Agilent 3Q	JetStream	5 mM formic acid	10.1002/slct.201702269
CN(C)c1ccccc1	2.79	N,N-dimethylaniline	2.79	Agilent 3Q	JetStream	5 mM formic acid	10.1002/slct.201702269
COc1ccc(cc1)N(C)C	2.79	4-methoxy-N,N-dimethylaniline	3.74	Agilent 3Q	JetStream	5 mM formic acid	10.1002/slct.201702269
c1ccc2ncccc2c1	2.79	quinoline	2.96	Agilent 3Q	JetStream	5 mM formic acid	10.1002/slct.201702269
Nc1cccc(N)n1	2.79	2,6-diaminopyridine	3.42	Agilent 3Q	JetStream	5 mM formic acid	10.1002/slct.201702269
Nc1ccc(cc1)C(O)=O	2.79	4-aminobenzoic acid	3.07	Agilent 3Q	JetStream	5 mM formic acid	10.1002/slct.201702269
Nc1cccc2ccccc12	2.79	1-naphthylamine	3.51	Agilent 3Q	JetStream	5 mM formic acid	10.1002/slct.201702269
NC(CO)(CO)CO	2.79	trizma base	2.9	Agilent 3Q	JetStream	5 mM formic acid	10.1002/slct.201702269
Nc1ccccc1O	2.79	2-aminophenol	3.22	Agilent 3Q	JetStream	5 mM formic acid	10.1002/slct.201702269
COc1ccc(N)cc1	2.79	4-methoxyaniline	3.3	Agilent 3Q	JetStream	5 mM formic acid	10.1002/slct.201702269
Cc1ccc2cccc(N)c2n1	2.79	8-aminoquinaldine	3.92	Agilent 3Q	JetStream	5 mM formic acid	10.1002/slct.201702269
CC[N+](CC)(CC)CC	3	tetraethylammonium	4.16	Agilent 3Q	JetStream	5 mM formic acid and ammonium acetate	10.1002/slct.201702269
CN(C)c1ccccc1	3	N,N-dimethylaniline	1.67	Agilent 3Q	JetStream	5 mM formic acid and ammonium acetate	10.1002/slct.201702269
COc1ccc(cc1)N(C)C	3	4-methoxy-N,N-dimethylaniline	3.2	Agilent 3Q	JetStream	5 mM formic acid and ammonium acetate	10.1002/slct.201702269
c1ccc2ncccc2c1	3	quinoline	2.25	Agilent 3Q	JetStream	5 mM formic acid and ammonium acetate	10.1002/slct.201702269
Nc1cccc(N)n1	3	2,6-diaminopyridine	3.84	Agilent 3Q	JetStream	5 mM formic acid and ammonium acetate	10.1002/slct.201702269
Nc1ccc(cc1)C(O)=O	3	4-aminobenzoic acid	2.71	Agilent 3Q	JetStream	5 mM formic acid and ammonium acetate	10.1002/slct.201702269
Nc1cccc2ccccc12	3	1-naphthylamine	3.14	Agilent 3Q	JetStream	5 mM formic acid and ammonium acetate	10.1002/slct.201702269
NC(CO)(CO)CO	3	trizma base	2.51	Agilent 3Q	JetStream	5 mM formic acid and ammonium acetate	10.1002/slct.201702269
Nc1ccccc1O	3	2-aminophenol	2.79	Agilent 3Q	JetStream	5 mM formic acid and ammonium acetate	10.1002/slct.201702269
COc1ccc(N)cc1	3	4-methoxyaniline	2.69	Agilent 3Q	JetStream	5 mM formic acid and ammonium acetate	10.1002/slct.201702269
Cc1ccc2cccc(N)c2n1	3	8-aminoquinaldine	3.51	Agilent 3Q	JetStream	5 mM formic acid and ammonium acetate	10.1002/slct.201702269
CC[N+](CC)(CC)CC	3.25	tetraethylammonium	4.16	Agilent 3Q	JetStream	5 mM formic acid and ammonium acetate	10.1002/slct.201702269
CN(C)c1ccccc1	3.25	N,N-dimethylaniline	1.66	Agilent 3Q	JetStream	5 mM formic acid and ammonium acetate	10.1002/slct.201702269
COc1ccc(cc1)N(C)C	3.25	4-methoxy-N,N-dimethylaniline	3.09	Agilent 3Q	JetStream	5 mM formic acid and ammonium acetate	10.1002/slct.201702269
c1ccc2ncccc2c1	3.25	quinoline	2.11	Agilent 3Q	JetStream	5 mM formic acid and ammonium acetate	10.1002/slct.201702269
Nc1cccc(N)n1	3.25	2,6-diaminopyridine	3.9	Agilent 3Q	JetStream	5 mM formic acid and ammonium acetate	10.1002/slct.201702269
Nc1ccc(cc1)C(O)=O	3.25	4-aminobenzoic acid	2.62	Agilent 3Q	JetStream	5 mM formic acid and ammonium acetate	10.1002/slct.201702269
Nc1cccc2ccccc12	3.25	1-naphthylamine	2.9	Agilent 3Q	JetStream	5 mM formic acid and ammonium acetate	10.1002/slct.201702269
NC(CO)(CO)CO	3.25	trizma base	2.5	Agilent 3Q	JetStream	5 mM formic acid and ammonium acetate	10.1002/slct.201702269
Nc1ccccc1O	3.25	2-aminophenol	2.73	Agilent 3Q	JetStream	5 mM formic acid and ammonium acetate	10.1002/slct.201702269
COc1ccc(N)cc1	3.25	4-methoxyaniline	2.65	Agilent 3Q	JetStream	5 mM formic acid and ammonium acetate	10.1002/slct.201702269
Cc1ccc2cccc(N)c2n1	3.25	8-aminoquinaldine	3.4	Agilent 3Q	JetStream	5 mM formic acid and ammonium acetate	10.1002/slct.201702269
CC[N+](CC)(CC)CC	3.5	tetraethylammonium	4.16	Agilent 3Q	JetStream	5 mM formic acid and ammonium acetate	10.1002/slct.201702269
CN(C)c1ccccc1	3.5	N,N-dimethylaniline	1.64	Agilent 3Q	JetStream	5 mM formic acid and ammonium acetate	10.1002/slct.201702269
COc1ccc(cc1)N(C)C	3.5	4-methoxy-N,N-dimethylaniline	2.81	Agilent 3Q	JetStream	5 mM formic acid and ammonium acetate	10.1002/slct.201702269
c1ccc2ncccc2c1	3.5	quinoline	2	Agilent 3Q	JetStream	5 mM formic acid and ammonium acetate	10.1002/slct.201702269
Nc1cccc(N)n1	3.5	2,6-diaminopyridine	3.75	Agilent 3Q	JetStream	5 mM formic acid and ammonium acetate	10.1002/slct.201702269
Nc1ccc(cc1)C(O)=O	3.5	4-aminobenzoic acid	2.55	Agilent 3Q	JetStream	5 mM formic acid and ammonium acetate	10.1002/slct.201702269
Nc1cccc2ccccc12	3.5	1-naphthylamine	2.71	Agilent 3Q	JetStream	5 mM formic acid and ammonium acetate	10.1002/slct.201702269
NC(CO)(CO)CO	3.5	trizma base	2.31	Agilent 3Q	JetStream	5 mM formic acid and ammonium acetate	10.1002/slct.201702269
Nc1ccccc1O	3.5	2-aminophenol	2.68	Agilent 3Q	JetStream	5 mM formic acid and ammonium acetate	10.1002/slct.201702269
COc1ccc(N)cc1	3.5	4-methoxyaniline	2.46	Agilent 3Q	JetStream	5 mM formic acid and ammonium acetate	10.1002/slct.201702269
Cc1ccc2cccc(N)c2n1	3.5	8-aminoquinaldine	3.18	Agilent 3Q	JetStream	5 mM formic acid and ammonium acetate	10.1002/slct.201702269
CC[N+](CC)(CC)CC	4	tetraethylammonium	4.16	Agilent 3Q	JetStream	5 mM formic acid and ammonium acetate	10.1002/slct.201702269
CN(C)c1ccccc1	4	N,N-dimethylaniline	1.69	Agilent 3Q	JetStream	5 mM formic acid and ammonium acetate	10.1002/slct.201702269
COc1ccc(cc1)N(C)C	4	4-methoxy-N,N-dimethylaniline	2.59	Agilent 3Q	JetStream	5 mM formic acid and ammonium acetate	10.1002/slct.201702269
c1ccc2ncccc2c1	4	quinoline	1.6	Agilent 3Q	JetStream	5 mM formic acid and ammonium acetate	10.1002/slct.201702269
Nc1cccc(N)n1	4	2,6-diaminopyridine	3.84	Agilent 3Q	JetStream	5 mM formic acid and ammonium acetate	10.1002/slct.201702269
Nc1ccc(cc1)C(O)=O	4	4-aminobenzoic acid	2.59	Agilent 3Q	JetStream	5 mM formic acid and ammonium acetate	10.1002/slct.201702269
Nc1cccc2ccccc12	4	1-naphthylamine	2.51	Agilent 3Q	JetStream	5 mM formic acid and ammonium acetate	10.1002/slct.201702269
NC(CO)(CO)CO	4	trizma base	2.3	Agilent 3Q	JetStream	5 mM formic acid and ammonium acetate	10.1002/slct.201702269
Nc1ccccc1O	4	2-aminophenol	2.55	Agilent 3Q	JetStream	5 mM formic acid and ammonium acetate	10.1002/slct.201702269
COc1ccc(N)cc1	4	4-methoxyaniline	2.31	Agilent 3Q	JetStream	5 mM formic acid and ammonium acetate	10.1002/slct.201702269
Cc1ccc2cccc(N)c2n1	4	8-aminoquinaldine	2.92	Agilent 3Q	JetStream	5 mM formic acid and ammonium acetate	10.1002/slct.201702269
CC[N+](CC)(CC)CC	5	tetraethylammonium	4.16	Agilent 3Q	JetStream	5 mM formic acid and ammonium acetate	10.1002/slct.201702269
CN(C)c1ccccc1	5	N,N-dimethylaniline	1.66	Agilent 3Q	JetStream	5 mM formic acid and ammonium acetate	10.1002/slct.201702269
COc1ccc(cc1)N(C)C	5	4-methoxy-N,N-dimethylaniline	2.26	Agilent 3Q	JetStream	5 mM formic acid and ammonium acetate	10.1002/slct.201702269
c1ccc2ncccc2c1	5	quinoline	1.49	Agilent 3Q	JetStream	5 mM formic acid and ammonium acetate	10.1002/slct.201702269
Nc1cccc(N)n1	5	2,6-diaminopyridine	3.86	Agilent 3Q	JetStream	5 mM formic acid and ammonium acetate	10.1002/slct.201702269
Nc1ccc(cc1)C(O)=O	5	4-aminobenzoic acid	2.53	Agilent 3Q	JetStream	5 mM formic acid and ammonium acetate	10.1002/slct.201702269
Nc1cccc2ccccc12	5	1-naphthylamine	2.26	Agilent 3Q	JetStream	5 mM formic acid and ammonium acetate	10.1002/slct.201702269
NC(CO)(CO)CO	5	trizma base	2.4	Agilent 3Q	JetStream	5 mM formic acid and ammonium acetate	10.1002/slct.201702269
Nc1ccccc1O	5	2-aminophenol	2.49	Agilent 3Q	JetStream	5 mM formic acid and ammonium acetate	10.1002/slct.201702269
COc1ccc(N)cc1	5	4-methoxyaniline	2.02	Agilent 3Q	JetStream	5 mM formic acid and ammonium acetate	10.1002/slct.201702269
Cc1ccc2cccc(N)c2n1	5	8-aminoquinaldine	2.57	Agilent 3Q	JetStream	5 mM formic acid and ammonium acetate	10.1002/slct.201702269
CC[N+](CC)(CC)CC	5.9	tetraethylammonium	4.16	Agilent 3Q	JetStream	5 mM formic acid and ammonium acetate	10.1002/slct.201702269
CN(C)c1ccccc1	5.9	N,N-dimethylaniline	1.79	Agilent 3Q	JetStream	5 mM formic acid and ammonium acetate	10.1002/slct.201702269
COc1ccc(cc1)N(C)C	5.9	4-methoxy-N,N-dimethylaniline	2.43	Agilent 3Q	JetStream	5 mM formic acid and ammonium acetate	10.1002/slct.201702269
c1ccc2ncccc2c1	5.9	quinoline	1.42	Agilent 3Q	JetStream	5 mM formic acid and ammonium acetate	10.1002/slct.201702269
Nc1cccc(N)n1	5.9	2,6-diaminopyridine	3.83	Agilent 3Q	JetStream	5 mM formic acid and ammonium acetate	10.1002/slct.201702269
Nc1ccc(cc1)C(O)=O	5.9	4-aminobenzoic acid	2.5	Agilent 3Q	JetStream	5 mM formic acid and ammonium acetate	10.1002/slct.201702269
Nc1cccc2ccccc12	5.9	1-naphthylamine	2.46	Agilent 3Q	JetStream	5 mM formic acid and ammonium acetate	10.1002/slct.201702269
NC(CO)(CO)CO	5.9	trizma base	2.47	Agilent 3Q	JetStream	5 mM formic acid and ammonium acetate	10.1002/slct.201702269
Nc1ccccc1O	5.9	2-aminophenol	2.57	Agilent 3Q	JetStream	5 mM formic acid and ammonium acetate	10.1002/slct.201702269
COc1ccc(N)cc1	5.9	4-methoxyaniline	2.11	Agilent 3Q	JetStream	5 mM formic acid and ammonium acetate	10.1002/slct.201702269
Cc1ccc2cccc(N)c2n1	5.9	8-aminoquinaldine	2.72	Agilent 3Q	JetStream	5 mM formic acid and ammonium acetate	10.1002/slct.201702269
CN(C)c1ccccc1	3	N,N-dimethylaniline	0.82	Agilent 3Q	JetStream	5 mM formic acid and ammonium acetate	10.1002/slct.201702269
COc1ccc(cc1)N(C)C	3	4-methoxy-N,N-dimethylaniline	3.82	Agilent 3Q	JetStream	5 mM formic acid and ammonium acetate	10.1002/slct.201702269
c1ccc2ncccc2c1	3	quinoline	2.21	Agilent 3Q	JetStream	5 mM formic acid and ammonium acetate	10.1002/slct.201702269
Nc1cccc(N)n1	3	2,6-diaminopyridine	3.77	Agilent 3Q	JetStream	5 mM formic acid and ammonium acetate	10.1002/slct.201702269
Nc1ccc(cc1)C(O)=O	3	4-aminobenzoic acid	2.97	Agilent 3Q	JetStream	5 mM formic acid and ammonium acetate	10.1002/slct.201702269
Nc1cccc2ccccc12	3	1-naphthylamine	2.73	Agilent 3Q	JetStream	5 mM formic acid and ammonium acetate	10.1002/slct.201702269
NC(CO)(CO)CO	3	trizma base	2.71	Agilent 3Q	JetStream	5 mM formic acid and ammonium acetate	10.1002/slct.201702269
Nc1ccccc1O	3	2-aminophenol	2.88	Agilent 3Q	JetStream	5 mM formic acid and ammonium acetate	10.1002/slct.201702269
COc1ccc(N)cc1	3	4-methoxyaniline	3.53	Agilent 3Q	JetStream	5 mM formic acid and ammonium acetate	10.1002/slct.201702269
Cc1ccc2cccc(N)c2n1	3	8-aminoquinaldine	3.92	Agilent 3Q	JetStream	5 mM formic acid and ammonium acetate	10.1002/slct.201702269
CC[N+](CC)(CC)CC	3	tetraethylammonium	4.16	Agilent 3Q	JetStream	5 mM formic acid and ammonium formate	10.1002/slct.201702269
CN(C)c1ccccc1	3	N,N-dimethylaniline	1.54	Agilent 3Q	JetStream	5 mM formic acid and ammonium formate	10.1002/slct.201702269
COc1ccc(cc1)N(C)C	3	4-methoxy-N,N-dimethylaniline	3.24	Agilent 3Q	JetStream	5 mM formic acid and ammonium formate	10.1002/slct.201702269
c1ccc2ncccc2c1	3	quinoline	2.15	Agilent 3Q	JetStream	5 mM formic acid and ammonium formate	10.1002/slct.201702269
Nc1cccc(N)n1	3	2,6-diaminopyridine	3.93	Agilent 3Q	JetStream	5 mM formic acid and ammonium formate	10.1002/slct.201702269
Nc1ccc(cc1)C(O)=O	3	4-aminobenzoic acid	2.57	Agilent 3Q	JetStream	5 mM formic acid and ammonium formate	10.1002/slct.201702269
Nc1cccc2ccccc12	3	1-naphthylamine	2.63	Agilent 3Q	JetStream	5 mM formic acid and ammonium formate	10.1002/slct.201702269
NC(CO)(CO)CO	3	trizma base	2.36	Agilent 3Q	JetStream	5 mM formic acid and ammonium formate	10.1002/slct.201702269
Nc1ccccc1O	3	2-aminophenol	2.69	Agilent 3Q	JetStream	5 mM formic acid and ammonium formate	10.1002/slct.201702269
COc1ccc(N)cc1	3	4-methoxyaniline	2.48	Agilent 3Q	JetStream	5 mM formic acid and ammonium formate	10.1002/slct.201702269
Cc1ccc2cccc(N)c2n1	3	8-aminoquinaldine	3.33	Agilent 3Q	JetStream	5 mM formic acid and ammonium formate	10.1002/slct.201702269
CC[N+](CC)(CC)CC	4.01	tetraethylammonium	4.16	Agilent 3Q	JetStream	5 mM formic acid and ammonium formate	10.1002/slct.201702269
CN(C)c1ccccc1	4.01	N,N-dimethylaniline	1.73	Agilent 3Q	JetStream	5 mM formic acid and ammonium formate	10.1002/slct.201702269
COc1ccc(cc1)N(C)C	4.01	4-methoxy-N,N-dimethylaniline	2.62	Agilent 3Q	JetStream	5 mM formic acid and ammonium formate	10.1002/slct.201702269
c1ccc2ncccc2c1	4.01	quinoline	1.57	Agilent 3Q	JetStream	5 mM formic acid and ammonium formate	10.1002/slct.201702269
Nc1cccc(N)n1	4.01	2,6-diaminopyridine	3.89	Agilent 3Q	JetStream	5 mM formic acid and ammonium formate	10.1002/slct.201702269
Nc1ccc(cc1)C(O)=O	4.01	4-aminobenzoic acid	2.39	Agilent 3Q	JetStream	5 mM formic acid and ammonium formate	10.1002/slct.201702269
Nc1cccc2ccccc12	4.01	1-naphthylamine	2.25	Agilent 3Q	JetStream	5 mM formic acid and ammonium formate	10.1002/slct.201702269
NC(CO)(CO)CO	4.01	trizma base	2.14	Agilent 3Q	JetStream	5 mM formic acid and ammonium formate	10.1002/slct.201702269
Nc1ccccc1O	4.01	2-aminophenol	2.55	Agilent 3Q	JetStream	5 mM formic acid and ammonium formate	10.1002/slct.201702269
COc1ccc(N)cc1	4.01	4-methoxyaniline	2.21	Agilent 3Q	JetStream	5 mM formic acid and ammonium formate	10.1002/slct.201702269
Cc1ccc2cccc(N)c2n1	4.01	8-aminoquinaldine	3.01	Agilent 3Q	JetStream	5 mM formic acid and ammonium formate	10.1002/slct.201702269
CC[N+](CC)(CC)CC	5	tetraethylammonium	4.16	Agilent 3Q	JetStream	5 mM formic acid and ammonium formate	10.1002/slct.201702269
CN(C)c1ccccc1	5	N,N-dimethylaniline	1.63	Agilent 3Q	JetStream	5 mM formic acid and ammonium formate	10.1002/slct.201702269
COc1ccc(cc1)N(C)C	5	4-methoxy-N,N-dimethylaniline	2.52	Agilent 3Q	JetStream	5 mM formic acid and ammonium formate	10.1002/slct.201702269
c1ccc2ncccc2c1	5	quinoline	1.32	Agilent 3Q	JetStream	5 mM formic acid and ammonium formate	10.1002/slct.201702269
Nc1cccc(N)n1	5	2,6-diaminopyridine	3.95	Agilent 3Q	JetStream	5 mM formic acid and ammonium formate	10.1002/slct.201702269
Nc1ccc(cc1)C(O)=O	5	4-aminobenzoic acid	2.55	Agilent 3Q	JetStream	5 mM formic acid and ammonium formate	10.1002/slct.201702269
Nc1cccc2ccccc12	5	1-naphthylamine	2.19	Agilent 3Q	JetStream	5 mM formic acid and ammonium formate	10.1002/slct.201702269
NC(CO)(CO)CO	5	trizma base	2.22	Agilent 3Q	JetStream	5 mM formic acid and ammonium formate	10.1002/slct.201702269
Nc1ccccc1O	5	2-aminophenol	2.54	Agilent 3Q	JetStream	5 mM formic acid and ammonium formate	10.1002/slct.201702269
COc1ccc(N)cc1	5	4-methoxyaniline	2.07	Agilent 3Q	JetStream	5 mM formic acid and ammonium formate	10.1002/slct.201702269
Cc1ccc2cccc(N)c2n1	5	8-aminoquinaldine	2.72	Agilent 3Q	JetStream	5 mM formic acid and ammonium formate	10.1002/slct.201702269
CC[N+](CC)(CC)CC	5.92	tetraethylammonium	4.16	Agilent 3Q	JetStream	5 mM formic acid and ammonium formate	10.1002/slct.201702269
CN(C)c1ccccc1	5.92	N,N-dimethylaniline	1.85	Agilent 3Q	JetStream	5 mM formic acid and ammonium formate	10.1002/slct.201702269
COc1ccc(cc1)N(C)C	5.92	4-methoxy-N,N-dimethylaniline	2.46	Agilent 3Q	JetStream	5 mM formic acid and ammonium formate	10.1002/slct.201702269
c1ccc2ncccc2c1	5.92	quinoline	1.53	Agilent 3Q	JetStream	5 mM formic acid and ammonium formate	10.1002/slct.201702269
Nc1cccc(N)n1	5.92	2,6-diaminopyridine	3.81	Agilent 3Q	JetStream	5 mM formic acid and ammonium formate	10.1002/slct.201702269
Nc1ccc(cc1)C(O)=O	5.92	4-aminobenzoic acid	2.68	Agilent 3Q	JetStream	5 mM formic acid and ammonium formate	10.1002/slct.201702269
Nc1cccc2ccccc12	5.92	1-naphthylamine	2.38	Agilent 3Q	JetStream	5 mM formic acid and ammonium formate	10.1002/slct.201702269
NC(CO)(CO)CO	5.92	trizma base	2.4	Agilent 3Q	JetStream	5 mM formic acid and ammonium formate	10.1002/slct.201702269
Nc1ccccc1O	5.92	2-aminophenol	2.64	Agilent 3Q	JetStream	5 mM formic acid and ammonium formate	10.1002/slct.201702269
COc1ccc(N)cc1	5.92	4-methoxyaniline	2.17	Agilent 3Q	JetStream	5 mM formic acid and ammonium formate	10.1002/slct.201702269
Cc1ccc2cccc(N)c2n1	5.92	8-aminoquinaldine	2.87	Agilent 3Q	JetStream	5 mM formic acid and ammonium formate	10.1002/slct.201702269
CC[N+](CC)(CC)CC	10.1	tetraethylammonium	4.16	Agilent 3Q	JetStream	5 mM ammonia	10.1002/slct.201702269
CN(C)c1ccccc1	10.1	N,N-dimethylaniline	1.65	Agilent 3Q	JetStream	5 mM ammonia	10.1002/slct.201702269
COc1ccc(cc1)N(C)C	10.1	4-methoxy-N,N-dimethylaniline	3.11	Agilent 3Q	JetStream	5 mM ammonia	10.1002/slct.201702269
c1ccc2ncccc2c1	10.1	quinoline	1.76	Agilent 3Q	JetStream	5 mM ammonia	10.1002/slct.201702269
Nc1cccc(N)n1	10.1	2,6-diaminopyridine	3.7	Agilent 3Q	JetStream	5 mM ammonia	10.1002/slct.201702269
Nc1ccc(cc1)C(O)=O	10.1	4-aminobenzoic acid	2.69	Agilent 3Q	JetStream	5 mM ammonia	10.1002/slct.201702269
Nc1cccc2ccccc12	10.1	1-naphthylamine	2.92	Agilent 3Q	JetStream	5 mM ammonia	10.1002/slct.201702269
NC(CO)(CO)CO	10.1	trizma base	3.15	Agilent 3Q	JetStream	5 mM ammonia	10.1002/slct.201702269
Nc1ccccc1O	10.1	2-aminophenol	3.08	Agilent 3Q	JetStream	5 mM ammonia	10.1002/slct.201702269
COc1ccc(N)cc1	10.1	4-methoxyaniline	3.1	Agilent 3Q	JetStream	5 mM ammonia	10.1002/slct.201702269
Cc1ccc2cccc(N)c2n1	10.1	8-aminoquinaldine	3.93	Agilent 3Q	JetStream	5 mM ammonia	10.1002/slct.201702269
CN(C)c1ccccc1	10.1	N,N-dimethylaniline	1.11	Agilent 3Q	JetStream	5 mM ammonia	10.1002/slct.201702269
COc1ccc(cc1)N(C)C	10.1	4-methoxy-N,N-dimethylaniline	3.51	Agilent 3Q	JetStream	5 mM ammonia	10.1002/slct.201702269
c1ccc2ncccc2c1	10.1	quinoline	2.28	Agilent 3Q	JetStream	5 mM ammonia	10.1002/slct.201702269
Nc1cccc(N)n1	10.1	2,6-diaminopyridine	3.56	Agilent 3Q	JetStream	5 mM ammonia	10.1002/slct.201702269
Nc1ccc(cc1)C(O)=O	10.1	4-aminobenzoic acid	2.8	Agilent 3Q	JetStream	5 mM ammonia	10.1002/slct.201702269
Nc1cccc2ccccc12	10.1	1-naphthylamine	2.89	Agilent 3Q	JetStream	5 mM ammonia	10.1002/slct.201702269
NC(CO)(CO)CO	10.1	trizma base	3.23	Agilent 3Q	JetStream	5 mM ammonia	10.1002/slct.201702269
Nc1ccccc1O	10.1	2-aminophenol	2.87	Agilent 3Q	JetStream	5 mM ammonia	10.1002/slct.201702269
COc1ccc(N)cc1	10.1	4-methoxyaniline	3.19	Agilent 3Q	JetStream	5 mM ammonia	10.1002/slct.201702269
Cc1ccc2cccc(N)c2n1	10.1	8-aminoquinaldine	3.95	Agilent 3Q	JetStream	5 mM ammonia	10.1002/slct.201702269
CC[N+](CC)(CC)CC	8.05	tetraethylammonium	4.16	Agilent 3Q	JetStream	5 mM ammonia and ammonium acetate	10.1002/slct.201702269
CN(C)c1ccccc1	8.05	N,N-dimethylaniline	1.79	Agilent 3Q	JetStream	5 mM ammonia and ammonium acetate	10.1002/slct.201702269
COc1ccc(cc1)N(C)C	8.05	4-methoxy-N,N-dimethylaniline	2.54	Agilent 3Q	JetStream	5 mM ammonia and ammonium acetate	10.1002/slct.201702269
c1ccc2ncccc2c1	8.05	quinoline	1.44	Agilent 3Q	JetStream	5 mM ammonia and ammonium acetate	10.1002/slct.201702269
Nc1cccc(N)n1	8.05	2,6-diaminopyridine	3.78	Agilent 3Q	JetStream	5 mM ammonia and ammonium acetate	10.1002/slct.201702269
Nc1ccc(cc1)C(O)=O	8.05	4-aminobenzoic acid	2.69	Agilent 3Q	JetStream	5 mM ammonia and ammonium acetate	10.1002/slct.201702269
Nc1cccc2ccccc12	8.05	1-naphthylamine	2.49	Agilent 3Q	JetStream	5 mM ammonia and ammonium acetate	10.1002/slct.201702269
NC(CO)(CO)CO	8.05	trizma base	2.82	Agilent 3Q	JetStream	5 mM ammonia and ammonium acetate	10.1002/slct.201702269
Nc1ccccc1O	8.05	2-aminophenol	2.62	Agilent 3Q	JetStream	5 mM ammonia and ammonium acetate	10.1002/slct.201702269
COc1ccc(N)cc1	8.05	4-methoxyaniline	2.19	Agilent 3Q	JetStream	5 mM ammonia and ammonium acetate	10.1002/slct.201702269
Cc1ccc2cccc(N)c2n1	8.05	8-aminoquinaldine	2.81	Agilent 3Q	JetStream	5 mM ammonia and ammonium acetate	10.1002/slct.201702269
CC[N+](CC)(CC)CC	8.99	tetraethylammonium	4.16	Agilent 3Q	JetStream	5 mM ammonia and ammonium acetate	10.1002/slct.201702269
CN(C)c1ccccc1	8.99	N,N-dimethylaniline	1.61	Agilent 3Q	JetStream	5 mM ammonia and ammonium acetate	10.1002/slct.201702269
COc1ccc(cc1)N(C)C	8.99	4-methoxy-N,N-dimethylaniline	2.41	Agilent 3Q	JetStream	5 mM ammonia and ammonium acetate	10.1002/slct.201702269
c1ccc2ncccc2c1	8.99	quinoline	1.33	Agilent 3Q	JetStream	5 mM ammonia and ammonium acetate	10.1002/slct.201702269
Nc1cccc(N)n1	8.99	2,6-diaminopyridine	3.85	Agilent 3Q	JetStream	5 mM ammonia and ammonium acetate	10.1002/slct.201702269
Nc1ccc(cc1)C(O)=O	8.99	4-aminobenzoic acid	2.7	Agilent 3Q	JetStream	5 mM ammonia and ammonium acetate	10.1002/slct.201702269
Nc1cccc2ccccc12	8.99	1-naphthylamine	2.4	Agilent 3Q	JetStream	5 mM ammonia and ammonium acetate	10.1002/slct.201702269
NC(CO)(CO)CO	8.99	trizma base	2.89	Agilent 3Q	JetStream	5 mM ammonia and ammonium acetate	10.1002/slct.201702269
Nc1ccccc1O	8.99	2-aminophenol	2.54	Agilent 3Q	JetStream	5 mM ammonia and ammonium acetate	10.1002/slct.201702269
COc1ccc(N)cc1	8.99	4-methoxyaniline	2.18	Agilent 3Q	JetStream	5 mM ammonia and ammonium acetate	10.1002/slct.201702269
Cc1ccc2cccc(N)c2n1	8.99	8-aminoquinaldine	2.83	Agilent 3Q	JetStream	5 mM ammonia and ammonium acetate	10.1002/slct.201702269
CC[N+](CC)(CC)CC	2.09	tetraethylammonium	4.16	Agilent 3Q	JetStream	5 mM oxalic acid	10.1002/slct.201702269
CN(C)c1ccccc1	2.09	N,N-dimethylaniline	3.42	Agilent 3Q	JetStream	5 mM oxalic acid	10.1002/slct.201702269
COc1ccc(cc1)N(C)C	2.09	4-methoxy-N,N-dimethylaniline	4.14	Agilent 3Q	JetStream	5 mM oxalic acid	10.1002/slct.201702269
c1ccc2ncccc2c1	2.09	quinoline	3.43	Agilent 3Q	JetStream	5 mM oxalic acid	10.1002/slct.201702269
Nc1cccc(N)n1	2.09	2,6-diaminopyridine	3.89	Agilent 3Q	JetStream	5 mM oxalic acid	10.1002/slct.201702269
Nc1ccc(cc1)C(O)=O	2.09	4-aminobenzoic acid	3.17	Agilent 3Q	JetStream	5 mM oxalic acid	10.1002/slct.201702269
Nc1cccc2ccccc12	2.09	1-naphthylamine	3.7	Agilent 3Q	JetStream	5 mM oxalic acid	10.1002/slct.201702269
NC(CO)(CO)CO	2.09	trizma base	2.88	Agilent 3Q	JetStream	5 mM oxalic acid	10.1002/slct.201702269
Nc1ccccc1O	2.09	2-aminophenol	3.47	Agilent 3Q	JetStream	5 mM oxalic acid	10.1002/slct.201702269
COc1ccc(N)cc1	2.09	4-methoxyaniline	3.3	Agilent 3Q	JetStream	5 mM oxalic acid	10.1002/slct.201702269
Cc1ccc2cccc(N)c2n1	2.09	8-aminoquinaldine	3.89	Agilent 3Q	JetStream	5 mM oxalic acid	10.1002/slct.201702269
CC[N+](CC)(CC)CC	2.4	tetraethylammonium	4.16	Agilent 3Q	JetStream	5 mM trifluoroacetic acid	10.1002/slct.201702269
CN(C)c1ccccc1	2.4	N,N-dimethylaniline	3.27	Agilent 3Q	JetStream	5 mM trifluoroacetic acid	10.1002/slct.201702269
COc1ccc(cc1)N(C)C	2.4	4-methoxy-N,N-dimethylaniline	3.95	Agilent 3Q	JetStream	5 mM trifluoroacetic acid	10.1002/slct.201702269
c1ccc2ncccc2c1	2.4	quinoline	3.16	Agilent 3Q	JetStream	5 mM trifluoroacetic acid	10.1002/slct.201702269
Nc1cccc(N)n1	2.4	2,6-diaminopyridine	3.81	Agilent 3Q	JetStream	5 mM trifluoroacetic acid	10.1002/slct.201702269
Nc1ccc(cc1)C(O)=O	2.4	4-aminobenzoic acid	2.55	Agilent 3Q	JetStream	5 mM trifluoroacetic acid	10.1002/slct.201702269
Nc1cccc2ccccc12	2.4	1-naphthylamine	3.23	Agilent 3Q	JetStream	5 mM trifluoroacetic acid	10.1002/slct.201702269
NC(CO)(CO)CO	2.4	trizma base	2.72	Agilent 3Q	JetStream	5 mM trifluoroacetic acid	10.1002/slct.201702269
Nc1ccccc1O	2.4	2-aminophenol	3.01	Agilent 3Q	JetStream	5 mM trifluoroacetic acid	10.1002/slct.201702269
COc1ccc(N)cc1	2.4	4-methoxyaniline	3.03	Agilent 3Q	JetStream	5 mM trifluoroacetic acid	10.1002/slct.201702269
Cc1ccc2cccc(N)c2n1	2.4	8-aminoquinaldine	3.69	Agilent 3Q	JetStream	5 mM trifluoroacetic acid	10.1002/slct.201702269
CN(C)c1ccccc1	2.4	N,N-dimethylaniline	3.3	Agilent 3Q	JetStream	5 mM trifluoroacetic acid	10.1002/slct.201702269
COc1ccc(cc1)N(C)C	2.4	4-methoxy-N,N-dimethylaniline	4.35	Agilent 3Q	JetStream	5 mM trifluoroacetic acid	10.1002/slct.201702269
c1ccc2ncccc2c1	2.4	quinoline	3.1	Agilent 3Q	JetStream	5 mM trifluoroacetic acid	10.1002/slct.201702269
Nc1cccc(N)n1	2.4	2,6-diaminopyridine	3.62	Agilent 3Q	JetStream	5 mM trifluoroacetic acid	10.1002/slct.201702269
Nc1ccc(cc1)C(O)=O	2.4	4-aminobenzoic acid	2.64	Agilent 3Q	JetStream	5 mM trifluoroacetic acid	10.1002/slct.201702269
Nc1cccc2ccccc12	2.4	1-naphthylamine	3.28	Agilent 3Q	JetStream	5 mM trifluoroacetic acid	10.1002/slct.201702269
NC(CO)(CO)CO	2.4	trizma base	2.89	Agilent 3Q	JetStream	5 mM trifluoroacetic acid	10.1002/slct.201702269
Nc1ccccc1O	2.4	2-aminophenol	3.11	Agilent 3Q	JetStream	5 mM trifluoroacetic acid	10.1002/slct.201702269
COc1ccc(N)cc1	2.4	4-methoxyaniline	3.61	Agilent 3Q	JetStream	5 mM trifluoroacetic acid	10.1002/slct.201702269
Cc1ccc2cccc(N)c2n1	2.4	8-aminoquinaldine	4.11	Agilent 3Q	JetStream	5 mM trifluoroacetic acid	10.1002/slct.201702269
CC[N+](CC)(CC)CC	1.42	tetraethylammonium	4.16	Agilent 3Q	JetStream	50 mM oxalic acid	10.1002/slct.201702269
CN(C)c1ccccc1	1.42	N,N-dimethylaniline	3.46	Agilent 3Q	JetStream	50 mM oxalic acid	10.1002/slct.201702269
COc1ccc(cc1)N(C)C	1.42	4-methoxy-N,N-dimethylaniline	4.17	Agilent 3Q	JetStream	50 mM oxalic acid	10.1002/slct.201702269
c1ccc2ncccc2c1	1.42	quinoline	3.49	Agilent 3Q	JetStream	50 mM oxalic acid	10.1002/slct.201702269
Nc1cccc(N)n1	1.42	2,6-diaminopyridine	3.53	Agilent 3Q	JetStream	50 mM oxalic acid	10.1002/slct.201702269
Nc1ccc(cc1)C(O)=O	1.42	4-aminobenzoic acid	3.08	Agilent 3Q	JetStream	50 mM oxalic acid	10.1002/slct.201702269
Nc1cccc2ccccc12	1.42	1-naphthylamine	3.55	Agilent 3Q	JetStream	50 mM oxalic acid	10.1002/slct.201702269
NC(CO)(CO)CO	1.42	trizma base	2.88	Agilent 3Q	JetStream	50 mM oxalic acid	10.1002/slct.201702269
Nc1ccccc1O	1.42	2-aminophenol	3.34	Agilent 3Q	JetStream	50 mM oxalic acid	10.1002/slct.201702269
COc1ccc(N)cc1	1.42	4-methoxyaniline	3.17	Agilent 3Q	JetStream	50 mM oxalic acid	10.1002/slct.201702269
Cc1ccc2cccc(N)c2n1	1.42	8-aminoquinaldine	3.73	Agilent 3Q	JetStream	50 mM oxalic acid	10.1002/slct.201702269
CC(C)(C)C1=CC=C(C=C1)C(CCCN2CCC(CC2)C(C3=CC=CC=C3)(C4=CC=CC=C4)O)O	2.91	terfenadine	4.44	Thermo LTQ	ESI	Acetone/10 mM formic acid(aq) 90/10	10.1002/rcm.8352
CN(C)C(=O)C(CCN1CCC(CC1)(C2=CC=C(C=C2)Cl)O)(C3=CC=CC=C3)C4=CC=CC=C4	2.91	loperamide	4.89	Thermo LTQ	ESI	Acetone/10 mM formic acid(aq) 90/10	10.1002/rcm.8352
CN(C)CCC=C1C2=CC=CC=C2CCC3=CC=CC=C31	2.91	amitriptyline	4.44	Thermo LTQ	ESI	Acetone/10 mM formic acid(aq) 90/10	10.1002/rcm.8352
C1CCC2(C1)CC(=O)N(C(=O)C2)CCCCN3CCN(CC3)C4=NC=CC=N4	2.91	buspirone	4.11	Thermo LTQ	ESI	Acetone/10 mM formic acid(aq) 90/10	10.1002/rcm.8352
CC(C)NCC(COC1=CC=CC2=CC=CC=C21)O	2.91	propanolol	4.05	Thermo LTQ	ESI	Acetone/10 mM formic acid(aq) 90/10	10.1002/rcm.8352
C1CC(=O)NC2=C1C=CC(=C2)OCCCCN3CCN(CC3)C4=C(C(=CC=C4)Cl)Cl	2.91	aripiprazole	4.21	Thermo LTQ	ESI	Acetone/10 mM formic acid(aq) 90/10	10.1002/rcm.8352
CCCCC1=C(C2=CC=CC=C2O1)C(=O)C3=CC(=C(C(=C3)I)OCCN(CC)CC)I	2.91	amiodarone	4.31	Thermo LTQ	ESI	Acetone/10 mM formic acid(aq) 90/10	10.1002/rcm.8352
C1CN(CCC1(C2=CC=C(C=C2)Cl)O)CCCC(=O)C3=CC=C(C=C3)F	2.91	haloperidol	4.04	Thermo LTQ	ESI	Acetone/10 mM formic acid(aq) 90/10	10.1002/rcm.8352
CC(=O)N1CCN(CC1)C2=CC=C(C=C2)OCC3COC(O3)(CN4C=CN=C4)C5=C(C=C(C=C5)Cl)Cl	2.91	ketoconazole	4.16	Thermo LTQ	ESI	Acetone/10 mM formic acid(aq) 90/10	10.1002/rcm.8352
C1CN(CCN1CCCN2C(=O)N3C=CC=CC3=N2)C4=CC(=CC=C4)Cl	2.91	trazodone	3.96	Thermo LTQ	ESI	Acetone/10 mM formic acid(aq) 90/10	10.1002/rcm.8352
CC[N+](CC)(CC)CC	2.91	tetraethylammonium	4.44	Thermo LTQ	ESI	Acetone/10 mM formic acid(aq) 90/10	10.1002/rcm.8352
CNCCC(C1=CC=CC=C1)OC2=CC=C(C=C2)C(F)(F)F	2.91	fluoxetine	3.82	Thermo LTQ	ESI	Acetone/10 mM formic acid(aq) 90/10	10.1002/rcm.8352
COC1=CC2=C(C=CN=C2C=C1)C(C3CC4CCN3CC4C=C)O	2.91	quinine	3.6	Thermo LTQ	ESI	Acetone/10 mM formic acid(aq) 90/10	10.1002/rcm.8352
CC(C)NCC(COC1=CC=C(C=C1)CC(=O)N)O	2.91	atenolol	3.41	Thermo LTQ	ESI	Acetone/10 mM formic acid(aq) 90/10	10.1002/rcm.8352
CCCC1CC(N(C)C1)C(=O)NC(C(C)O)C2OC(SC)C(O)C(O)C2O	2.91	lincomycin	3.61	Thermo LTQ	ESI	Acetone/10 mM formic acid(aq) 90/10	10.1002/rcm.8352
CC(=O)C1CCC2C1(CCC3C2CCC4=CC(=O)CCC34C)C	2.91	progesterone	2.19	Thermo LTQ	ESI	Acetone/10 mM formic acid(aq) 90/10	10.1002/rcm.8352
CC12CCC3C(C1CCC2O)CCC4=CC(=O)CCC34C	2.91	testosterone	2.14	Thermo LTQ	ESI	Acetone/10 mM formic acid(aq) 90/10	10.1002/rcm.8352
CCN1C=C(C(=O)C2=CC(=C(C=C21)N3CCNCC3)F)C(=O)O	2.91	norfloxacin	3.05	Thermo LTQ	ESI	Acetone/10 mM formic acid(aq) 90/10	10.1002/rcm.8352
CN1C=NC2=C1C(=O)N(C(=O)N2C)C	2.91	caffeine	2.04	Thermo LTQ	ESI	Acetone/10 mM formic acid(aq) 90/10	10.1002/rcm.8352
CC(C)(C)C1=CC=C(C=C1)C(CCCN2CCC(CC2)C(C3=CC=CC=C3)(C4=CC=CC=C4)O)O	2.91	terfenadine	4.61	Thermo LTQ	HESI-II	Acetone/10 mM formic acid(aq) 90/10	10.1002/rcm.8352
CN(C)C(=O)C(CCN1CCC(CC1)(C2=CC=C(C=C2)Cl)O)(C3=CC=CC=C3)C4=CC=CC=C4	2.91	loperamide	5.05	Thermo LTQ	HESI-II	Acetone/10 mM formic acid(aq) 90/10	10.1002/rcm.8352
CN(C)CCC=C1C2=CC=CC=C2CCC3=CC=CC=C31	2.91	amitriptyline	4.43	Thermo LTQ	HESI-II	Acetone/10 mM formic acid(aq) 90/10	10.1002/rcm.8352
C1CCC2(C1)CC(=O)N(C(=O)C2)CCCCN3CCN(CC3)C4=NC=CC=N4	2.91	buspirone	4.35	Thermo LTQ	HESI-II	Acetone/10 mM formic acid(aq) 90/10	10.1002/rcm.8352
CC(C)NCC(COC1=CC=CC2=CC=CC=C21)O	2.91	propanolol	4.04	Thermo LTQ	HESI-II	Acetone/10 mM formic acid(aq) 90/10	10.1002/rcm.8352
C1CC(=O)NC2=C1C=CC(=C2)OCCCCN3CCN(CC3)C4=C(C(=CC=C4)Cl)Cl	2.91	aripiprazole	4.19	Thermo LTQ	HESI-II	Acetone/10 mM formic acid(aq) 90/10	10.1002/rcm.8352
CCCCC1=C(C2=CC=CC=C2O1)C(=O)C3=CC(=C(C(=C3)I)OCCN(CC)CC)I	2.91	amiodarone	4.23	Thermo LTQ	HESI-II	Acetone/10 mM formic acid(aq) 90/10	10.1002/rcm.8352
C1CN(CCC1(C2=CC=C(C=C2)Cl)O)CCCC(=O)C3=CC=C(C=C3)F	2.91	haloperidol	4.35	Thermo LTQ	HESI-II	Acetone/10 mM formic acid(aq) 90/10	10.1002/rcm.8352
CC(=O)N1CCN(CC1)C2=CC=C(C=C2)OCC3COC(O3)(CN4C=CN=C4)C5=C(C=C(C=C5)Cl)Cl	2.91	ketoconazole	4.42	Thermo LTQ	HESI-II	Acetone/10 mM formic acid(aq) 90/10	10.1002/rcm.8352
C1CN(CCN1CCCN2C(=O)N3C=CC=CC3=N2)C4=CC(=CC=C4)Cl	2.91	trazodone	4.15	Thermo LTQ	HESI-II	Acetone/10 mM formic acid(aq) 90/10	10.1002/rcm.8352
CC[N+](CC)(CC)CC	2.91	tetraethylammonium	4.63	Thermo LTQ	HESI-II	Acetone/10 mM formic acid(aq) 90/10	10.1002/rcm.8352
CNCCC(C1=CC=CC=C1)OC2=CC=C(C=C2)C(F)(F)F	2.91	fluoxetine	3.89	Thermo LTQ	HESI-II	Acetone/10 mM formic acid(aq) 90/10	10.1002/rcm.8352
COC1=CC2=C(C=CN=C2C=C1)C(C3CC4CCN3CC4C=C)O	2.91	quinine	3.62	Thermo LTQ	HESI-II	Acetone/10 mM formic acid(aq) 90/10	10.1002/rcm.8352
CC(C)NCC(COC1=CC=C(C=C1)CC(=O)N)O	2.91	atenolol	3.09	Thermo LTQ	HESI-II	Acetone/10 mM formic acid(aq) 90/10	10.1002/rcm.8352
CCCC1CC(N(C)C1)C(=O)NC(C(C)O)C2OC(SC)C(O)C(O)C2O	2.91	lincomycin	3.5	Thermo LTQ	HESI-II	Acetone/10 mM formic acid(aq) 90/10	10.1002/rcm.8352
CC(=O)C1CCC2C1(CCC3C2CCC4=CC(=O)CCC34C)C	2.91	progesterone	1.76	Thermo LTQ	HESI-II	Acetone/10 mM formic acid(aq) 90/10	10.1002/rcm.8352
CC12CCC3C(C1CCC2O)CCC4=CC(=O)CCC34C	2.91	testosterone	2.65	Thermo LTQ	HESI-II	Acetone/10 mM formic acid(aq) 90/10	10.1002/rcm.8352
CCN1C=C(C(=O)C2=CC(=C(C=C21)N3CCNCC3)F)C(=O)O	2.91	norfloxacin	2.65	Thermo LTQ	HESI-II	Acetone/10 mM formic acid(aq) 90/10	10.1002/rcm.8352
CN1C=NC2=C1C(=O)N(C(=O)N2C)C	2.91	caffeine	1.87	Thermo LTQ	HESI-II	Acetone/10 mM formic acid(aq) 90/10	10.1002/rcm.8352
CC(C)(C)C1=CC=C(C=C1)C(CCCN2CCC(CC2)C(C3=CC=CC=C3)(C4=CC=CC=C4)O)O	2.91	terfenadine	4.5	Sciex API4000	TurboSpray	Acetone/10 mM formic acid(aq) 90/10	10.1002/rcm.8352
CN(C)C(=O)C(CCN1CCC(CC1)(C2=CC=C(C=C2)Cl)O)(C3=CC=CC=C3)C4=CC=CC=C4	2.91	loperamide	5.2	Sciex API4000	TurboSpray	Acetone/10 mM formic acid(aq) 90/10	10.1002/rcm.8352
CN(C)CCC=C1C2=CC=CC=C2CCC3=CC=CC=C31	2.91	amitriptyline	4.73	Sciex API4000	TurboSpray	Acetone/10 mM formic acid(aq) 90/10	10.1002/rcm.8352
C1CCC2(C1)CC(=O)N(C(=O)C2)CCCCN3CCN(CC3)C4=NC=CC=N4	2.91	buspirone	4.66	Sciex API4000	TurboSpray	Acetone/10 mM formic acid(aq) 90/10	10.1002/rcm.8352
CC(C)NCC(COC1=CC=CC2=CC=CC=C21)O	2.91	propanolol	4.41	Sciex API4000	TurboSpray	Acetone/10 mM formic acid(aq) 90/10	10.1002/rcm.8352
C1CC(=O)NC2=C1C=CC(=C2)OCCCCN3CCN(CC3)C4=C(C(=CC=C4)Cl)Cl	2.91	aripiprazole	4.18	Sciex API4000	TurboSpray	Acetone/10 mM formic acid(aq) 90/10	10.1002/rcm.8352
CCCCC1=C(C2=CC=CC=C2O1)C(=O)C3=CC(=C(C(=C3)I)OCCN(CC)CC)I	2.91	amiodarone	4.78	Sciex API4000	TurboSpray	Acetone/10 mM formic acid(aq) 90/10	10.1002/rcm.8352
C1CN(CCC1(C2=CC=C(C=C2)Cl)O)CCCC(=O)C3=CC=C(C=C3)F	2.91	haloperidol	4.65	Sciex API4000	TurboSpray	Acetone/10 mM formic acid(aq) 90/10	10.1002/rcm.8352
CC(=O)N1CCN(CC1)C2=CC=C(C=C2)OCC3COC(O3)(CN4C=CN=C4)C5=C(C=C(C=C5)Cl)Cl	2.91	ketoconazole	4.12	Sciex API4000	TurboSpray	Acetone/10 mM formic acid(aq) 90/10	10.1002/rcm.8352
C1CN(CCN1CCCN2C(=O)N3C=CC=CC3=N2)C4=CC(=CC=C4)Cl	2.91	trazodone	4.78	Sciex API4000	TurboSpray	Acetone/10 mM formic acid(aq) 90/10	10.1002/rcm.8352
CC[N+](CC)(CC)CC	2.91	tetraethylammonium	4.89	Sciex API4000	TurboSpray	Acetone/10 mM formic acid(aq) 90/10	10.1002/rcm.8352
CNCCC(C1=CC=CC=C1)OC2=CC=C(C=C2)C(F)(F)F	2.91	fluoxetine	3.42	Sciex API4000	TurboSpray	Acetone/10 mM formic acid(aq) 90/10	10.1002/rcm.8352
COC1=CC2=C(C=CN=C2C=C1)C(C3CC4CCN3CC4C=C)O	2.91	quinine	3.83	Sciex API4000	TurboSpray	Acetone/10 mM formic acid(aq) 90/10	10.1002/rcm.8352
CC(C)NCC(COC1=CC=C(C=C1)CC(=O)N)O	2.91	atenolol	3.53	Sciex API4000	TurboSpray	Acetone/10 mM formic acid(aq) 90/10	10.1002/rcm.8352
CCCC1CC(N(C)C1)C(=O)NC(C(C)O)C2OC(SC)C(O)C(O)C2O	2.91	lincomycin	3.6	Sciex API4000	TurboSpray	Acetone/10 mM formic acid(aq) 90/10	10.1002/rcm.8352
CC(=O)C1CCC2C1(CCC3C2CCC4=CC(=O)CCC34C)C	2.91	progesterone	2.49	Sciex API4000	TurboSpray	Acetone/10 mM formic acid(aq) 90/10	10.1002/rcm.8352
CC12CCC3C(C1CCC2O)CCC4=CC(=O)CCC34C	2.91	testosterone	2.5	Sciex API4000	TurboSpray	Acetone/10 mM formic acid(aq) 90/10	10.1002/rcm.8352
CCN1C=C(C(=O)C2=CC(=C(C=C21)N3CCNCC3)F)C(=O)O	2.91	norfloxacin	2.73	Sciex API4000	TurboSpray	Acetone/10 mM formic acid(aq) 90/10	10.1002/rcm.8352
CN1C=NC2=C1C(=O)N(C(=O)N2C)C	2.91	caffeine	2.29	Sciex API4000	TurboSpray	Acetone/10 mM formic acid(aq) 90/10	10.1002/rcm.8352
CC(C)(C)C1=CC=C(C=C1)C(CCCN2CCC(CC2)C(C3=CC=CC=C3)(C4=CC=CC=C4)O)O	2.91	terfenadine	4.11	Waters Synapt G.2	Z-spray	Acetone/10 mM formic acid(aq) 90/10	10.1002/rcm.8352
CN(C)C(=O)C(CCN1CCC(CC1)(C2=CC=C(C=C2)Cl)O)(C3=CC=CC=C3)C4=CC=CC=C4	2.91	loperamide	4.72	Waters Synapt G.2	Z-spray	Acetone/10 mM formic acid(aq) 90/10	10.1002/rcm.8352
CN(C)CCC=C1C2=CC=CC=C2CCC3=CC=CC=C31	2.91	amitriptyline	3.95	Waters Synapt G.2	Z-spray	Acetone/10 mM formic acid(aq) 90/10	10.1002/rcm.8352
C1CCC2(C1)CC(=O)N(C(=O)C2)CCCCN3CCN(CC3)C4=NC=CC=N4	2.91	buspirone	3.74	Waters Synapt G.2	Z-spray	Acetone/10 mM formic acid(aq) 90/10	10.1002/rcm.8352
CC(C)NCC(COC1=CC=CC2=CC=CC=C21)O	2.91	propanolol	3.47	Waters Synapt G.2	Z-spray	Acetone/10 mM formic acid(aq) 90/10	10.1002/rcm.8352
C1CC(=O)NC2=C1C=CC(=C2)OCCCCN3CCN(CC3)C4=C(C(=CC=C4)Cl)Cl	2.91	aripiprazole	3.29	Waters Synapt G.2	Z-spray	Acetone/10 mM formic acid(aq) 90/10	10.1002/rcm.8352
CCCCC1=C(C2=CC=CC=C2O1)C(=O)C3=CC(=C(C(=C3)I)OCCN(CC)CC)I	2.91	amiodarone	3.54	Waters Synapt G.2	Z-spray	Acetone/10 mM formic acid(aq) 90/10	10.1002/rcm.8352
C1CN(CCC1(C2=CC=C(C=C2)Cl)O)CCCC(=O)C3=CC=C(C=C3)F	2.91	haloperidol	3.56	Waters Synapt G.2	Z-spray	Acetone/10 mM formic acid(aq) 90/10	10.1002/rcm.8352
CC(=O)N1CCN(CC1)C2=CC=C(C=C2)OCC3COC(O3)(CN4C=CN=C4)C5=C(C=C(C=C5)Cl)Cl	2.91	ketoconazole	3.13	Waters Synapt G.2	Z-spray	Acetone/10 mM formic acid(aq) 90/10	10.1002/rcm.8352
C1CN(CCN1CCCN2C(=O)N3C=CC=CC3=N2)C4=CC(=CC=C4)Cl	2.91	trazodone	3.21	Waters Synapt G.2	Z-spray	Acetone/10 mM formic acid(aq) 90/10	10.1002/rcm.8352
CC[N+](CC)(CC)CC	2.91	tetraethylammonium	4.07	Waters Synapt G.2	Z-spray	Acetone/10 mM formic acid(aq) 90/10	10.1002/rcm.8352
CNCCC(C1=CC=CC=C1)OC2=CC=C(C=C2)C(F)(F)F	2.91	fluoxetine	2.1	Waters Synapt G.2	Z-spray	Acetone/10 mM formic acid(aq) 90/10	10.1002/rcm.8352
COC1=CC2=C(C=CN=C2C=C1)C(C3CC4CCN3CC4C=C)O	2.91	quinine	3.52	Waters Synapt G.2	Z-spray	Acetone/10 mM formic acid(aq) 90/10	10.1002/rcm.8352
CC(C)NCC(COC1=CC=C(C=C1)CC(=O)N)O	2.91	atenolol	2.85	Waters Synapt G.2	Z-spray	Acetone/10 mM formic acid(aq) 90/10	10.1002/rcm.8352
CCCC1CC(N(C)C1)C(=O)NC(C(C)O)C2OC(SC)C(O)C(O)C2O	2.91	lincomycin	2.83	Waters Synapt G.2	Z-spray	Acetone/10 mM formic acid(aq) 90/10	10.1002/rcm.8352
CC(=O)C1CCC2C1(CCC3C2CCC4=CC(=O)CCC34C)C	2.91	progesterone	1.59	Waters Synapt G.2	Z-spray	Acetone/10 mM formic acid(aq) 90/10	10.1002/rcm.8352
CC12CCC3C(C1CCC2O)CCC4=CC(=O)CCC34C	2.91	testosterone	1.44	Waters Synapt G.2	Z-spray	Acetone/10 mM formic acid(aq) 90/10	10.1002/rcm.8352
CCN1C=C(C(=O)C2=CC(=C(C=C21)N3CCNCC3)F)C(=O)O	2.91	norfloxacin	2.23	Waters Synapt G.2	Z-spray	Acetone/10 mM formic acid(aq) 90/10	10.1002/rcm.8352
CN1C=NC2=C1C(=O)N(C(=O)N2C)C	2.91	caffeine	0.8	Waters Synapt G.2	Z-spray	Acetone/10 mM formic acid(aq) 90/10	10.1002/rcm.8352
CC(C)(C)C1=CC=C(C=C1)C(CCCN2CCC(CC2)C(C3=CC=CC=C3)(C4=CC=CC=C4)O)O	2.09	terfenadine	4.66	Thermo LTQ	ESI	Acetone/10 mM oxalic acid(aq) 90/10	10.1002/rcm.8352
CN(C)C(=O)C(CCN1CCC(CC1)(C2=CC=C(C=C2)Cl)O)(C3=CC=CC=C3)C4=CC=CC=C4	2.09	loperamide	4.92	Thermo LTQ	ESI	Acetone/10 mM oxalic acid(aq) 90/10	10.1002/rcm.8352
CN(C)CCC=C1C2=CC=CC=C2CCC3=CC=CC=C31	2.09	amitriptyline	4.48	Thermo LTQ	ESI	Acetone/10 mM oxalic acid(aq) 90/10	10.1002/rcm.8352
C1CCC2(C1)CC(=O)N(C(=O)C2)CCCCN3CCN(CC3)C4=NC=CC=N4	2.09	buspirone	3.64	Thermo LTQ	ESI	Acetone/10 mM oxalic acid(aq) 90/10	10.1002/rcm.8352
CC(C)NCC(COC1=CC=CC2=CC=CC=C21)O	2.09	propanolol	3.89	Thermo LTQ	ESI	Acetone/10 mM oxalic acid(aq) 90/10	10.1002/rcm.8352
C1CC(=O)NC2=C1C=CC(=C2)OCCCCN3CCN(CC3)C4=C(C(=CC=C4)Cl)Cl	2.09	aripiprazole	3.21	Thermo LTQ	ESI	Acetone/10 mM oxalic acid(aq) 90/10	10.1002/rcm.8352
CCCCC1=C(C2=CC=CC=C2O1)C(=O)C3=CC(=C(C(=C3)I)OCCN(CC)CC)I	2.09	amiodarone	4.29	Thermo LTQ	ESI	Acetone/10 mM oxalic acid(aq) 90/10	10.1002/rcm.8352
C1CN(CCC1(C2=CC=C(C=C2)Cl)O)CCCC(=O)C3=CC=C(C=C3)F	2.09	haloperidol	4.06	Thermo LTQ	ESI	Acetone/10 mM oxalic acid(aq) 90/10	10.1002/rcm.8352
CC(=O)N1CCN(CC1)C2=CC=C(C=C2)OCC3COC(O3)(CN4C=CN=C4)C5=C(C=C(C=C5)Cl)Cl	2.09	ketoconazole	3.25	Thermo LTQ	ESI	Acetone/10 mM oxalic acid(aq) 90/10	10.1002/rcm.8352
C1CN(CCN1CCCN2C(=O)N3C=CC=CC3=N2)C4=CC(=CC=C4)Cl	2.09	trazodone	3.89	Thermo LTQ	ESI	Acetone/10 mM oxalic acid(aq) 90/10	10.1002/rcm.8352
CC[N+](CC)(CC)CC	2.09	tetraethylammonium	4.11	Thermo LTQ	ESI	Acetone/10 mM oxalic acid(aq) 90/10	10.1002/rcm.8352
CNCCC(C1=CC=CC=C1)OC2=CC=C(C=C2)C(F)(F)F	2.09	fluoxetine	3.78	Thermo LTQ	ESI	Acetone/10 mM oxalic acid(aq) 90/10	10.1002/rcm.8352
COC1=CC2=C(C=CN=C2C=C1)C(C3CC4CCN3CC4C=C)O	2.09	quinine	2.43	Thermo LTQ	ESI	Acetone/10 mM oxalic acid(aq) 90/10	10.1002/rcm.8352
CC(C)NCC(COC1=CC=C(C=C1)CC(=O)N)O	2.09	atenolol	2.97	Thermo LTQ	ESI	Acetone/10 mM oxalic acid(aq) 90/10	10.1002/rcm.8352
CCCC1CC(N(C)C1)C(=O)NC(C(C)O)C2OC(SC)C(O)C(O)C2O	2.09	lincomycin	2.73	Thermo LTQ	ESI	Acetone/10 mM oxalic acid(aq) 90/10	10.1002/rcm.8352
c1ccncc1	2.09	pyridine	3.02	Thermo LTQ	ESI	Acetone/10 mM oxalic acid(aq) 90/10	10.1002/rcm.8352
CC(=O)C1CCC2C1(CCC3C2CCC4=CC(=O)CCC34C)C	2.09	progesterone	2.94	Thermo LTQ	ESI	Acetone/10 mM oxalic acid(aq) 90/10	10.1002/rcm.8352
CC12CCC3C(C1CCC2O)CCC4=CC(=O)CCC34C	2.09	testosterone	3.05	Thermo LTQ	ESI	Acetone/10 mM oxalic acid(aq) 90/10	10.1002/rcm.8352
CN1C=NC2=C1C(=O)N(C(=O)N2C)C	2.09	caffeine	2.6	Thermo LTQ	ESI	Acetone/10 mM oxalic acid(aq) 90/10	10.1002/rcm.8352
CC(C)(C)C1=CC=C(C=C1)C(CCCN2CCC(CC2)C(C3=CC=CC=C3)(C4=CC=CC=C4)O)O	3.44	terfenadine	4.35	Thermo LTQ	ESI	Acetone/10 mM propionic acid(aq) 90/10	10.1002/rcm.8352
CN(C)C(=O)C(CCN1CCC(CC1)(C2=CC=C(C=C2)Cl)O)(C3=CC=CC=C3)C4=CC=CC=C4	3.44	loperamide	4.67	Thermo LTQ	ESI	Acetone/10 mM propionic acid(aq) 90/10	10.1002/rcm.8352
CN(C)CCC=C1C2=CC=CC=C2CCC3=CC=CC=C31	3.44	amitriptyline	4.45	Thermo LTQ	ESI	Acetone/10 mM propionic acid(aq) 90/10	10.1002/rcm.8352
C1CCC2(C1)CC(=O)N(C(=O)C2)CCCCN3CCN(CC3)C4=NC=CC=N4	3.44	buspirone	4.28	Thermo LTQ	ESI	Acetone/10 mM propionic acid(aq) 90/10	10.1002/rcm.8352
CC(C)NCC(COC1=CC=CC2=CC=CC=C21)O	3.44	propanolol	3.83	Thermo LTQ	ESI	Acetone/10 mM propionic acid(aq) 90/10	10.1002/rcm.8352
C1CC(=O)NC2=C1C=CC(=C2)OCCCCN3CCN(CC3)C4=C(C(=CC=C4)Cl)Cl	3.44	aripiprazole	3.39	Thermo LTQ	ESI	Acetone/10 mM propionic acid(aq) 90/10	10.1002/rcm.8352
CCCCC1=C(C2=CC=CC=C2O1)C(=O)C3=CC(=C(C(=C3)I)OCCN(CC)CC)I	3.44	amiodarone	3.96	Thermo LTQ	ESI	Acetone/10 mM propionic acid(aq) 90/10	10.1002/rcm.8352
C1CN(CCC1(C2=CC=C(C=C2)Cl)O)CCCC(=O)C3=CC=C(C=C3)F	3.44	haloperidol	4.01	Thermo LTQ	ESI	Acetone/10 mM propionic acid(aq) 90/10	10.1002/rcm.8352
CC(=O)N1CCN(CC1)C2=CC=C(C=C2)OCC3COC(O3)(CN4C=CN=C4)C5=C(C=C(C=C5)Cl)Cl	3.44	ketoconazole	4.12	Thermo LTQ	ESI	Acetone/10 mM propionic acid(aq) 90/10	10.1002/rcm.8352
C1CN(CCN1CCCN2C(=O)N3C=CC=CC3=N2)C4=CC(=CC=C4)Cl	3.44	trazodone	3.96	Thermo LTQ	ESI	Acetone/10 mM propionic acid(aq) 90/10	10.1002/rcm.8352
CC[N+](CC)(CC)CC	3.44	tetraethylammonium	4.38	Thermo LTQ	ESI	Acetone/10 mM propionic acid(aq) 90/10	10.1002/rcm.8352
CNCCC(C1=CC=CC=C1)OC2=CC=C(C=C2)C(F)(F)F	3.44	fluoxetine	3.72	Thermo LTQ	ESI	Acetone/10 mM propionic acid(aq) 90/10	10.1002/rcm.8352
COC1=CC2=C(C=CN=C2C=C1)C(C3CC4CCN3CC4C=C)O	3.44	quinine	3.52	Thermo LTQ	ESI	Acetone/10 mM propionic acid(aq) 90/10	10.1002/rcm.8352
CC(C)NCC(COC1=CC=C(C=C1)CC(=O)N)O	3.44	atenolol	3.19	Thermo LTQ	ESI	Acetone/10 mM propionic acid(aq) 90/10	10.1002/rcm.8352
CCCC1CC(N(C)C1)C(=O)NC(C(C)O)C2OC(SC)C(O)C(O)C2O	3.44	lincomycin	2.86	Thermo LTQ	ESI	Acetone/10 mM propionic acid(aq) 90/10	10.1002/rcm.8352
c1ccncc1	3.44	pyridine	2.41	Thermo LTQ	ESI	Acetone/10 mM propionic acid(aq) 90/10	10.1002/rcm.8352
CC(=O)C1CCC2C1(CCC3C2CCC4=CC(=O)CCC34C)C	3.44	progesterone	1.79	Thermo LTQ	ESI	Acetone/10 mM propionic acid(aq) 90/10	10.1002/rcm.8352
CC12CCC3C(C1CCC2O)CCC4=CC(=O)CCC34C	3.44	testosterone	1.87	Thermo LTQ	ESI	Acetone/10 mM propionic acid(aq) 90/10	10.1002/rcm.8352
CCN1C=C(C(=O)C2=CC(=C(C=C21)N3CCNCC3)F)C(=O)O	3.44	norfloxacin	2.25	Thermo LTQ	ESI	Acetone/10 mM propionic acid(aq) 90/10	10.1002/rcm.8352
CN1C=NC2=C1C(=O)N(C(=O)N2C)C	3.44	caffeine	1.51	Thermo LTQ	ESI	Acetone/10 mM propionic acid(aq) 90/10	10.1002/rcm.8352
CC(C)(C)C1=CC=C(C=C1)C(CCCN2CCC(CC2)C(C3=CC=CC=C3)(C4=CC=CC=C4)O)O	2.91	terfenadine	4.13	Thermo LTQ	ESI	Isopropanol/10 mM formic acid(aq) 90/10	10.1002/rcm.8352
CN(C)C(=O)C(CCN1CCC(CC1)(C2=CC=C(C=C2)Cl)O)(C3=CC=CC=C3)C4=CC=CC=C4	2.91	loperamide	4.98	Thermo LTQ	ESI	Isopropanol/10 mM formic acid(aq) 90/10	10.1002/rcm.8352
CN(C)CCC=C1C2=CC=CC=C2CCC3=CC=CC=C31	2.91	amitriptyline	4.04	Thermo LTQ	ESI	Isopropanol/10 mM formic acid(aq) 90/10	10.1002/rcm.8352
C1CCC2(C1)CC(=O)N(C(=O)C2)CCCCN3CCN(CC3)C4=NC=CC=N4	2.91	buspirone	3.76	Thermo LTQ	ESI	Isopropanol/10 mM formic acid(aq) 90/10	10.1002/rcm.8352
CC(C)NCC(COC1=CC=CC2=CC=CC=C21)O	2.91	propanolol	3.49	Thermo LTQ	ESI	Isopropanol/10 mM formic acid(aq) 90/10	10.1002/rcm.8352
CCCCC1=C(C2=CC=CC=C2O1)C(=O)C3=CC(=C(C(=C3)I)OCCN(CC)CC)I	2.91	amiodarone	3.59	Thermo LTQ	ESI	Isopropanol/10 mM formic acid(aq) 90/10	10.1002/rcm.8352
C1CN(CCC1(C2=CC=C(C=C2)Cl)O)CCCC(=O)C3=CC=C(C=C3)F	2.91	haloperidol	3.69	Thermo LTQ	ESI	Isopropanol/10 mM formic acid(aq) 90/10	10.1002/rcm.8352
CC(=O)N1CCN(CC1)C2=CC=C(C=C2)OCC3COC(O3)(CN4C=CN=C4)C5=C(C=C(C=C5)Cl)Cl	2.91	ketoconazole	3.57	Thermo LTQ	ESI	Isopropanol/10 mM formic acid(aq) 90/10	10.1002/rcm.8352
C1CN(CCN1CCCN2C(=O)N3C=CC=CC3=N2)C4=CC(=CC=C4)Cl	2.91	trazodone	3.7	Thermo LTQ	ESI	Isopropanol/10 mM formic acid(aq) 90/10	10.1002/rcm.8352
CC[N+](CC)(CC)CC	2.91	tetraethylammonium	4.42	Thermo LTQ	ESI	Isopropanol/10 mM formic acid(aq) 90/10	10.1002/rcm.8352
CNCCC(C1=CC=CC=C1)OC2=CC=C(C=C2)C(F)(F)F	2.91	fluoxetine	3	Thermo LTQ	ESI	Isopropanol/10 mM formic acid(aq) 90/10	10.1002/rcm.8352
COC1=CC2=C(C=CN=C2C=C1)C(C3CC4CCN3CC4C=C)O	2.91	quinine	3.3	Thermo LTQ	ESI	Isopropanol/10 mM formic acid(aq) 90/10	10.1002/rcm.8352
CC(C)NCC(COC1=CC=C(C=C1)CC(=O)N)O	2.91	atenolol	2.55	Thermo LTQ	ESI	Isopropanol/10 mM formic acid(aq) 90/10	10.1002/rcm.8352
CCCC1CC(N(C)C1)C(=O)NC(C(C)O)C2OC(SC)C(O)C(O)C2O	2.91	lincomycin	2.22	Thermo LTQ	ESI	Isopropanol/10 mM formic acid(aq) 90/10	10.1002/rcm.8352
CC(=O)C1CCC2C1(CCC3C2CCC4=CC(=O)CCC34C)C	2.91	progesterone	0.91	Thermo LTQ	ESI	Isopropanol/10 mM formic acid(aq) 90/10	10.1002/rcm.8352
CC12CCC3C(C1CCC2O)CCC4=CC(=O)CCC34C	2.91	testosterone	0.96	Thermo LTQ	ESI	Isopropanol/10 mM formic acid(aq) 90/10	10.1002/rcm.8352
CCN1C=C(C(=O)C2=CC(=C(C=C21)N3CCNCC3)F)C(=O)O	2.91	norfloxacin	1.66	Thermo LTQ	ESI	Isopropanol/10 mM formic acid(aq) 90/10	10.1002/rcm.8352
CN1C=NC2=C1C(=O)N(C(=O)N2C)C	2.91	caffeine	0.49	Thermo LTQ	ESI	Isopropanol/10 mM formic acid(aq) 90/10	10.1002/rcm.8352
CC(C)(C)C1=CC=C(C=C1)C(CCCN2CCC(CC2)C(C3=CC=CC=C3)(C4=CC=CC=C4)O)O	2.91	terfenadine	4.47	Thermo LTQ	HESI-II	Isopropanol/10 mM formic acid(aq) 90/10	10.1002/rcm.8352
CN(C)C(=O)C(CCN1CCC(CC1)(C2=CC=C(C=C2)Cl)O)(C3=CC=CC=C3)C4=CC=CC=C4	2.91	loperamide	5.03	Thermo LTQ	HESI-II	Isopropanol/10 mM formic acid(aq) 90/10	10.1002/rcm.8352
CN(C)CCC=C1C2=CC=CC=C2CCC3=CC=CC=C31	2.91	amitriptyline	4.07	Thermo LTQ	HESI-II	Isopropanol/10 mM formic acid(aq) 90/10	10.1002/rcm.8352
C1CCC2(C1)CC(=O)N(C(=O)C2)CCCCN3CCN(CC3)C4=NC=CC=N4	2.91	buspirone	3.59	Thermo LTQ	HESI-II	Isopropanol/10 mM formic acid(aq) 90/10	10.1002/rcm.8352
CC(C)NCC(COC1=CC=CC2=CC=CC=C21)O	2.91	propanolol	3.59	Thermo LTQ	HESI-II	Isopropanol/10 mM formic acid(aq) 90/10	10.1002/rcm.8352
CCCCC1=C(C2=CC=CC=C2O1)C(=O)C3=CC(=C(C(=C3)I)OCCN(CC)CC)I	2.91	amiodarone	3.22	Thermo LTQ	HESI-II	Isopropanol/10 mM formic acid(aq) 90/10	10.1002/rcm.8352
C1CN(CCC1(C2=CC=C(C=C2)Cl)O)CCCC(=O)C3=CC=C(C=C3)F	2.91	haloperidol	3.69	Thermo LTQ	HESI-II	Isopropanol/10 mM formic acid(aq) 90/10	10.1002/rcm.8352
CC(=O)N1CCN(CC1)C2=CC=C(C=C2)OCC3COC(O3)(CN4C=CN=C4)C5=C(C=C(C=C5)Cl)Cl	2.91	ketoconazole	3.59	Thermo LTQ	HESI-II	Isopropanol/10 mM formic acid(aq) 90/10	10.1002/rcm.8352
C1CN(CCN1CCCN2C(=O)N3C=CC=CC3=N2)C4=CC(=CC=C4)Cl	2.91	trazodone	3.38	Thermo LTQ	HESI-II	Isopropanol/10 mM formic acid(aq) 90/10	10.1002/rcm.8352
CC[N+](CC)(CC)CC	2.91	tetraethylammonium	4.54	Thermo LTQ	HESI-II	Isopropanol/10 mM formic acid(aq) 90/10	10.1002/rcm.8352
CNCCC(C1=CC=CC=C1)OC2=CC=C(C=C2)C(F)(F)F	2.91	fluoxetine	3.39	Thermo LTQ	HESI-II	Isopropanol/10 mM formic acid(aq) 90/10	10.1002/rcm.8352
COC1=CC2=C(C=CN=C2C=C1)C(C3CC4CCN3CC4C=C)O	2.91	quinine	3.35	Thermo LTQ	HESI-II	Isopropanol/10 mM formic acid(aq) 90/10	10.1002/rcm.8352
CC(C)NCC(COC1=CC=C(C=C1)CC(=O)N)O	2.91	atenolol	2.54	Thermo LTQ	HESI-II	Isopropanol/10 mM formic acid(aq) 90/10	10.1002/rcm.8352
CCCC1CC(N(C)C1)C(=O)NC(C(C)O)C2OC(SC)C(O)C(O)C2O	2.91	lincomycin	2.68	Thermo LTQ	HESI-II	Isopropanol/10 mM formic acid(aq) 90/10	10.1002/rcm.8352
CC(=O)C1CCC2C1(CCC3C2CCC4=CC(=O)CCC34C)C	2.91	progesterone	1.79	Thermo LTQ	HESI-II	Isopropanol/10 mM formic acid(aq) 90/10	10.1002/rcm.8352
CC12CCC3C(C1CCC2O)CCC4=CC(=O)CCC34C	2.91	testosterone	1.77	Thermo LTQ	HESI-II	Isopropanol/10 mM formic acid(aq) 90/10	10.1002/rcm.8352
CCN1C=C(C(=O)C2=CC(=C(C=C21)N3CCNCC3)F)C(=O)O	2.91	norfloxacin	2.66	Thermo LTQ	HESI-II	Isopropanol/10 mM formic acid(aq) 90/10	10.1002/rcm.8352
CN1C=NC2=C1C(=O)N(C(=O)N2C)C	2.91	caffeine	1.84	Thermo LTQ	HESI-II	Isopropanol/10 mM formic acid(aq) 90/10	10.1002/rcm.8352
CC(C)(C)C1=CC=C(C=C1)C(CCCN2CCC(CC2)C(C3=CC=CC=C3)(C4=CC=CC=C4)O)O	2.91	terfenadine	4.2	Sciex API4000	TurboSpray	Isopropanol/10 mM formic acid(aq) 90/10	10.1002/rcm.8352
CN(C)C(=O)C(CCN1CCC(CC1)(C2=CC=C(C=C2)Cl)O)(C3=CC=CC=C3)C4=CC=CC=C4	2.91	loperamide	5.37	Sciex API4000	TurboSpray	Isopropanol/10 mM formic acid(aq) 90/10	10.1002/rcm.8352
CN(C)CCC=C1C2=CC=CC=C2CCC3=CC=CC=C31	2.91	amitriptyline	4.32	Sciex API4000	TurboSpray	Isopropanol/10 mM formic acid(aq) 90/10	10.1002/rcm.8352
C1CCC2(C1)CC(=O)N(C(=O)C2)CCCCN3CCN(CC3)C4=NC=CC=N4	2.91	buspirone	4.69	Sciex API4000	TurboSpray	Isopropanol/10 mM formic acid(aq) 90/10	10.1002/rcm.8352
CC(C)NCC(COC1=CC=CC2=CC=CC=C21)O	2.91	propanolol	3.72	Sciex API4000	TurboSpray	Isopropanol/10 mM formic acid(aq) 90/10	10.1002/rcm.8352
CCCCC1=C(C2=CC=CC=C2O1)C(=O)C3=CC(=C(C(=C3)I)OCCN(CC)CC)I	2.91	amiodarone	4.17	Sciex API4000	TurboSpray	Isopropanol/10 mM formic acid(aq) 90/10	10.1002/rcm.8352
C1CN(CCC1(C2=CC=C(C=C2)Cl)O)CCCC(=O)C3=CC=C(C=C3)F	2.91	haloperidol	4.48	Sciex API4000	TurboSpray	Isopropanol/10 mM formic acid(aq) 90/10	10.1002/rcm.8352
CC(=O)N1CCN(CC1)C2=CC=C(C=C2)OCC3COC(O3)(CN4C=CN=C4)C5=C(C=C(C=C5)Cl)Cl	2.91	ketoconazole	4.09	Sciex API4000	TurboSpray	Isopropanol/10 mM formic acid(aq) 90/10	10.1002/rcm.8352
C1CN(CCN1CCCN2C(=O)N3C=CC=CC3=N2)C4=CC(=CC=C4)Cl	2.91	trazodone	4.15	Sciex API4000	TurboSpray	Isopropanol/10 mM formic acid(aq) 90/10	10.1002/rcm.8352
CC[N+](CC)(CC)CC	2.91	tetraethylammonium	4.4	Sciex API4000	TurboSpray	Isopropanol/10 mM formic acid(aq) 90/10	10.1002/rcm.8352
CNCCC(C1=CC=CC=C1)OC2=CC=C(C=C2)C(F)(F)F	2.91	fluoxetine	2.77	Sciex API4000	TurboSpray	Isopropanol/10 mM formic acid(aq) 90/10	10.1002/rcm.8352
COC1=CC2=C(C=CN=C2C=C1)C(C3CC4CCN3CC4C=C)O	2.91	quinine	3.89	Sciex API4000	TurboSpray	Isopropanol/10 mM formic acid(aq) 90/10	10.1002/rcm.8352
CC(C)NCC(COC1=CC=C(C=C1)CC(=O)N)O	2.91	atenolol	3.29	Sciex API4000	TurboSpray	Isopropanol/10 mM formic acid(aq) 90/10	10.1002/rcm.8352
CCCC1CC(N(C)C1)C(=O)NC(C(C)O)C2OC(SC)C(O)C(O)C2O	2.91	lincomycin	3.17	Sciex API4000	TurboSpray	Isopropanol/10 mM formic acid(aq) 90/10	10.1002/rcm.8352
CC(=O)C1CCC2C1(CCC3C2CCC4=CC(=O)CCC34C)C	2.91	progesterone	0.63	Sciex API4000	TurboSpray	Isopropanol/10 mM formic acid(aq) 90/10	10.1002/rcm.8352
CC12CCC3C(C1CCC2O)CCC4=CC(=O)CCC34C	2.91	testosterone	1.46	Sciex API4000	TurboSpray	Isopropanol/10 mM formic acid(aq) 90/10	10.1002/rcm.8352
CCN1C=C(C(=O)C2=CC(=C(C=C21)N3CCNCC3)F)C(=O)O	2.91	norfloxacin	2.62	Sciex API4000	TurboSpray	Isopropanol/10 mM formic acid(aq) 90/10	10.1002/rcm.8352
CN1C=NC2=C1C(=O)N(C(=O)N2C)C	2.91	caffeine	0.62	Sciex API4000	TurboSpray	Isopropanol/10 mM formic acid(aq) 90/10	10.1002/rcm.8352
CC(C)(C)C1=CC=C(C=C1)C(CCCN2CCC(CC2)C(C3=CC=CC=C3)(C4=CC=CC=C4)O)O	2.91	terfenadine	4.43	Waters Synapt G.2	Z-spray	Isopropanol/10 mM formic acid(aq) 90/10	10.1002/rcm.8352
CN(C)C(=O)C(CCN1CCC(CC1)(C2=CC=C(C=C2)Cl)O)(C3=CC=CC=C3)C4=CC=CC=C4	2.91	loperamide	4.9	Waters Synapt G.2	Z-spray	Isopropanol/10 mM formic acid(aq) 90/10	10.1002/rcm.8352
CN(C)CCC=C1C2=CC=CC=C2CCC3=CC=CC=C31	2.91	amitriptyline	4.06	Waters Synapt G.2	Z-spray	Isopropanol/10 mM formic acid(aq) 90/10	10.1002/rcm.8352
C1CCC2(C1)CC(=O)N(C(=O)C2)CCCCN3CCN(CC3)C4=NC=CC=N4	2.91	buspirone	4.39	Waters Synapt G.2	Z-spray	Isopropanol/10 mM formic acid(aq) 90/10	10.1002/rcm.8352
CC(C)NCC(COC1=CC=CC2=CC=CC=C21)O	2.91	propanolol	3.74	Waters Synapt G.2	Z-spray	Isopropanol/10 mM formic acid(aq) 90/10	10.1002/rcm.8352
CCCCC1=C(C2=CC=CC=C2O1)C(=O)C3=CC(=C(C(=C3)I)OCCN(CC)CC)I	2.91	amiodarone	2.76	Waters Synapt G.2	Z-spray	Isopropanol/10 mM formic acid(aq) 90/10	10.1002/rcm.8352
C1CN(CCC1(C2=CC=C(C=C2)Cl)O)CCCC(=O)C3=CC=C(C=C3)F	2.91	haloperidol	3.74	Waters Synapt G.2	Z-spray	Isopropanol/10 mM formic acid(aq) 90/10	10.1002/rcm.8352
CC(=O)N1CCN(CC1)C2=CC=C(C=C2)OCC3COC(O3)(CN4C=CN=C4)C5=C(C=C(C=C5)Cl)Cl	2.91	ketoconazole	3.34	Waters Synapt G.2	Z-spray	Isopropanol/10 mM formic acid(aq) 90/10	10.1002/rcm.8352
C1CN(CCN1CCCN2C(=O)N3C=CC=CC3=N2)C4=CC(=CC=C4)Cl	2.91	trazodone	3.35	Waters Synapt G.2	Z-spray	Isopropanol/10 mM formic acid(aq) 90/10	10.1002/rcm.8352
CC[N+](CC)(CC)CC	2.91	tetraethylammonium	4.18	Waters Synapt G.2	Z-spray	Isopropanol/10 mM formic acid(aq) 90/10	10.1002/rcm.8352
CNCCC(C1=CC=CC=C1)OC2=CC=C(C=C2)C(F)(F)F	2.91	fluoxetine	2.01	Waters Synapt G.2	Z-spray	Isopropanol/10 mM formic acid(aq) 90/10	10.1002/rcm.8352
COC1=CC2=C(C=CN=C2C=C1)C(C3CC4CCN3CC4C=C)O	2.91	quinine	3.76	Waters Synapt G.2	Z-spray	Isopropanol/10 mM formic acid(aq) 90/10	10.1002/rcm.8352
CC(C)NCC(COC1=CC=C(C=C1)CC(=O)N)O	2.91	atenolol	2.7	Waters Synapt G.2	Z-spray	Isopropanol/10 mM formic acid(aq) 90/10	10.1002/rcm.8352
CCCC1CC(N(C)C1)C(=O)NC(C(C)O)C2OC(SC)C(O)C(O)C2O	2.91	lincomycin	2.02	Waters Synapt G.2	Z-spray	Isopropanol/10 mM formic acid(aq) 90/10	10.1002/rcm.8352
CC(=O)C1CCC2C1(CCC3C2CCC4=CC(=O)CCC34C)C	2.91	progesterone	0.21	Waters Synapt G.2	Z-spray	Isopropanol/10 mM formic acid(aq) 90/10	10.1002/rcm.8352
CC12CCC3C(C1CCC2O)CCC4=CC(=O)CCC34C	2.91	testosterone	1	Waters Synapt G.2	Z-spray	Isopropanol/10 mM formic acid(aq) 90/10	10.1002/rcm.8352
CCN1C=C(C(=O)C2=CC(=C(C=C21)N3CCNCC3)F)C(=O)O	2.91	norfloxacin	2.23	Waters Synapt G.2	Z-spray	Isopropanol/10 mM formic acid(aq) 90/10	10.1002/rcm.8352
CN1C=NC2=C1C(=O)N(C(=O)N2C)C	2.91	caffeine	1.15	Waters Synapt G.2	Z-spray	Isopropanol/10 mM formic acid(aq) 90/10	10.1002/rcm.8352
CC(C)(C)C1=CC=C(C=C1)C(CCCN2CCC(CC2)C(C3=CC=CC=C3)(C4=CC=CC=C4)O)O	2.09	terfenadine	3.45	Thermo LTQ	ESI	Isopropanol/10 mM oxalic acid(aq) 90/10	10.1002/rcm.8352
CN(C)C(=O)C(CCN1CCC(CC1)(C2=CC=C(C=C2)Cl)O)(C3=CC=CC=C3)C4=CC=CC=C4	2.09	loperamide	4.75	Thermo LTQ	ESI	Isopropanol/10 mM oxalic acid(aq) 90/10	10.1002/rcm.8352
CN(C)CCC=C1C2=CC=CC=C2CCC3=CC=CC=C31	2.09	amitriptyline	4.13	Thermo LTQ	ESI	Isopropanol/10 mM oxalic acid(aq) 90/10	10.1002/rcm.8352
C1CCC2(C1)CC(=O)N(C(=O)C2)CCCCN3CCN(CC3)C4=NC=CC=N4	2.09	buspirone	3.12	Thermo LTQ	ESI	Isopropanol/10 mM oxalic acid(aq) 90/10	10.1002/rcm.8352
CC(C)NCC(COC1=CC=CC2=CC=CC=C21)O	2.09	propanolol	3.58	Thermo LTQ	ESI	Isopropanol/10 mM oxalic acid(aq) 90/10	10.1002/rcm.8352
C1CC(=O)NC2=C1C=CC(=C2)OCCCCN3CCN(CC3)C4=C(C(=CC=C4)Cl)Cl	2.09	aripiprazole	3.68	Thermo LTQ	ESI	Isopropanol/10 mM oxalic acid(aq) 90/10	10.1002/rcm.8352
CCCCC1=C(C2=CC=CC=C2O1)C(=O)C3=CC(=C(C(=C3)I)OCCN(CC)CC)I	2.09	amiodarone	3.75	Thermo LTQ	ESI	Isopropanol/10 mM oxalic acid(aq) 90/10	10.1002/rcm.8352
C1CN(CCC1(C2=CC=C(C=C2)Cl)O)CCCC(=O)C3=CC=C(C=C3)F	2.09	haloperidol	3.88	Thermo LTQ	ESI	Isopropanol/10 mM oxalic acid(aq) 90/10	10.1002/rcm.8352
CC(=O)N1CCN(CC1)C2=CC=C(C=C2)OCC3COC(O3)(CN4C=CN=C4)C5=C(C=C(C=C5)Cl)Cl	2.09	ketoconazole	2.45	Thermo LTQ	ESI	Isopropanol/10 mM oxalic acid(aq) 90/10	10.1002/rcm.8352
C1CN(CCN1CCCN2C(=O)N3C=CC=CC3=N2)C4=CC(=CC=C4)Cl	2.09	trazodone	3.34	Thermo LTQ	ESI	Isopropanol/10 mM oxalic acid(aq) 90/10	10.1002/rcm.8352
CC[N+](CC)(CC)CC	2.09	tetraethylammonium	4.21	Thermo LTQ	ESI	Isopropanol/10 mM oxalic acid(aq) 90/10	10.1002/rcm.8352
CNCCC(C1=CC=CC=C1)OC2=CC=C(C=C2)C(F)(F)F	2.09	fluoxetine	3.14	Thermo LTQ	ESI	Isopropanol/10 mM oxalic acid(aq) 90/10	10.1002/rcm.8352
COC1=CC2=C(C=CN=C2C=C1)C(C3CC4CCN3CC4C=C)O	2.09	quinine	3.39	Thermo LTQ	ESI	Isopropanol/10 mM oxalic acid(aq) 90/10	10.1002/rcm.8352
CC(C)NCC(COC1=CC=C(C=C1)CC(=O)N)O	2.09	atenolol	2.41	Thermo LTQ	ESI	Isopropanol/10 mM oxalic acid(aq) 90/10	10.1002/rcm.8352
CCCC1CC(N(C)C1)C(=O)NC(C(C)O)C2OC(SC)C(O)C(O)C2O	2.09	lincomycin	1.97	Thermo LTQ	ESI	Isopropanol/10 mM oxalic acid(aq) 90/10	10.1002/rcm.8352
c1ccncc1	2.09	pyridine	2.02	Thermo LTQ	ESI	Isopropanol/10 mM oxalic acid(aq) 90/10	10.1002/rcm.8352
CC(=O)C1CCC2C1(CCC3C2CCC4=CC(=O)CCC34C)C	2.09	progesterone	2.37	Thermo LTQ	ESI	Isopropanol/10 mM oxalic acid(aq) 90/10	10.1002/rcm.8352
CC12CCC3C(C1CCC2O)CCC4=CC(=O)CCC34C	2.09	testosterone	2.28	Thermo LTQ	ESI	Isopropanol/10 mM oxalic acid(aq) 90/10	10.1002/rcm.8352
CCN1C=C(C(=O)C2=CC(=C(C=C21)N3CCNCC3)F)C(=O)O	2.09	norfloxacin	1.89	Thermo LTQ	ESI	Isopropanol/10 mM oxalic acid(aq) 90/10	10.1002/rcm.8352
CN1C=NC2=C1C(=O)N(C(=O)N2C)C	2.09	caffeine	1.95	Thermo LTQ	ESI	Isopropanol/10 mM oxalic acid(aq) 90/10	10.1002/rcm.8352
CC(C)(C)C1=CC=C(C=C1)C(CCCN2CCC(CC2)C(C3=CC=CC=C3)(C4=CC=CC=C4)O)O	3.44	terfenadine	3.91	Thermo LTQ	ESI	Isopropanol/10 mM oxalic acid(aq) 90/10	10.1002/rcm.8352
CN(C)C(=O)C(CCN1CCC(CC1)(C2=CC=C(C=C2)Cl)O)(C3=CC=CC=C3)C4=CC=CC=C4	3.44	loperamide	4.74	Thermo LTQ	ESI	Isopropanol/10 mM oxalic acid(aq) 90/10	10.1002/rcm.8352
CN(C)CCC=C1C2=CC=CC=C2CCC3=CC=CC=C31	3.44	amitriptyline	3.82	Thermo LTQ	ESI	Isopropanol/10 mM oxalic acid(aq) 90/10	10.1002/rcm.8352
C1CCC2(C1)CC(=O)N(C(=O)C2)CCCCN3CCN(CC3)C4=NC=CC=N4	3.44	buspirone	3.58	Thermo LTQ	ESI	Isopropanol/10 mM oxalic acid(aq) 90/10	10.1002/rcm.8352
CC(C)NCC(COC1=CC=CC2=CC=CC=C21)O	3.44	propanolol	3.07	Thermo LTQ	ESI	Isopropanol/10 mM oxalic acid(aq) 90/10	10.1002/rcm.8352
C1CC(=O)NC2=C1C=CC(=C2)OCCCCN3CCN(CC3)C4=C(C(=CC=C4)Cl)Cl	3.44	aripiprazole	2.14	Thermo LTQ	ESI	Isopropanol/10 mM oxalic acid(aq) 90/10	10.1002/rcm.8352
CCCCC1=C(C2=CC=CC=C2O1)C(=O)C3=CC(=C(C(=C3)I)OCCN(CC)CC)I	3.44	amiodarone	2.92	Thermo LTQ	ESI	Isopropanol/10 mM oxalic acid(aq) 90/10	10.1002/rcm.8352
C1CN(CCC1(C2=CC=C(C=C2)Cl)O)CCCC(=O)C3=CC=C(C=C3)F	3.44	haloperidol	3.11	Thermo LTQ	ESI	Isopropanol/10 mM oxalic acid(aq) 90/10	10.1002/rcm.8352
C1CN(CCN1CCCN2C(=O)N3C=CC=CC3=N2)C4=CC(=CC=C4)Cl	3.44	trazodone	3.11	Thermo LTQ	ESI	Isopropanol/10 mM oxalic acid(aq) 90/10	10.1002/rcm.8352
CC[N+](CC)(CC)CC	3.44	tetraethylammonium	4.25	Thermo LTQ	ESI	Isopropanol/10 mM oxalic acid(aq) 90/10	10.1002/rcm.8352
CNCCC(C1=CC=CC=C1)OC2=CC=C(C=C2)C(F)(F)F	3.44	fluoxetine	2.57	Thermo LTQ	ESI	Isopropanol/10 mM oxalic acid(aq) 90/10	10.1002/rcm.8352
COC1=CC2=C(C=CN=C2C=C1)C(C3CC4CCN3CC4C=C)O	3.44	quinine	3.13	Thermo LTQ	ESI	Isopropanol/10 mM oxalic acid(aq) 90/10	10.1002/rcm.8352
CC(C)NCC(COC1=CC=C(C=C1)CC(=O)N)O	3.44	atenolol	2.25	Thermo LTQ	ESI	Isopropanol/10 mM oxalic acid(aq) 90/10	10.1002/rcm.8352
CCN1C=C(C(=O)C2=CC(=C(C=C21)N3CCNCC3)F)C(=O)O	3.44	norfloxacin	1.03	Thermo LTQ	ESI	Isopropanol/10 mM oxalic acid(aq) 90/10	10.1002/rcm.8352
CC[N+](CC)(CC)CC	2.7	tetraethylammonium	4.45	Agilent XCT	ESI	MeCN 0.1% formic acid	Measured in this study
Clc1ccccc1N=P(N=P(N1CCCC1)(N1CCCC1)N1CCCC1)(N1CCCC1)N1CCCC1	2.7	2-Cl-C6H4-P2(pyrr)	5.91	Agilent XCT	ESI	MeCN 0.1% formic acid	Measured in this study
FC(F)(F)c1ccc(N=P(N2CCCC2)(N2CCCC2)N2CCCC2)cc1	2.7	4-CF3-C6H4-P(pyrr)	5.33	Agilent XCT	ESI	MeCN 0.1% formic acid	Measured in this study
CCC[N+](CCC)(CCC)CCC	2.7	tetrapropylammonium	4.8	Agilent XCT	ESI	MeCN 0.1% formic acid	Measured in this study
CCCN(CCC)CCC	2.7	tripropylamine	4.68	Agilent XCT	ESI	MeCN 0.1% formic acid	Measured in this study
c1ccncc1	2.7	pyridine	2.98	Agilent XCT	ESI	MeCN 0.1% formic acid	Measured in this study
C1CCNC1	2.7	pyrrolidine	3.17	Agilent XCT	ESI	MeCN 0.1% formic acid	Measured in this study
CCNCC	2.7	diethylamine	3.25	Agilent XCT	ESI	MeCN 0.1% formic acid	Measured in this study
COc1cccc(c1)N(C)C	2.7	3-methoxy-N,N-dimethylaniline	4.02	Agilent XCT	ESI	MeCN 0.1% formic acid	Measured in this study
Nc1ccccn1	2.7	2-aminopyridine	2.95	Agilent XCT	ESI	MeCN 0.1% formic acid	Measured in this study
CN(C)c1ccc(cc1)N(C)C	2.7	4-dimethylamino-N,N-dimethylaniline	3.57	Agilent XCT	ESI	MeCN 0.1% formic acid	Measured in this study
CO[C@H]1[C@@H](C[C@@H]2CN3CCc4c([nH]c5cc(OC)ccc45)[C@H]3C[C@@H]2[C@@H]1C(=O)OC)OC(=O)c6cc(OC)c(OC)c(OC)c6	2.7	reserpine	4.44	Agilent XCT	ESI	MeCN 0.1% formic acid	Measured in this study
c1cnc2c(c1)ccc3cccnc23	2.7	1,10-phenanthroline	2.88	Agilent XCT	ESI	MeCN 0.1% formic acid	Measured in this study
CN(C)c1ccc(N=Nc2ccc(N=P(c3ccccc3)(c3ccccc3)c3ccccc3)cc2)cc1	2.7	N,N-dimethyl-4-[2-[4-[(triphenylphosphoranylidene)amino]phenyl]diazenyl]-benzenamine	7.49	Agilent XCT	ESI	MeCN 0.1% formic acid	Measured in this study
CN(C)c1ccc(N=Nc2ccc(N=P(c3ccccc3)(c3ccccc3)N3CCCC3)cc2)cc1	2.7	4-[2-[4-[(diphenyl-1-pyrrolidinylphosphoranylidene)amino]phenyl]diazenyl]-N,N-dimethyl-benzenamine	7.16	Agilent XCT	ESI	MeCN 0.1% formic acid	Measured in this study
O=[N+]([O-])c1ccc(N=Nc2ccc(N=P(c3ccccc3)(N3CCCC3)N3CCCC3)cc2)cc1	2.7	4-[2-(4-nitrophenyl)diazenyl]-N-(phenyldi-1-pyrrolidinylphosphoranylidene)benzenamine	5.43	Agilent XCT	ESI	MeCN 0.1% formic acid	Measured in this study
COc1ccncc1	2.7	4-methoxypyridine	3.69	Agilent XCT	ESI	MeCN 0.1% formic acid	Measured in this study
OC(=O)c1ccccc1C(O)=O	2.7	phthalic acid	1.21	Agilent XCT	ESI	MeCN 0.1% formic acid	Measured in this study
Nc1ccc(O)cc1	2.7	4-aminophenol	3.04	Agilent XCT	ESI	MeCN 0.1% formic acid	Measured in this study
[nH]1ncc2ccccc12	2.7	indazole	3.2	Agilent XCT	ESI	MeCN 0.1% formic acid	Measured in this study
CC(=O)Nc1sc(cn1)[N+]([O-])=O	2.7	2-acetamido-5-nitrothiazole	0.31	Agilent XCT	ESI	MeCN 0.1% formic acid	Measured in this study
CNC(=O)O\N=C\C(C)(C)[S](C)(=O)=O	2.7	aldicarb-sulfone	2.29	Agilent XCT	ESI	MeCN 0.1% formic acid	Measured in this study
COC(=O)NC(=S)NC1=CC=CC=C1NC(=S)NC(=O)OC	2.7	thiophanate-methyl	3.2	Agilent XCT	ESI	MeCN 0.1% formic acid	Measured in this study
Cc1c(COC(=O)C2C(\C=C(/Cl)C(F)(F)F)C2(C)C)cccc1c3ccccc3	2.7	bifenthrin	-0.22	Agilent XCT	ESI	MeCN 0.1% formic acid	Measured in this study
CCOC(=O)C(S[P](=S)(OC)OC)c1ccccc1	2.7	phenthoate	2.1	Agilent XCT	ESI	MeCN 0.1% formic acid	Measured in this study
COc1ccc(C=O)cc1	2.7	p-anisaldehyde	1.12	Agilent XCT	ESI	MeCN 0.1% formic acid	Measured in this study
Oc1ccc(C=O)cc1	2.7	4-hydroxybenzaldehyde	0.07	Agilent XCT	ESI	MeCN 0.1% formic acid	Measured in this study
OC(=O)C=Cc1ccccc1	2.7	cinnamic acid	-0.11	Agilent XCT	ESI	MeCN 0.1% formic acid	Measured in this study
CN1[C@@H]2CC(C[C@H]1[C@H]3[C@@H]2O3)OC(=O)[C@H](CO)C4=CC=CC=C4	2.7	scopolamine	3.86	Agilent XCT	ESI	MeCN 0.1% formic acid	Measured in this study
CCO[P](=S)(Oc1ccc(cc1)C#N)c2ccccc2	2.7	cyanophenphos	1.78	Agilent XCT	ESI	MeCN 0.1% formic acid	Measured in this study
CC1=NN=C(c2ccccc2)C(=O)N1N	2.7	metamitrone	3.32	Agilent XCT	ESI	MeCN 0.1% formic acid	Measured in this study
CC(C)c1ccc(NC(=O)N(C)C)cc1	2.7	isoproturon	3.97	Agilent XCT	ESI	MeCN 0.1% formic acid	Measured in this study
CCc1cccc(CC)c1N(COC)C(=O)CCl	2.7	alachlor	2.42	Agilent XCT	ESI	MeCN 0.1% formic acid	Measured in this study
COc1cc(ccc1O)C(O)CN	2.7	normetanephrine	1.86	Agilent XCT	ESI	MeCN 0.1% formic acid	Measured in this study
FC(F)C(F)(F)OCC(Cn1cncn1)c2ccc(Cl)cc2Cl	2.7	tetraconazole	3.69	Agilent XCT	ESI	MeCN 0.1% formic acid	Measured in this study
CNC(=O)C(C)SCCS[P](=O)(OC)OC	3.2	vamidothion	2.8	Agilent XCT	ESI	MeCN/0.1% acetic acid(aq) 80/20	10.1007/s13361-017-1626-y
CCCC(=O)OCC(COC(=O)CCC)OC(=O)CCC	3.2	glyceryl tributyrate	2.2	Agilent XCT	ESI	MeCN/0.1% acetic acid(aq) 80/20	10.1007/s13361-017-1626-y
c1cnc2c(c1)ccc3cccnc23	3.2	1,10-phenanthroline	3.2	Agilent XCT	ESI	MeCN/0.1% acetic acid(aq) 80/20	10.1007/s13361-017-1626-y
CC(=O)OCC(COC(=O)C)OC(=O)C	3.2	glyceryl triacetate	1.4	Agilent XCT	ESI	MeCN/0.1% acetic acid(aq) 80/20	10.1007/s13361-017-1626-y
COC(=O)c1ccccc1C(=O)OC	3.2	dimethyl phthalate	2	Agilent XCT	ESI	MeCN/0.1% acetic acid(aq) 80/20	10.1007/s13361-017-1626-y
CN\1COCN(/C1=N/[N+](=O)[O-])CC2=CN=C(S2)Cl	3.2	thiamethoxam	1.9	Agilent XCT	ESI	MeCN/0.1% acetic acid(aq) 80/20	10.1007/s13361-017-1626-y
COC(=O)CCCC(=O)OC	3.2	dimethyl glutarate	1.7	Agilent XCT	ESI	MeCN/0.1% acetic acid(aq) 80/20	10.1007/s13361-017-1626-y
OC(=O)C(\C)=C(\C)C(=O)O	3.2	dimethylmaleate	1.7	Agilent XCT	ESI	MeCN/0.1% acetic acid(aq) 80/20	10.1007/s13361-017-1626-y
COC(=O)CCC(=O)OC	3.2	dimethyl succinate	1.7	Agilent XCT	ESI	MeCN/0.1% acetic acid(aq) 80/20	10.1007/s13361-017-1626-y
O=C(Oc1ccccc1)c2ccccc2	3.2	phenylbenzoate	1.3	Agilent XCT	ESI	MeCN/0.1% acetic acid(aq) 80/20	10.1007/s13361-017-1626-y
CC(=O)OCCOC(=O)C	3.2	ethylene glycol diacetate	1.5	Agilent XCT	ESI	MeCN/0.1% acetic acid(aq) 80/20	10.1007/s13361-017-1626-y
COC(=O)CC(=O)OC	3.2	dimethyl malonate	1.4	Agilent XCT	ESI	MeCN/0.1% acetic acid(aq) 80/20	10.1007/s13361-017-1626-y
O=C(c1ccccc1)c2ccccc2	3.2	benzophenone	2.2	Agilent XCT	ESI	MeCN/0.1% acetic acid(aq) 80/20	10.1007/s13361-017-1626-y
O=C(O)c1ccccc1S(=O)(=O)C(F)(F)F	3.2	2-(trifluoromethane)sulfonylbenzoic acid	0.4	Agilent XCT	ESI	MeCN/0.1% acetic acid(aq) 80/20	10.1007/s13361-017-1626-y
NC(=O)c1ccccc1	3.2	benzamide	2.4	Agilent XCT	ESI	MeCN/0.1% acetic acid(aq) 80/20	10.1007/s13361-017-1626-y
COc1ccc(cc1)C(O)=O	3.2	4-methoxybenzoic acid	1.9	Agilent XCT	ESI	MeCN/0.1% acetic acid(aq) 80/20	10.1007/s13361-017-1626-y
Oc1ccccc1C#N	3.2	2-cyanophenol	1.7	Agilent XCT	ESI	MeCN/0.1% acetic acid(aq) 80/20	10.1007/s13361-017-1626-y
CC[N+](CC)(CC)CC	2.7	tetraethylammonium	3.58	Agilent XCT	ESI	MeCN/0.1% formic acid 20/80	Measured in this study
Clc1ccccc1N=P(N=P(N1CCCC1)(N1CCCC1)N1CCCC1)(N1CCCC1)N1CCCC1	2.7	2-Cl-C6H4-P2(pyrr)	4.42	Agilent XCT	ESI	MeCN/0.1% formic acid 20/80	Measured in this study
FC(F)(F)c1ccc(N=P(N2CCCC2)(N2CCCC2)N2CCCC2)cc1	2.7	4-CF3-C6H4-P(pyrr)	3.87	Agilent XCT	ESI	MeCN/0.1% formic acid 20/80	Measured in this study
CCC[N+](CCC)(CCC)CCC	2.7	tetrapropylammonium	3.57	Agilent XCT	ESI	MeCN/0.1% formic acid 20/80	Measured in this study
CCCN(CCC)CCC	2.7	tripropylamine	4.05	Agilent XCT	ESI	MeCN/0.1% formic acid 20/80	Measured in this study
c1ccncc1	2.7	pyridine	2.32	Agilent XCT	ESI	MeCN/0.1% formic acid 20/80	Measured in this study
C1CCNC1	2.7	pyrrolidine	2.46	Agilent XCT	ESI	MeCN/0.1% formic acid 20/80	Measured in this study
CCNCC	2.7	diethylamine	2.47	Agilent XCT	ESI	MeCN/0.1% formic acid 20/80	Measured in this study
COc1cccc(c1)N(C)C	2.7	3-methoxy-N,N-dimethylaniline	3.42	Agilent XCT	ESI	MeCN/0.1% formic acid 20/80	Measured in this study
Nc1ccccn1	2.7	2-aminopyridine	2.04	Agilent XCT	ESI	MeCN/0.1% formic acid 20/80	Measured in this study
CN(C)c1ccc(cc1)N(C)C	2.7	4-dimethylamino-N,N-dimethylaniline	2.73	Agilent XCT	ESI	MeCN/0.1% formic acid 20/80	Measured in this study
CO[C@H]1[C@@H](C[C@@H]2CN3CCc4c([nH]c5cc(OC)ccc45)[C@H]3C[C@@H]2[C@@H]1C(=O)OC)OC(=O)c6cc(OC)c(OC)c(OC)c6	2.7	reserpine	3.74	Agilent XCT	ESI	MeCN/0.1% formic acid 20/80	Measured in this study
N[C@@H](CCC(N)=O)C(O)=O	2.7	glutamine	1.37	Agilent XCT	ESI	MeCN/0.1% formic acid 20/80	Measured in this study
CC(N)C(=O)O	2.7	alpha-alanine	1.26	Agilent XCT	ESI	MeCN/0.1% formic acid 20/80	Measured in this study
NC(Cc1ccccc1)C(=O)NC(Cc1ccccc1)C(=O)NC(Cc1ccccc1)C(=O)NC(Cc1ccccc1)C(=O)O	2.7	Phe-Phe-Phe-Phe	3.66	Agilent XCT	ESI	MeCN/0.1% formic acid 20/80	Measured in this study
c1cnc2c(c1)ccc3cccnc23	2.7	1,10-phenanthroline	2.53	Agilent XCT	ESI	MeCN/0.1% formic acid 20/80	Measured in this study
CN(C)c1ccc(N=Nc2ccc(N=P(c3ccccc3)(c3ccccc3)c3ccccc3)cc2)cc1	2.7	N,N-dimethyl-4-[2-[4-[(triphenylphosphoranylidene)amino]phenyl]diazenyl]-benzenamine	4.02	Agilent XCT	ESI	MeCN/0.1% formic acid 20/80	Measured in this study
CN(C)c1ccc(N=Nc2ccc(N=P(c3ccccc3)(c3ccccc3)N3CCCC3)cc2)cc1	2.7	4-[2-[4-[(diphenyl-1-pyrrolidinylphosphoranylidene)amino]phenyl]diazenyl]-N,N-dimethyl-benzenamine	3.71	Agilent XCT	ESI	MeCN/0.1% formic acid 20/80	Measured in this study
O=[N+]([O-])c1ccc(N=Nc2ccc(N=P(c3ccccc3)(N3CCCC3)N3CCCC3)cc2)cc1	2.7	4-[2-(4-nitrophenyl)diazenyl]-N-(phenyldi-1-pyrrolidinylphosphoranylidene)benzenamine	4.23	Agilent XCT	ESI	MeCN/0.1% formic acid 20/80	Measured in this study
COc1cccc(O)c1O	2.7	3-methoxycatechol	1.15	Agilent XCT	ESI	MeCN/0.1% formic acid 20/80	Measured in this study
COc1ccncc1	2.7	4-methoxypyridine	3.03	Agilent XCT	ESI	MeCN/0.1% formic acid 20/80	Measured in this study
OC(=O)c1ccccc1C(O)=O	2.7	phthalic acid	0.89	Agilent XCT	ESI	MeCN/0.1% formic acid 20/80	Measured in this study
Nc1ccc(O)cc1	2.7	4-aminophenol	2.05	Agilent XCT	ESI	MeCN/0.1% formic acid 20/80	Measured in this study
[nH]1ncc2ccccc12	2.7	indazole	2.12	Agilent XCT	ESI	MeCN/0.1% formic acid 20/80	Measured in this study
CC(=O)Nc1sc(cn1)[N+]([O-])=O	2.7	2-acetamido-5-nitrothiazole	0.05	Agilent XCT	ESI	MeCN/0.1% formic acid 20/80	Measured in this study
NC[P](O)(O)=O	2.7	AMPA	-0.14	Agilent XCT	ESI	MeCN/0.1% formic acid 20/80	Measured in this study
CNC(=O)O\N=C\C(C)(C)[S](C)(=O)=O	2.7	aldicarb-sulfone	1.35	Agilent XCT	ESI	MeCN/0.1% formic acid 20/80	Measured in this study
COC(=O)NC(=S)NC1=CC=CC=C1NC(=S)NC(=O)OC	2.7	thiophanate-methyl	2.44	Agilent XCT	ESI	MeCN/0.1% formic acid 20/80	Measured in this study
Cc1c(COC(=O)C2C(\C=C(/Cl)C(F)(F)F)C2(C)C)cccc1c3ccccc3	2.7	bifenthrin	-0.74	Agilent XCT	ESI	MeCN/0.1% formic acid 20/80	Measured in this study
CCOC(=O)C(S[P](=S)(OC)OC)c1ccccc1	2.7	phenthoate	1.74	Agilent XCT	ESI	MeCN/0.1% formic acid 20/80	Measured in this study
COc1ccc(C=O)cc1	2.7	p-anisaldehyde	0.97	Agilent XCT	ESI	MeCN/0.1% formic acid 20/80	Measured in this study
Oc1ccc(C=O)cc1	2.7	4-hydroxybenzaldehyde	0.73	Agilent XCT	ESI	MeCN/0.1% formic acid 20/80	Measured in this study
OC(=O)C=Cc1ccccc1	2.7	cinnamic acid	0.71	Agilent XCT	ESI	MeCN/0.1% formic acid 20/80	Measured in this study
CN1[C@@H]2CC(C[C@H]1[C@H]3[C@@H]2O3)OC(=O)[C@H](CO)C4=CC=CC=C4	2.7	scopolamine	3.1	Agilent XCT	ESI	MeCN/0.1% formic acid 20/80	Measured in this study
CCO[P](=S)(Oc1ccc(cc1)C#N)c2ccccc2	2.7	cyanophenphos	2.13	Agilent XCT	ESI	MeCN/0.1% formic acid 20/80	Measured in this study
CC1=NN=C(c2ccccc2)C(=O)N1N	2.7	metamitrone	2.35	Agilent XCT	ESI	MeCN/0.1% formic acid 20/80	Measured in this study
CC(C)c1ccc(NC(=O)N(C)C)cc1	2.7	isoproturon	2.5	Agilent XCT	ESI	MeCN/0.1% formic acid 20/80	Measured in this study
CCc1cccc(CC)c1N(COC)C(=O)CCl	2.7	alachlor	1.85	Agilent XCT	ESI	MeCN/0.1% formic acid 20/80	Measured in this study
COc1cc(ccc1O)C(O)CN	2.7	normetanephrine	0.88	Agilent XCT	ESI	MeCN/0.1% formic acid 20/80	Measured in this study
FC(F)C(F)(F)OCC(Cn1cncn1)c2ccc(Cl)cc2Cl	2.7	tetraconazole	2.95	Agilent XCT	ESI	MeCN/0.1% formic acid 20/80	Measured in this study
CC[N+](CC)(CC)CC	2.7	tetraethylammonium	3.58	Agilent 3Q	JetStream	MeCN/0.1% formic acid(aq) 20/80	Measured in this study
C[N+](C)(C)C	2.7	tetramethylammonium	2.24	Agilent 3Q	JetStream	MeCN/0.1% formic acid(aq) 20/80	Measured in this study
COc1cccc(c1)N(C)C	2.7	3-methoxy-N,N-dimethylaniline	3.66	Agilent 3Q	JetStream	MeCN/0.1% formic acid(aq) 20/80	Measured in this study
Nc1ccc(cc1[N+]([O-])=O)[N+]([O-])=O	2.7	2,4-dinitroaniline	0	Agilent 3Q	JetStream	MeCN/0.1% formic acid(aq) 20/80	Measured in this study
Nc1cccc(c1)[N+]([O-])=O	2.7	3-nitroaniline	2.37	Agilent 3Q	JetStream	MeCN/0.1% formic acid(aq) 20/80	Measured in this study
Nc1ccccc1	2.7	aniline	3.09	Agilent 3Q	JetStream	MeCN/0.1% formic acid(aq) 20/80	Measured in this study
Cc1cccc(C)n1	2.7	2,6-dimethylpyridine	3.17	Agilent 3Q	JetStream	MeCN/0.1% formic acid(aq) 20/80	Measured in this study
Nc1cccc2ccccc12	2.7	1-naphthylamine	3.44	Agilent 3Q	JetStream	MeCN/0.1% formic acid(aq) 20/80	Measured in this study
Nc1ccc(cc1)C(O)=O	2.7	4-aminobenzoic acid	2.4	Agilent 3Q	JetStream	MeCN/0.1% formic acid(aq) 20/80	Measured in this study
c1ccc2ncccc2c1	2.7	quinoline	3.47	Agilent 3Q	JetStream	MeCN/0.1% formic acid(aq) 20/80	Measured in this study
Nc1ccccc1O	2.7	2-aminophenol	2.83	Agilent 3Q	JetStream	MeCN/0.1% formic acid(aq) 20/80	Measured in this study
Nc1cccc(c1)C(O)=O	2.7	3-aminobenzoic acid	2.57	Agilent 3Q	JetStream	MeCN/0.1% formic acid(aq) 20/80	Measured in this study
Nc1ccccc1[N+]([O-])=O	2.7	2-nitroaniline	1.85	Agilent 3Q	JetStream	MeCN/0.1% formic acid(aq) 20/80	Measured in this study
c1ccncc1	2.7	pyridine	2.55	Agilent 3Q	JetStream	MeCN/0.1% formic acid(aq) 20/80	Measured in this study
Nc1cccc(N)n1	2.7	2,6-diaminopyridine	2.71	Agilent 3Q	JetStream	MeCN/0.1% formic acid(aq) 20/80	Measured in this study
CN(C)c1ccccc1	2.7	N,N-dimethylaniline	3.15	Agilent 3Q	JetStream	MeCN/0.1% formic acid(aq) 20/80	Measured in this study
c1ccc2nc3ccccc3cc2c1	2.7	acridine	3.92	Agilent 3Q	JetStream	MeCN/0.1% formic acid(aq) 20/80	Measured in this study
Cc1ccc2cccc(N)c2n1	2.7	8-aminoquinaldine	3.47	Agilent 3Q	JetStream	MeCN/0.1% formic acid(aq) 20/80	Measured in this study
NC(CO)(CO)CO	2.7	trizma base	2.16	Agilent 3Q	JetStream	MeCN/0.1% formic acid(aq) 20/80	Measured in this study
CCC[N+](CCC)(CCC)CCC	2.7	tetrapropylammonium	4.73	Agilent 1Q	JetStream	MeCN/0.1% formic acid(aq) 20/80	10.1007/s13361-015-1219-6
CC[N+](CC)(CC)CC	2.7	tetraethylammonium	3.45	Agilent 1Q	JetStream	MeCN/0.1% formic acid(aq) 20/80	10.1007/s13361-015-1219-6
CCN(CC)CC	2.7	triethylamine	2.91	Agilent 1Q	JetStream	MeCN/0.1% formic acid(aq) 20/80	10.1007/s13361-015-1219-6
Nc1cccc2ccccc12	2.7	1-naphthylamine	3.04	Agilent 1Q	JetStream	MeCN/0.1% formic acid(aq) 20/80	10.1007/s13361-015-1219-6
CN(C)c1ccccc1	2.7	N,N-dimethylaniline	2.62	Agilent 1Q	JetStream	MeCN/0.1% formic acid(aq) 20/80	10.1007/s13361-015-1219-6
C1CCNCC1	2.7	pyridine	2.67	Agilent 1Q	JetStream	MeCN/0.1% formic acid(aq) 20/80	10.1007/s13361-015-1219-6
C1CCNC1	2.7	pyrrolidine	2.69	Agilent 1Q	JetStream	MeCN/0.1% formic acid(aq) 20/80	10.1007/s13361-015-1219-6
COC(=O)c1ccccc1C(=O)OC	2.7	dimethyl phthalate	3.51	Agilent 1Q	JetStream	MeCN/0.1% formic acid(aq) 20/80	10.1007/s13361-015-1219-6
c1ccncc1	2.7	pyridine	2.18	Agilent 1Q	JetStream	MeCN/0.1% formic acid(aq) 20/80	10.1007/s13361-015-1219-6
CCC[N+](CCC)(CCC)CCC	2.7	tetrapropylammonium	4.39	Varian J-320	ESI	MeCN/0.1% formic acid(aq) 20/80	10.1007/s13361-015-1219-6
CC[N+](CC)(CC)CC	2.7	tetraethylammonium	3.97	Varian J-320	ESI	MeCN/0.1% formic acid(aq) 20/80	10.1007/s13361-015-1219-6
CCN(CC)CC	2.7	triethylamine	3.83	Varian J-320	ESI	MeCN/0.1% formic acid(aq) 20/80	10.1007/s13361-015-1219-6
Nc1cccc2ccccc12	2.7	1-naphthylamine	2.61	Varian J-320	ESI	MeCN/0.1% formic acid(aq) 20/80	10.1007/s13361-015-1219-6
CN(C)c1ccccc1	2.7	N,N-dimethylaniline	2.33	Varian J-320	ESI	MeCN/0.1% formic acid(aq) 20/80	10.1007/s13361-015-1219-6
C1CCNCC1	2.7	pyridine	2.87	Varian J-320	ESI	MeCN/0.1% formic acid(aq) 20/80	10.1007/s13361-015-1219-6
C1CCNC1	2.7	pyrrolidine	2.45	Varian J-320	ESI	MeCN/0.1% formic acid(aq) 20/80	10.1007/s13361-015-1219-6
c1ccncc1	2.7	pyridine	2.21	Varian J-320	ESI	MeCN/0.1% formic acid(aq) 20/80	10.1007/s13361-015-1219-6
CCC[N+](CCC)(CCC)CCC	2.7	tetrapropylammonium	4.22	Agilent XCT	ESI	MeCN/0.1% formic acid(aq) 20/80	10.1007/s13361-015-1219-6
CC[N+](CC)(CC)CC	2.7	tetraethylammonium	3.58	Agilent XCT	ESI	MeCN/0.1% formic acid(aq) 20/80	10.1007/s13361-015-1219-6
CCN(CC)CC	2.7	triethylamine	3.23	Agilent XCT	ESI	MeCN/0.1% formic acid(aq) 20/80	10.1007/s13361-015-1219-6
Nc1cccc2ccccc12	2.7	1-naphthylamine	3.24	Agilent XCT	ESI	MeCN/0.1% formic acid(aq) 20/80	10.1007/s13361-015-1219-6
CN(C)c1ccccc1	2.7	N,N-dimethylaniline	3.21	Agilent XCT	ESI	MeCN/0.1% formic acid(aq) 20/80	10.1007/s13361-015-1219-6
O=C(Oc1ccccc1)c2ccccc2C(=O)Oc3ccccc3	2.7	diphenyl phthalate	-0.16	Agilent XCT	ESI	MeCN/0.1% formic acid(aq) 20/80	10.1007/s13361-015-1219-6
C1CCNCC1	2.7	pyridine	2.75	Agilent XCT	ESI	MeCN/0.1% formic acid(aq) 20/80	10.1007/s13361-015-1219-6
C1CCNC1	2.7	pyrrolidine	2.17	Agilent XCT	ESI	MeCN/0.1% formic acid(aq) 20/80	10.1007/s13361-015-1219-6
COC(=O)c1ccccc1C(=O)OC	2.7	dimethyl phthalate	3.14	Agilent XCT	ESI	MeCN/0.1% formic acid(aq) 20/80	10.1007/s13361-015-1219-6
c1ccncc1	2.7	pyridine	2.25	Agilent XCT	ESI	MeCN/0.1% formic acid(aq) 20/80	10.1007/s13361-015-1219-6
CC[N+](CC)(CC)CC	2.7	tetraethylammonium	3.93	Agilent XCT	ESI	MeCN/0.1% formic acid 50/50	Measured in this study
Clc1ccccc1N=P(N=P(N1CCCC1)(N1CCCC1)N1CCCC1)(N1CCCC1)N1CCCC1	2.7	2-Cl-C6H4-P2(pyrr)	4.96	Agilent XCT	ESI	MeCN/0.1% formic acid 50/50	Measured in this study
FC(F)(F)c1ccc(N=P(N2CCCC2)(N2CCCC2)N2CCCC2)cc1	2.7	4-CF3-C6H4-P(pyrr)	4.19	Agilent XCT	ESI	MeCN/0.1% formic acid 50/50	Measured in this study
CCC[N+](CCC)(CCC)CCC	2.7	tetrapropylammonium	4.03	Agilent XCT	ESI	MeCN/0.1% formic acid 50/50	Measured in this study
CCCN(CCC)CCC	2.7	tripropylamine	3.93	Agilent XCT	ESI	MeCN/0.1% formic acid 50/50	Measured in this study
c1ccncc1	2.7	pyridine	2.59	Agilent XCT	ESI	MeCN/0.1% formic acid 50/50	Measured in this study
C1CCNC1	2.7	pyrrolidine	2.57	Agilent XCT	ESI	MeCN/0.1% formic acid 50/50	Measured in this study
CCNCC	2.7	diethylamine	2.65	Agilent XCT	ESI	MeCN/0.1% formic acid 50/50	Measured in this study
COc1cccc(c1)N(C)C	2.7	3-methoxy-N,N-dimethylaniline	3.68	Agilent XCT	ESI	MeCN/0.1% formic acid 50/50	Measured in this study
Nc1ccccn1	2.7	2-aminopyridine	2.31	Agilent XCT	ESI	MeCN/0.1% formic acid 50/50	Measured in this study
CN(C)c1ccc(cc1)N(C)C	2.7	4-dimethylamino-N,N-dimethylaniline	2.67	Agilent XCT	ESI	MeCN/0.1% formic acid 50/50	Measured in this study
CO[C@H]1[C@@H](C[C@@H]2CN3CCc4c([nH]c5cc(OC)ccc45)[C@H]3C[C@@H]2[C@@H]1C(=O)OC)OC(=O)c6cc(OC)c(OC)c(OC)c6	2.7	reserpine	3.96	Agilent XCT	ESI	MeCN/0.1% formic acid 50/50	Measured in this study
N[C@@H](CCC(N)=O)C(O)=O	2.7	glutamine	1.68	Agilent XCT	ESI	MeCN/0.1% formic acid 50/50	Measured in this study
CC(N)C(=O)O	2.7	alpha-alanine	1.67	Agilent XCT	ESI	MeCN/0.1% formic acid 50/50	Measured in this study
NC(Cc1ccccc1)C(=O)NC(Cc1ccccc1)C(=O)NC(Cc1ccccc1)C(=O)NC(Cc1ccccc1)C(=O)O	2.7	Phe-Phe-Phe-Phe	4.16	Agilent XCT	ESI	MeCN/0.1% formic acid 50/50	Measured in this study
c1cnc2c(c1)ccc3cccnc23	2.7	1,10-phenanthroline	2.83	Agilent XCT	ESI	MeCN/0.1% formic acid 50/50	Measured in this study
CN(C)c1ccc(N=Nc2ccc(N=P(c3ccccc3)(c3ccccc3)c3ccccc3)cc2)cc1	2.7	N,N-dimethyl-4-[2-[4-[(triphenylphosphoranylidene)amino]phenyl]diazenyl]-benzenamine	4.55	Agilent XCT	ESI	MeCN/0.1% formic acid 50/50	Measured in this study
CN(C)c1ccc(N=Nc2ccc(N=P(c3ccccc3)(c3ccccc3)N3CCCC3)cc2)cc1	2.7	4-[2-[4-[(diphenyl-1-pyrrolidinylphosphoranylidene)amino]phenyl]diazenyl]-N,N-dimethyl-benzenamine	4.62	Agilent XCT	ESI	MeCN/0.1% formic acid 50/50	Measured in this study
O=[N+]([O-])c1ccc(N=Nc2ccc(N=P(c3ccccc3)(N3CCCC3)N3CCCC3)cc2)cc1	2.7	4-[2-(4-nitrophenyl)diazenyl]-N-(phenyldi-1-pyrrolidinylphosphoranylidene)benzenamine	4.72	Agilent XCT	ESI	MeCN/0.1% formic acid 50/50	Measured in this study
COc1cccc(O)c1O	2.7	3-methoxycatechol	0.3	Agilent XCT	ESI	MeCN/0.1% formic acid 50/50	Measured in this study
COc1ccncc1	2.7	4-methoxypyridine	3.26	Agilent XCT	ESI	MeCN/0.1% formic acid 50/50	Measured in this study
OC(=O)c1ccccc1C(O)=O	2.7	phthalic acid	0.88	Agilent XCT	ESI	MeCN/0.1% formic acid 50/50	Measured in this study
Nc1ccc(O)cc1	2.7	4-aminophenol	2.35	Agilent XCT	ESI	MeCN/0.1% formic acid 50/50	Measured in this study
[nH]1ncc2ccccc12	2.7	indazole	2.59	Agilent XCT	ESI	MeCN/0.1% formic acid 50/50	Measured in this study
CC(=O)Nc1sc(cn1)[N+]([O-])=O	2.7	2-acetamido-5-nitrothiazole	0.29	Agilent XCT	ESI	MeCN/0.1% formic acid 50/50	Measured in this study
NC[P](O)(O)=O	2.7	AMPA	0.49	Agilent XCT	ESI	MeCN/0.1% formic acid 50/50	Measured in this study
CNC(=O)O\N=C\C(C)(C)[S](C)(=O)=O	2.7	aldicarb-sulfone	1.38	Agilent XCT	ESI	MeCN/0.1% formic acid 50/50	Measured in this study
COC(=O)NC(=S)NC1=CC=CC=C1NC(=S)NC(=O)OC	2.7	thiophanate-methyl	2.37	Agilent XCT	ESI	MeCN/0.1% formic acid 50/50	Measured in this study
Cc1c(COC(=O)C2C(\C=C(/Cl)C(F)(F)F)C2(C)C)cccc1c3ccccc3	2.7	bifenthrin	-0.67	Agilent XCT	ESI	MeCN/0.1% formic acid 50/50	Measured in this study
CCOC(=O)C(S[P](=S)(OC)OC)c1ccccc1	2.7	phenthoate	1.59	Agilent XCT	ESI	MeCN/0.1% formic acid 50/50	Measured in this study
COc1ccc(C=O)cc1	2.7	p-anisaldehyde	1.24	Agilent XCT	ESI	MeCN/0.1% formic acid 50/50	Measured in this study
Oc1ccc(C=O)cc1	2.7	4-hydroxybenzaldehyde	0.72	Agilent XCT	ESI	MeCN/0.1% formic acid 50/50	Measured in this study
OC(=O)C=Cc1ccccc1	2.7	cinnamic acid	0.91	Agilent XCT	ESI	MeCN/0.1% formic acid 50/50	Measured in this study
CN1[C@@H]2CC(C[C@H]1[C@H]3[C@@H]2O3)OC(=O)[C@H](CO)C4=CC=CC=C4	2.7	scopolamine	3.33	Agilent XCT	ESI	MeCN/0.1% formic acid 50/50	Measured in this study
CCO[P](=S)(Oc1ccc(cc1)C#N)c2ccccc2	2.7	cyanophenphos	1.95	Agilent XCT	ESI	MeCN/0.1% formic acid 50/50	Measured in this study
CC1=NN=C(c2ccccc2)C(=O)N1N	2.7	metamitrone	2.56	Agilent XCT	ESI	MeCN/0.1% formic acid 50/50	Measured in this study
CC(C)c1ccc(NC(=O)N(C)C)cc1	2.7	isoproturon	3.12	Agilent XCT	ESI	MeCN/0.1% formic acid 50/50	Measured in this study
CCc1cccc(CC)c1N(COC)C(=O)CCl	2.7	alachlor	1.81	Agilent XCT	ESI	MeCN/0.1% formic acid 50/50	Measured in this study
FC(F)C(F)(F)OCC(Cn1cncn1)c2ccc(Cl)cc2Cl	2.7	tetraconazole	3.04	Agilent XCT	ESI	MeCN/0.1% formic acid 50/50	Measured in this study
CCC[N+](CCC)(CCC)CCC	2.7	tetrapropylammonium	4.64	Agilent XCT	ESI	MeCN/0.1% formic acid(aq) 50/50	10.1007/s13361-014-0969-x
CC[N+](CC)(CC)CC	2.7	tetraethylammonium	3.93	Agilent XCT	ESI	MeCN/0.1% formic acid(aq) 50/50	10.1007/s13361-014-0969-x
CCN(CC)CC	2.7	triethylamine	3.87	Agilent XCT	ESI	MeCN/0.1% formic acid(aq) 50/50	10.1007/s13361-014-0969-x
Nc1cccc2ccccc12	2.7	1-naphthylamine	3.63	Agilent XCT	ESI	MeCN/0.1% formic acid(aq) 50/50	10.1007/s13361-014-0969-x
CN(C)c1ccccc1	2.7	N,N-dimethylaniline	3.52	Agilent XCT	ESI	MeCN/0.1% formic acid(aq) 50/50	10.1007/s13361-014-0969-x
O=C(Oc1ccccc1)c2ccccc2C(=O)Oc3ccccc3	2.7	diphenyl phthalate	3.99	Agilent XCT	ESI	MeCN/0.1% formic acid(aq) 50/50	10.1007/s13361-014-0969-x
C1CCNCC1	2.7	pyridine	3.21	Agilent XCT	ESI	MeCN/0.1% formic acid(aq) 50/50	10.1007/s13361-014-0969-x
C1CCNC1	2.7	pyrrolidine	2.34	Agilent XCT	ESI	MeCN/0.1% formic acid(aq) 50/50	10.1007/s13361-014-0969-x
COC(=O)c1ccccc1C(=O)OC	2.7	dimethyl phthalate	3.22	Agilent XCT	ESI	MeCN/0.1% formic acid(aq) 50/50	10.1007/s13361-014-0969-x
c1ccncc1	2.7	pyridine	2.25	Agilent XCT	ESI	MeCN/0.1% formic acid(aq) 50/50	10.1007/s13361-014-0969-x
Clc1ccccc1N=P(N=P(N1CCCC1)(N1CCCC1)N1CCCC1)(N1CCCC1)N1CCCC1	2.7	2-Cl-C6H4-P2(pyrr)	6.15	Agilent XCT	ESI	MeCN/0.1% formic acid(aq) 80/20	10.1021/ac902856t
CCCCCC[N+](CCCCCC)(CCCCCC)CCCCCC	2.7	tetrahexylammonium	5.61	Agilent XCT	ESI	MeCN/0.1% formic acid(aq) 80/20	10.1021/ac902856t
FC(F)(F)c1ccc(N=P(N2CCCC2)(N2CCCC2)N2CCCC2)cc1	2.7	4-CF3-C6H4-P(pyrr)	5.58	Agilent XCT	ESI	MeCN/0.1% formic acid(aq) 80/20	10.1021/ac902856t
Clc1ccc(Cl)c(N=P(N2CCCC2)(N2CCCC2)N2CCCC2)c1	2.7	2,5-Cl2-C6H3-P(pyrr)	5.52	Agilent XCT	ESI	MeCN/0.1% formic acid(aq) 80/20	10.1021/ac902856t
CN(C)P(=Nc1ccccc1)(N(C)C)N(C)C	2.7	((CH3)2N)3-P=N-C6H5	5.18	Agilent XCT	ESI	MeCN/0.1% formic acid(aq) 80/20	10.1021/ac902856t
CCCC[N+](CCCC)(CCCC)CCCC	2.7	tetrabutylammonium	5.22	Agilent XCT	ESI	MeCN/0.1% formic acid(aq) 80/20	10.1021/ac902856t
CCC[N+](CCC)(CCC)CCC	2.7	tetrapropylammonium	4.89	Agilent XCT	ESI	MeCN/0.1% formic acid(aq) 80/20	10.1021/ac902856t
CN=C(N(C)C)N(C)c1ccccc1	2.7	phenyl tetramethylguanidine	4.8	Agilent XCT	ESI	MeCN/0.1% formic acid(aq) 80/20	10.1021/ac902856t
CCCCN(CCCC)CCCC	2.7	tributylamine	4.83	Agilent XCT	ESI	MeCN/0.1% formic acid(aq) 80/20	10.1021/ac902856t
C[n+]1ccn(CCCCCC)c1	2.7	hexyl-methylimidazolium	4.75	Agilent XCT	ESI	MeCN/0.1% formic acid(aq) 80/20	10.1021/ac902856t
NC(=N)N(c1ccccc1)c2ccccc2	2.7	diphenylguanidine	4.75	Agilent XCT	ESI	MeCN/0.1% formic acid(aq) 80/20	10.1021/ac902856t
CCCN(CCC)CCC	2.7	tripropylamine	4.56	Agilent XCT	ESI	MeCN/0.1% formic acid(aq) 80/20	10.1021/ac902856t
c1ccc2nc3ccccc3cc2c1	2.7	acridine	4.34	Agilent XCT	ESI	MeCN/0.1% formic acid(aq) 80/20	10.1021/ac902856t
N(c1ccccc1)c2ccccc2	2.7	diphenylamine	3.77	Agilent XCT	ESI	MeCN/0.1% formic acid(aq) 80/20	10.1021/ac902856t
O=C(Oc1ccccc1)c2ccccc2C(=O)Oc3ccccc3	2.7	diphenyl phthalate	3.7	Agilent XCT	ESI	MeCN/0.1% formic acid(aq) 80/20	10.1021/ac902856t
Nc1cccc2ccccc12	2.7	1-naphthylamine	3.83	Agilent XCT	ESI	MeCN/0.1% formic acid(aq) 80/20	10.1021/ac902856t
C1CCN2CCCN=C2CC1	2.7	1,8-diazabicyclo(5.4.0)undec-7-ene	4.24	Agilent XCT	ESI	MeCN/0.1% formic acid(aq) 80/20	10.1021/ac902856t
CC[N+](CC)(CC)CC	2.7	tetraethylammonium	3.95	Agilent XCT	ESI	MeCN/0.1% formic acid(aq) 80/20	10.1021/ac902856t
Cc1cc(C)nc(C)c1	2.7	2,4,6-trimethylpyridine	3.93	Agilent XCT	ESI	MeCN/0.1% formic acid(aq) 80/20	10.1021/ac902856t
CNC(=NC)N(C)C	2.7	tetramethylguanidine	4.02	Agilent XCT	ESI	MeCN/0.1% formic acid(aq) 80/20	10.1021/ac902856t
CNC(=O)Oc1cc(C)c(SC)c(C)c1	2.7	methiocarb	3.53	Agilent XCT	ESI	MeCN/0.1% formic acid(aq) 80/20	10.1021/ac902856t
CN(C)c1ccccc1	2.7	N,N-dimethylaniline	3.62	Agilent XCT	ESI	MeCN/0.1% formic acid(aq) 80/20	10.1021/ac902856t
CC[n+]1ccn(C)c1	2.7	ethyl-methylimidazolium	3.97	Agilent XCT	ESI	MeCN/0.1% formic acid(aq) 80/20	10.1021/ac902856t
c1ccc(cc1)N(c2ccccc2)c3ccccc3	2.7	triphenylamine	2.75	Agilent XCT	ESI	MeCN/0.1% formic acid(aq) 80/20	10.1021/ac902856t
Nc1ccc(F)c(c1)[N+]([O-])=O	2.7	4-fluoro-3-nitroaniline	3.65	Agilent XCT	ESI	MeCN/0.1% formic acid(aq) 80/20	10.1021/ac902856t
COC(=O)c1ccccc1C(=O)OC	2.7	dimethyl phthalate	2.96	Agilent XCT	ESI	MeCN/0.1% formic acid(aq) 80/20	10.1021/ac902856t
CCN(CC)CC	2.7	triethylamine	3.8	Agilent XCT	ESI	MeCN/0.1% formic acid(aq) 80/20	10.1021/ac902856t
Nc1cccc(c1)[N+]([O-])=O	2.7	3-nitroaniline	3.03	Agilent XCT	ESI	MeCN/0.1% formic acid(aq) 80/20	10.1021/ac902856t
NCc1ccccc1	2.7	benzylamine	3.29	Agilent XCT	ESI	MeCN/0.1% formic acid(aq) 80/20	10.1021/ac902856t
Cc1cccc(C)n1	2.7	2,6-dimethylpyridine	3.57	Agilent XCT	ESI	MeCN/0.1% formic acid(aq) 80/20	10.1021/ac902856t
Nc1ccc(cc1)[S](N)(=O)=O	2.7	sulphanilamide	2.76	Agilent XCT	ESI	MeCN/0.1% formic acid(aq) 80/20	10.1021/ac902856t
CNC(=O)O\N=C(/C)SC	2.7	methomyl	3.25	Agilent XCT	ESI	MeCN/0.1% formic acid(aq) 80/20	10.1021/ac902856t
O=C(c1ccccc1)c2ccccc2	2.7	benzophenone	2.22	Agilent XCT	ESI	MeCN/0.1% formic acid(aq) 80/20	10.1021/ac902856t
CNC(=O)O\N=C\C(C)(C)SC	2.7	aldicarb	3.22	Agilent XCT	ESI	MeCN/0.1% formic acid(aq) 80/20	10.1021/ac902856t
C1CCNCC1	2.7	pyridine	3.31	Agilent XCT	ESI	MeCN/0.1% formic acid(aq) 80/20	10.1021/ac902856t
Nc1ccccc1	2.7	aniline	3.3	Agilent XCT	ESI	MeCN/0.1% formic acid(aq) 80/20	10.1021/ac902856t
Cc1ccccn1	2.7	2-methylpyridine	3.37	Agilent XCT	ESI	MeCN/0.1% formic acid(aq) 80/20	10.1021/ac902856t
CN1CCCCC1	2.7	N-methylpiperidine	3.01	Agilent XCT	ESI	MeCN/0.1% formic acid(aq) 80/20	10.1021/ac902856t
Nc1ccc(cc1)[N+]([O-])=O	2.7	4-nitroaniline	2.64	Agilent XCT	ESI	MeCN/0.1% formic acid(aq) 80/20	10.1021/ac902856t
c1ccncc1	2.7	pyridine	2.93	Agilent XCT	ESI	MeCN/0.1% formic acid(aq) 80/20	10.1021/ac902856t
COC(=O)CCCC(=O)OC	2.7	dimethyl glutarate	2.58	Agilent XCT	ESI	MeCN/0.1% formic acid(aq) 80/20	10.1021/ac902856t
NC(=O)c1ccccc1	2.7	benzamide	2.42	Agilent XCT	ESI	MeCN/0.1% formic acid(aq) 80/20	10.1021/ac902856t
C1CCNC1	2.7	pyrrolidine	2.99	Agilent XCT	ESI	MeCN/0.1% formic acid(aq) 80/20	10.1021/ac902856t
CCNCC	2.7	diethylamine	3.16	Agilent XCT	ESI	MeCN/0.1% formic acid(aq) 80/20	10.1021/ac902856t
O=C(Oc1ccccc1)c2ccccc2	2.7	phenylbenzoate	1.7	Agilent XCT	ESI	MeCN/0.1% formic acid(aq) 80/20	10.1021/ac902856t
Nc1ccccc1[N+]([O-])=O	2.7	2-nitroaniline	1.83	Agilent XCT	ESI	MeCN/0.1% formic acid(aq) 80/20	10.1021/ac902856t
Nc1ccc(Cl)cc1[N+]([O-])=O	2.7	4-chloro-2-nitroaniline	2.32	Agilent XCT	ESI	MeCN/0.1% formic acid(aq) 80/20	10.1021/ac902856t
C[N+](C)(C)C	2.7	tetramethylammonium	2.61	Agilent XCT	ESI	MeCN/0.1% formic acid(aq) 80/20	10.1021/ac902856t
COC(=O)CCC(=O)OC	2.7	dimethyl succinate	2.17	Agilent XCT	ESI	MeCN/0.1% formic acid(aq) 80/20	10.1021/ac902856t
NC(N)=N	2.7	guanidine	1.95	Agilent XCT	ESI	MeCN/0.1% formic acid(aq) 80/20	10.1021/ac902856t
CN(C)C	2.7	trimethylamine	1.81	Agilent XCT	ESI	MeCN/0.1% formic acid(aq) 80/20	10.1021/ac902856t
COC(=O)CC(=O)OC	2.7	dimethyl malonate	1.58	Agilent XCT	ESI	MeCN/0.1% formic acid(aq) 80/20	10.1021/ac902856t
Oc1ccccc1C#N	2.7	2-cyanophenol	1.29	Agilent XCT	ESI	MeCN/0.1% formic acid(aq) 80/20	10.1021/ac902856t
OC(=O)c1ccccc1	2.7	benzoic acid	1.36	Agilent XCT	ESI	MeCN/0.1% formic acid(aq) 80/20	10.1021/ac902856t
Nc1ccc(cc1[N+]([O-])=O)[N+]([O-])=O	2.7	2,4-dinitroaniline	0.87	Agilent XCT	ESI	MeCN/0.1% formic acid(aq) 80/20	10.1021/ac902856t
COc1cccc(OC)n1	2.7	2,6-dimethoxy pyridine	1.12	Agilent XCT	ESI	MeCN/0.1% formic acid(aq) 80/20	10.1021/ac902856t
CCN	2.7	ethylamine	1.12	Agilent XCT	ESI	MeCN/0.1% formic acid(aq) 80/20	10.1021/ac902856t
Clc1cccnc1	2.7	3-chloropyridine	1	Agilent XCT	ESI	MeCN/0.1% formic acid(aq) 80/20	10.1021/ac902856t
COc1ccccn1	2.7	2-methoxypyridine	1.85	Agilent XCT	ESI	MeCN/0.1% formic acid(aq) 80/20	10.1021/ac902856t
Clc1ccccn1	2.7	2-chloropyridine	0.97	Agilent XCT	ESI	MeCN/0.1% formic acid(aq) 80/20	10.1021/ac902856t
CCOC(=O)c1ccccc1	2.7	ethyl benzoate	-0.01	Agilent XCT	ESI	MeCN/0.1% formic acid(aq) 80/20	10.1021/ac902856t
COC(=O)c1ccccc1	2.7	methyl benzoate	0	Agilent XCT	ESI	MeCN/0.1% formic acid(aq) 80/20	10.1021/ac902856t
COc1cccc(c1)N(C)C	2.7	3-methoxy-N,N-dimethylaniline	3.95	Agilent XCT	ESI	MeCN/0.1% formic acid(aq) 80/20	10.1007/s13361-016-1563-1
Nc1ccc(cc1)C(O)=O	2.7	4-aminobenzoic acid	2.86	Agilent XCT	ESI	MeCN/0.1% formic acid(aq) 80/20	10.1007/s13361-016-1563-1
c1ccc2ncccc2c1	2.7	quinoline	3.72	Agilent XCT	ESI	MeCN/0.1% formic acid(aq) 80/20	10.1007/s13361-016-1563-1
Nc1ccccc1O	2.7	2-aminophenol	3.25	Agilent XCT	ESI	MeCN/0.1% formic acid(aq) 80/20	10.1007/s13361-016-1563-1
Nc1cccc(c1)C(O)=O	2.7	3-aminobenzoic acid	3.31	Agilent XCT	ESI	MeCN/0.1% formic acid(aq) 80/20	10.1007/s13361-016-1563-1
Cc1ccc2cccc(N)c2n1	2.7	8-aminoquinaldine	3.55	Agilent XCT	ESI	MeCN/0.1% formic acid(aq) 80/20	10.1007/s13361-016-1563-1
Nc1[nH]c2ccccc2n1	2.7	2-aminobenzimidazole	3.67	Agilent XCT	ESI	MeCN/0.1% formic acid(aq) 80/20	10.1007/s13361-016-1563-1
O=[N+]([O-])c1cccc([N+](=O)[O-])c1N=P(N1CCCC1)(N1CCCC1)N1CCCC1	2.7	2,6(NO2)2phenyl-P(pyrr)	4.89	Agilent XCT	ESI	MeCN/0.1% formic acid(aq) 80/20	10.1007/s13361-016-1563-1
c1ccc(N2CC3CC(C2)CN(c2ccccc2)C3)cc1	2.7	N,N-diphenylbispidine	4.72	Agilent XCT	ESI	MeCN/0.1% formic acid(aq) 80/20	10.1007/s13361-016-1563-1
Nc1cccc(O)c1	2.7	3-aminophenol	2.5	Agilent XCT	ESI	MeCN/0.1% formic acid(aq) 80/20	10.1007/s13361-016-1563-1
Nc1c(cc(cc1[N+]([O-])=O)[N+]([O-])=O)[N+]([O-])=O	2.7	2,4,6-trinitroaniline	1.11	Agilent XCT	ESI	MeCN/0.1% formic acid(aq) 80/20	10.1007/s13361-016-1563-1
Nc1ccccn1	2.7	2-aminopyridine	3.04	Agilent XCT	ESI	MeCN/0.1% formic acid(aq) 80/20	10.1007/s13361-016-1563-1
CN(C)c1ccc(cc1)N(C)C	2.7	4-dimethylamino-N,N-dimethylaniline	3.66	Agilent XCT	ESI	MeCN/0.1% formic acid(aq) 80/20	10.1007/s13361-016-1563-1
NC(CO)(CO)CO	2.7	trizma base	2.47	Agilent XCT	ESI	MeCN/0.1% formic acid(aq) 80/20	10.1007/s13361-016-1563-1
CN(C)c1ccc(N)cc1	2.7	4-amino-N,N-dimethylaniline	3.28	Agilent XCT	ESI	MeCN/0.1% formic acid(aq) 80/20	10.1007/s13361-016-1563-1
Oc1cccnc1	2.7	3-hydroxypyridine	2.76	Agilent XCT	ESI	MeCN/0.1% formic acid(aq) 80/20	10.1007/s13361-016-1563-1
CN(C)c1cccc(c1)C(O)=O	2.7	3-dimethylaminobenzoic acid	2.48	Agilent XCT	ESI	MeCN/0.1% formic acid(aq) 80/20	10.1007/s13361-016-1563-1
c1ccc(nc1)c2ccccn2	2.7	2,2-bipyridine	3.84	Agilent XCT	ESI	MeCN/0.1% formic acid(aq) 80/20	10.1007/s13361-016-1563-1
O=C\1C=Cc2ccccc2C1=N/Nc3ccccc3	2.7	sudan I	4.69	Agilent XCT	ESI	MeCN/0.1% formic acid(aq) 80/20	10.1002/rcm.8545
NC(=Nc1ccccc1)N(c2ccccc2)c3ccccc3	2.7	triphenylguanidine	5.22	Agilent XCT	ESI	MeCN/0.1% formic acid(aq) 80/20	10.1002/rcm.8545
OC(=O)CCCCCCCC(O)=O	2.7	azelaic acid	1.91	Agilent XCT	ESI	MeCN/0.1% formic acid(aq) 80/20	10.1002/rcm.8545
CCOC=C(C(=O)OCC)C(=O)OCC	2.7	diethyl ethoxymethylenemalonate	2.1	Agilent XCT	ESI	MeCN/0.1% formic acid(aq) 80/20	10.1002/rcm.8545
CCOC=C(C(=O)OCc1ccccc1)C(=O)OCc2ccccc2	2.7	dibenzyl ethoxymethylenemalonate	3.63	Agilent XCT	ESI	MeCN/0.1% formic acid(aq) 80/20	10.1002/rcm.8545
CC/C(OCC)=C(/C(=O)OCc1ccccc1)C(=O)O	2.7	benzyl ethylethoxymethylenemalonate	3.24	Agilent XCT	ESI	MeCN/0.1% formic acid(aq) 80/20	10.1002/rcm.8545
O=C(O)C(Cc1ccccc1)NC(=O)OCC1c2ccccc2-c2ccccc21	2.7	PheFmoc	3.02	Agilent XCT	ESI	MeCN/0.1% formic acid(aq) 80/20	10.1002/rcm.8545
O=C(O)CNC(=O)OCC1c2ccccc2-c2ccccc21	2.7	GlyFmoc	2.25	Agilent XCT	ESI	MeCN/0.1% formic acid(aq) 80/20	10.1002/rcm.8545
CCOC(=O)C(=CNCC(=O)O)C(=O)OCC	2.7	GlyDEEMM	2.8	Agilent XCT	ESI	MeCN/0.1% formic acid(aq) 80/20	10.1002/rcm.8545
CCOC(=O)C(=CNC(Cc1ccccc1)C(=O)O)C(=O)OCC	2.7	PheDEEMM	0.85	Agilent XCT	ESI	MeCN/0.1% formic acid(aq) 80/20	10.1002/rcm.8545
CCCCCCCCCCCCCC(O)=O	2.7	myristic acid	1.52	Agilent XCT	ESI	MeCN/0.1% formic acid(aq) 80/20	10.1002/rcm.8545
Cc1ccc2cccc(N)c2n1	2.7	8-aminoquinaldine	4.07	Agilent XCT	ESI	MeCN/0.1% formic acid(aq) 80/20	10.1002/rcm.8545
Nc1cccnc1	2.7	3-aminopyridine	3.09	Agilent XCT	ESI	MeCN/0.1% formic acid(aq) 80/20	10.1002/rcm.8545
Cc1ccc(N\N=C2/C(=O)C=Cc3ccccc23)c(C)c1	2.7	sudan II	4.92	Agilent XCT	ESI	MeCN/0.1% formic acid(aq) 80/20	10.1002/rcm.8545
O=C\1C=Cc2ccccc2C1=N/Nc3ccc(cc3)N=Nc4ccccc4	2.7	sudan III	3.66	Agilent XCT	ESI	MeCN/0.1% formic acid(aq) 80/20	10.1002/rcm.8545
Cc1cc(ccc1N\N=C2/C(=O)C=Cc3ccccc23)N=Nc4ccccc4C	2.7	sudan IV	3.52	Agilent XCT	ESI	MeCN/0.1% formic acid(aq) 80/20	10.1002/rcm.8545
Cc1onc(N[S](=O)(=O)c2ccc(N)cc2)c1	2.7	SMX	3.23	Agilent XCT	ESI	MeCN/0.1% formic acid(aq) 80/20	10.1002/rcm.8545
CCCNC(NCCC)=NCCC	2.7	N,N,N- tripropylguanidine	5.59	Agilent XCT	ESI	MeCN/0.1% formic acid(aq) 80/20	10.1002/rcm.8545
CCCN=C(NCCC)NCCCN(C)C	2.7	N-[(CH2)3NMe2]-N,N-propylguanidine	4.12	Agilent XCT	ESI	MeCN/0.1% formic acid(aq) 80/20	10.1002/rcm.8545
CCCN=C(NCCCN(C)C)NCCCN(C)C	2.7	N,N-[(CH2)3NMe2]2-N- propylguanidiin	3.83	Agilent XCT	ESI	MeCN/0.1% formic acid(aq) 80/20	10.1002/rcm.8545
CNC(=O)C(C)SCCS[P](=O)(OC)OC	2.7	vamidothion	3.33	Agilent XCT	ESI	MeCN/0.1% formic acid(aq) 80/20	10.1002/rcm.8545
O=C1c2ccccc2C(=O)c3ccccc13	2.7	anthraquinone	2.13	Agilent XCT	ESI	MeCN/0.1% formic acid(aq) 80/20	10.1002/rcm.8545
N#CC(c1cc(OC)c(OC)cc1)(CCCN(CCc2ccc(OC)c(OC)c2)C)C(C)C	2.7	verapimil	5	Agilent XCT	ESI	MeCN/0.1% formic acid(aq) 80/20	10.1002/rcm.8545
CO[C@H]1[C@@H](C[C@@H]2CN3CCc4c([nH]c5cc(OC)ccc45)[C@H]3C[C@@H]2[C@@H]1C(=O)OC)OC(=O)c6cc(OC)c(OC)c(OC)c6	2.7	reserpine	4.66	Agilent XCT	ESI	MeCN/0.1% formic acid(aq) 80/20	10.1002/rcm.8545
CC(C)C[C@H](N)C(O)=O	2.7	leucine	3.15	Agilent XCT	ESI	MeCN/0.1% formic acid(aq) 80/20	10.1021/acs.analchem.7b00096
N[C@@H](Cc1ccccc1)C(O)=O	2.7	phenylalanine	3.05	Agilent XCT	ESI	MeCN/0.1% formic acid(aq) 80/20	10.1021/acs.analchem.7b00096
N[C@@H](Cc1c[nH]cn1)C(O)=O	2.7	histidine	3.04	Agilent XCT	ESI	MeCN/0.1% formic acid(aq) 80/20	10.1021/acs.analchem.7b00096
N[C@@H](CCCNC(N)=N)C(O)=O	2.7	arginine	3.03	Agilent XCT	ESI	MeCN/0.1% formic acid(aq) 80/20	10.1021/acs.analchem.7b00096
CC[C@H](C)[C@H](N)C(O)=O	2.7	isoleucine	2.75	Agilent XCT	ESI	MeCN/0.1% formic acid(aq) 80/20	10.1021/acs.analchem.7b00096
CSCC[C@H](N)C(O)=O	2.7	methionine	2.7	Agilent XCT	ESI	MeCN/0.1% formic acid(aq) 80/20	10.1021/acs.analchem.7b00096
CC(C)[C@H](N)C(O)=O	2.7	valine	2.7	Agilent XCT	ESI	MeCN/0.1% formic acid(aq) 80/20	10.1021/acs.analchem.7b00096
OC(=O)[C@@H]1CCCN1	2.7	proline	2.63	Agilent XCT	ESI	MeCN/0.1% formic acid(aq) 80/20	10.1021/acs.analchem.7b00096
N[C@@H](Cc1c[nH]c2ccccc12)C(O)=O	2.7	tryptophan	2.62	Agilent XCT	ESI	MeCN/0.1% formic acid(aq) 80/20	10.1021/acs.analchem.7b00096
NCCCC[C@H](N)C(O)=O	2.7	lysine	2.58	Agilent XCT	ESI	MeCN/0.1% formic acid(aq) 80/20	10.1021/acs.analchem.7b00096
N[C@@H](Cc1ccc(O)cc1)C(O)=O	2.7	tyrosine	2.51	Agilent XCT	ESI	MeCN/0.1% formic acid(aq) 80/20	10.1021/acs.analchem.7b00096
N[C@@H](CCC(O)=O)C(O)=O	2.7	glutamic acid	2.39	Agilent XCT	ESI	MeCN/0.1% formic acid(aq) 80/20	10.1021/acs.analchem.7b00096
C[C@@H](O)[C@H](N)C(O)=O	2.7	threonine	2.35	Agilent XCT	ESI	MeCN/0.1% formic acid(aq) 80/20	10.1021/acs.analchem.7b00096
N[C@@H](CCC(N)=O)C(O)=O	2.7	glutamine	2.31	Agilent XCT	ESI	MeCN/0.1% formic acid(aq) 80/20	10.1021/acs.analchem.7b00096
N[C@@H](CC(O)=O)C(O)=O	2.7	aspartic acid	2.21	Agilent XCT	ESI	MeCN/0.1% formic acid(aq) 80/20	10.1021/acs.analchem.7b00096
CC(N)C(=O)O	2.7	alpha-alanine	2.17	Agilent XCT	ESI	MeCN/0.1% formic acid(aq) 80/20	10.1021/acs.analchem.7b00096
NCCC(O)=O	2.7	beta-alanine	2.15	Agilent XCT	ESI	MeCN/0.1% formic acid(aq) 80/20	10.1021/acs.analchem.7b00096
N[C@@H](CO)C(O)=O	2.7	serine	2.14	Agilent XCT	ESI	MeCN/0.1% formic acid(aq) 80/20	10.1021/acs.analchem.7b00096
N[C@@H](CC(N)=O)C(O)=O	2.7	asparagine	2.12	Agilent XCT	ESI	MeCN/0.1% formic acid(aq) 80/20	10.1021/acs.analchem.7b00096
NCC(O)=O	2.7	glycine	1.3	Agilent XCT	ESI	MeCN/0.1% formic acid(aq) 80/20	10.1021/acs.analchem.7b00096
N[C@@H](CS)C(O)=O	2.7	cysteine	1.24	Agilent XCT	ESI	MeCN/0.1% formic acid(aq) 80/20	10.1021/acs.analchem.7b00096
NC(Cc1ccccc1)C(=O)NC(Cc1ccccc1)C(=O)NC(Cc1ccccc1)C(=O)NC(Cc1ccccc1)C(=O)O	2.7	Phe-Phe-Phe-Phe	4.69	Agilent XCT	ESI	MeCN/0.1% formic acid(aq) 80/20	10.1021/acs.analchem.7b00096
NCC(=O)NCC(=O)NCC(=O)NC(Cc1ccccc1)C(=O)NC(Cc1ccccc1)C(N)=O	2.7	Gly-Gly-Gly-Phe-Phe-NH2	3.85	Agilent XCT	ESI	MeCN/0.1% formic acid(aq) 80/20	10.1021/acs.analchem.7b00096
COC(=O)C(CCCCN)NC(=O)CNC(C)=O	2.7	Ac-Gly-Lys-OMe	3.79	Agilent XCT	ESI	MeCN/0.1% formic acid(aq) 80/20	10.1021/acs.analchem.7b00096
NCC(=O)N1CCC[C@H]1C(=O)NCC(=O)NCC(O)=O	2.7	Gly-Pro-Gly-Gly	3.79	Agilent XCT	ESI	MeCN/0.1% formic acid(aq) 80/20	10.1021/acs.analchem.7b00096
CC(NC(=O)C(CC(=O)O)NC(=O)CNC(=O)CN)C(=O)O	2.7	Gly-Gly-Asp-Ala	2.78	Agilent XCT	ESI	MeCN/0.1% formic acid(aq) 80/20	10.1021/acs.analchem.7b00096
NCC(=O)NCCC(=O)NCCC(=O)O	2.7	Gly-?-Ala-?-Ala	2.57	Agilent XCT	ESI	MeCN/0.1% formic acid(aq) 80/20	10.1021/acs.analchem.7b00096
NCC(=O)NCC(=O)NCC(N)=O	2.7	Gly3-NH2	1.91	Agilent XCT	ESI	MeCN/0.1% formic acid(aq) 80/20	10.1021/acs.analchem.7b00096
CCCC(=O)OCC(COC(=O)CCC)OC(=O)CCC	2.7	glyceryl tributyrate	2.39	Agilent XCT	ESI	MeCN/0.1% formic acid(aq) 80/20	10.1007/s13361-017-1626-y
c1cnc2c(c1)ccc3cccnc23	2.7	1,10-phenanthroline	3.25	Agilent XCT	ESI	MeCN/0.1% formic acid(aq) 80/20	10.1007/s13361-017-1626-y
CC(=O)OCC(COC(=O)C)OC(=O)C	2.7	glyceryl triacetate	1.62	Agilent XCT	ESI	MeCN/0.1% formic acid(aq) 80/20	10.1007/s13361-017-1626-y
CN\1COCN(/C1=N/[N+](=O)[O-])CC2=CN=C(S2)Cl	2.7	thiamethoxam	1.57	Agilent XCT	ESI	MeCN/0.1% formic acid(aq) 80/20	10.1007/s13361-017-1626-y
OC(=O)C(\C)=C(\C)C(=O)O	2.7	dimethylmaleate	1.88	Agilent XCT	ESI	MeCN/0.1% formic acid(aq) 80/20	10.1007/s13361-017-1626-y
CC(=O)OCCOC(=O)C	2.7	ethylene glycol diacetate	1.26	Agilent XCT	ESI	MeCN/0.1% formic acid(aq) 80/20	10.1007/s13361-017-1626-y
O=C(O)c1ccccc1S(=O)(=O)C(F)(F)F	2.7	2-(trifluoromethane)sulfonylbenzoic acid	0.09	Agilent XCT	ESI	MeCN/0.1% formic acid(aq) 80/20	10.1007/s13361-017-1626-y
COc1ccc(cc1)C(O)=O	2.7	4-methoxybenzoic acid	1.34	Agilent XCT	ESI	MeCN/0.1% formic acid(aq) 80/20	10.1007/s13361-017-1626-y
c1ccc(N=Nc2ccc(N=P(c3ccccc3)(c3ccccc3)c3ccccc3)cc2)cc1	2.7	4-(2-phenyldiazenyl)-N- (triphenylphosphoranylidene)benzeneamine	6.15	Agilent XCT	ESI	MeCN/0.1% formic acid(aq) 80/20	Measured in this study
c1ccc(N=Nc2ccc(N=P(c3ccccc3)(c3ccccc3)N3CCCC3)cc2)cc1	2.7	N-(diphenyl-1-pyrrolidinylphosphoranylidene)-4-(2-phenyldiazenyl)benzenamine	6.23	Agilent XCT	ESI	MeCN/0.1% formic acid(aq) 80/20	Measured in this study
c1ccc(N=Nc2ccc(N=P(c3ccccc3)(N3CCCC3)N3CCCC3)cc2)cc1	2.7	4-(2-phenyldiazenyl)-N-(phenyldi-1-pyrrolidinylphosphoranylidene) benzenamine	6.17	Agilent XCT	ESI	MeCN/0.1% formic acid(aq) 80/20	Measured in this study
CN(C)P(=Nc1ccc(N=Nc2ccccc2)cc1)(c1ccccc1)N(C)C	2.7	4-(2-phenyldiazenyl)-N-(phenylbis-1-(dimethylamino)phosphoranylidene) benzenamine	6.04	Agilent XCT	ESI	MeCN/0.1% formic acid(aq) 80/20	Measured in this study
O=[N+]([O-])c1ccc(N=Nc2ccc(N=P(c3ccccc3)(c3ccccc3)c3ccccc3)cc2)cc1	2.7	4-[2-(4-nitrophenyl)diazenyl]-N-(triphenylphosphoranylidene)benzenamine	5.56	Agilent XCT	ESI	MeCN/0.1% formic acid(aq) 80/20	Measured in this study
CN(C)c1ccc(N=Nc2ccc(N=P(c3ccccc3)(c3ccccc3)c3ccccc3)cc2)cc1	2.7	N,N-dimethyl-4-[2-[4-[(triphenylphosphoranylidene)amino]phenyl]diazenyl]-benzenamine	6.27	Agilent XCT	ESI	MeCN/0.1% formic acid(aq) 80/20	Measured in this study
CN(C)c1ccc(N=Nc2ccc(N=P(c3ccccc3)(c3ccccc3)N3CCCC3)cc2)cc1	2.7	4-[2-[4-[(diphenyl-1-pyrrolidinylphosphoranylidene)amino]phenyl]diazenyl]-N,N-dimethyl-benzenamine	6.36	Agilent XCT	ESI	MeCN/0.1% formic acid(aq) 80/20	Measured in this study
O=[N+]([O-])c1ccc(N=Nc2ccc(N=P(c3ccccc3)(N3CCCC3)N3CCCC3)cc2)cc1	2.7	4-[2-(4-nitrophenyl)diazenyl]-N-(phenyldi-1-pyrrolidinylphosphoranylidene)benzenamine	4.94	Agilent XCT	ESI	MeCN/0.1% formic acid(aq) 80/20	Measured in this study
C(NCc1ccccc1)c2ccccc2	2.7	dibenzylamine	5	Agilent XCT	ESI	MeCN/0.1% formic acid(aq) 80/20	Measured in this study
CCN(CC)CC(=O)Nc1c(C)cccc1C	2.7	lidocaine	5.12	Agilent XCT	ESI	MeCN/0.1% formic acid(aq) 80/20	Measured in this study
CC(C)NCC(COC1=CC=C(C=C1)CC(=O)N)O	2.7	atenolol	4.95	Agilent XCT	ESI	MeCN/0.1% formic acid(aq) 80/20	Measured in this study
CCN(CC)C(=O)c1cccnc1	2.7	N,N-diethylnicotinamide	4.46	Agilent XCT	ESI	MeCN/0.1% formic acid(aq) 80/20	Measured in this study
C=C[C@H]1C[N+]2(Cc3ccccc3)CC[C@H]1C[C@H]2C(O)c1ccnc2ccccc12	2.7	(8S,9R)-(-)-N-benzylcinchonidinium	5.65	Agilent XCT	ESI	MeCN/0.1% formic acid(aq) 80/20	Measured in this study
CCN(CC)C(=S)SSC(=S)N(CC)CC	2.7	tetraethylthiuram disulfide	3.52	Agilent XCT	ESI	MeCN/0.1% formic acid(aq) 80/20	Measured in this study
CC(C)NCc1ccccc1	2.7	N-isopropylbenzylamine	4.77	Agilent XCT	ESI	MeCN/0.1% formic acid(aq) 80/20	Measured in this study
COC1=CC2=C(C=CN=C2C=C1)C(C3CC4CCN3CC4C=C)O	2.7	quinine	5.05	Agilent XCT	ESI	MeCN/0.1% formic acid(aq) 80/20	Measured in this study
O=C1CN(C(=O)N1c2ccccc2)c3ccccc3	2.7	diphenylhydantoin	2.44	Agilent XCT	ESI	MeCN/0.1% formic acid(aq) 80/20	Measured in this study
CCC1CN2CCC1CC2C(OC1C=CC(OC(c2ccnc3ccc(OC)cc32)C2CC3CCN2CC3CC)C2=C1C(=O)c1ccccc1C2=O)c1ccnc2ccc(OC)cc21	2.7	1,4-bis(dihydroquinidine)anthraquinone	5.14	Agilent XCT	ESI	MeCN/0.1% formic acid(aq) 80/20	Measured in this study
CC1=C(SC=[N+]1CC2=CN=C(N=C2N)C)CCO	2.7	thiamine	3.19	Agilent XCT	ESI	MeCN/0.1% formic acid(aq) 80/20	Measured in this study
Cc1ncc(CO)c(C=O)c1O	2.7	pyridoxal	2.42	Agilent XCT	ESI	MeCN/0.1% formic acid(aq) 80/20	Measured in this study
Cc1ncc(CO)c(CN)c1O	2.7	pyridoxamine	2.96	Agilent XCT	ESI	MeCN/0.1% formic acid(aq) 80/20	Measured in this study
Cc1ncc(CO)c(CO)c1O	2.7	pyridoxine	3.28	Agilent XCT	ESI	MeCN/0.1% formic acid(aq) 80/20	Measured in this study
CC(=O)OCC[N+](C)(C)C	2.7	acetylcholine	3.38	Agilent XCT	ESI	MeCN/0.1% formic acid(aq) 80/20	Measured in this study
NCCc1ccc(O)c(O)c1	2.7	dopamine	2.72	Agilent XCT	ESI	MeCN/0.1% formic acid(aq) 80/20	Measured in this study
NC(=O)c1cccnc1	2.7	nicotinamide	2.6	Agilent XCT	ESI	MeCN/0.1% formic acid(aq) 80/20	Measured in this study
COc1cccc(O)c1O	2.7	3-methoxycatechol	0.79	Agilent XCT	ESI	MeCN/0.1% formic acid(aq) 80/20	Measured in this study
Cc1ccc(O)c(O)c1	2.7	4-methylcatechol	-0.28	Agilent XCT	ESI	MeCN/0.1% formic acid(aq) 80/20	Measured in this study
Nc1ccncc1	2.7	4-aminopyridine	2.9	Agilent XCT	ESI	MeCN/0.1% formic acid(aq) 80/20	Measured in this study
OC(=O)CCc1ccccn1	2.7	2-pyridinepropionic acid	3.44	Agilent XCT	ESI	MeCN/0.1% formic acid(aq) 80/20	10.1021/acs.analchem.7b00096
OC(=O)c1ccccc1[N+]([O-])=O	2.7	2-nitrobenzoic acid	1.57	Agilent XCT	ESI	MeCN/0.1% formic acid(aq) 80/20	10.1021/acs.analchem.7b00096
Cc1ccc(N)cc1	2.7	4-methylaniline	3.39	Agilent XCT	ESI	MeCN/0.1% formic acid(aq) 80/20	Measured in this study
OC(=O)c1ccccc1C(O)=O	2.7	phthalic acid	2.01	Agilent XCT	ESI	MeCN/0.1% formic acid(aq) 80/20	10.1021/acs.analchem.7b00096
COc1ccncc1	2.7	4-methoxypyridine	3.24	Agilent XCT	ESI	MeCN/0.1% formic acid(aq) 80/20	Measured in this study
OC(=O)c1ccccc1O	2.7	salicylic acid	1.63	Agilent XCT	ESI	MeCN/0.1% formic acid(aq) 80/20	10.1021/acs.analchem.7b00096
[O-][N+](=O)c1c[nH]cn1	2.7	4-nitroimidazole	2.48	Agilent XCT	ESI	MeCN/0.1% formic acid(aq) 80/20	Measured in this study
Nc1ccccc1C(O)=O	2.7	2-aminobenzoic acid	2.72	Agilent XCT	ESI	MeCN/0.1% formic acid(aq) 80/20	10.1021/acs.analchem.7b00096
Nc1ccc(O)cc1	2.7	4-aminophenol	2.56	Agilent XCT	ESI	MeCN/0.1% formic acid(aq) 80/20	10.1021/acs.analchem.7b00096
Nc1ccc(Cl)cc1	2.7	4-chloroaniline	2.97	Agilent XCT	ESI	MeCN/0.1% formic acid(aq) 80/20	Measured in this study
Cc1ccccc1N	2.7	2-methylaniline	3.25	Agilent XCT	ESI	MeCN/0.1% formic acid(aq) 80/20	Measured in this study
OC(=O)CCc1ccncc1	2.7	4-pyridinepropionic acid	3.65	Agilent XCT	ESI	MeCN/0.1% formic acid(aq) 80/20	10.1021/acs.analchem.7b00096
[O-][N+](=O)c1[nH]ccn1	2.7	2-nitroimidazole	2.42	Agilent XCT	ESI	MeCN/0.1% formic acid(aq) 80/20	Measured in this study
OC(=O)c1ccc(cc1)C(O)=O	2.7	terephthalic acid	1.94	Agilent XCT	ESI	MeCN/0.1% formic acid(aq) 80/20	10.1021/acs.analchem.7b00096
OC(=O)c1ccc(O)cc1	2.7	4-hydroxybenzoic acid	1.46	Agilent XCT	ESI	MeCN/0.1% formic acid(aq) 80/20	10.1021/acs.analchem.7b00096
Nc1ccccc1Cl	2.7	2-chloroaniline	2.99	Agilent XCT	ESI	MeCN/0.1% formic acid(aq) 80/20	Measured in this study
CCCCCCCN	2.7	heptylamine	3.51	Agilent XCT	ESI	MeCN/0.1% formic acid(aq) 80/20	Measured in this study
CCCCCCN	2.7	hexylamine	3.24	Agilent XCT	ESI	MeCN/0.1% formic acid(aq) 80/20	Measured in this study
CCCCCN	2.7	pentylamine	2.55	Agilent XCT	ESI	MeCN/0.1% formic acid(aq) 80/20	Measured in this study
c1ccc(P(c2ccccc2)(c2ccccc2)c2ccccc2)cc1	2.7	tetraphenylphosphonium	4.01	Agilent XCT	ESI	MeCN/0.1% formic acid(aq) 80/20	Measured in this study
CCCCN	2.7	butylamine	2.65	Agilent XCT	ESI	MeCN/0.1% formic acid(aq) 80/20	Measured in this study
Nc1ncnc2nc[nH]c12	2.7	adenine	2.88	Agilent XCT	ESI	MeCN/0.1% formic acid(aq) 80/20	Measured in this study
c1ccnnc1	2.7	pyridazine	2.2	Agilent XCT	ESI	MeCN/0.1% formic acid(aq) 80/20	Measured in this study
CN1C=NC2=C1C(=O)N(C(=O)N2C)C	2.7	caffeine	2.1	Agilent XCT	ESI	MeCN/0.1% formic acid(aq) 80/20	Measured in this study
[nH]1cnc2ccccc12	2.7	benzimidazole	3.29	Agilent XCT	ESI	MeCN/0.1% formic acid(aq) 80/20	Measured in this study
O=C(Nc1ccccc1)c2ccccc2	2.7	benzanilide	2.76	Agilent XCT	ESI	MeCN/0.1% formic acid(aq) 80/20	Measured in this study
c1ccc2ncncc2c1	2.7	quinazoline	3.02	Agilent XCT	ESI	MeCN/0.1% formic acid(aq) 80/20	Measured in this study
c1ccc2c(c1)ccc3cccnc23	2.7	7,8-benzoquinoline	4.1	Agilent XCT	ESI	MeCN/0.1% formic acid(aq) 80/20	Measured in this study
[nH]1ncc2ccccc12	2.7	indazole	3.04	Agilent XCT	ESI	MeCN/0.1% formic acid(aq) 80/20	Measured in this study
C1=CC=C2C(=C1)C(=O)C3=CC=CC=C3N2	2.7	9(10H)acridanone	3.34	Agilent XCT	ESI	MeCN/0.1% formic acid(aq) 80/20	Measured in this study
[O-][N+](=O)c1ccc2cn[nH]c2c1	2.7	6-nitroindazole	1.78	Agilent XCT	ESI	MeCN/0.1% formic acid(aq) 80/20	Measured in this study
C1=CC=C(C=C1)NN=C2C=CC(=O)C=C2	2.7	4-phenylazophenol	2.99	Agilent XCT	ESI	MeCN/0.1% formic acid(aq) 80/20	Measured in this study
O=C1NC=CC(=O)N1	2.7	uracil	0.68	Agilent XCT	ESI	MeCN/0.1% formic acid(aq) 80/20	Measured in this study
c1ccc2nc(ccc2c1)c3ccc4ccccc4n3	2.7	biquinoline	4.66	Agilent XCT	ESI	MeCN/0.1% formic acid(aq) 80/20	Measured in this study
O=C1NC=Nc2nc[nH]c12	2.7	hypoxanthine	2.18	Agilent XCT	ESI	MeCN/0.1% formic acid(aq) 80/20	Measured in this study
c1ccc2nc3ccc4cccnc4c3cc2c1	2.7	quinoquinoline	4.43	Agilent XCT	ESI	MeCN/0.1% formic acid(aq) 80/20	Measured in this study
[O-][N+](=O)c1ccc2nc[nH]c2c1	2.7	5-nitrobenzimidazole	3.14	Agilent XCT	ESI	MeCN/0.1% formic acid(aq) 80/20	Measured in this study
c1cnccn1	2.7	pyrazine	0.17	Agilent XCT	ESI	MeCN/0.1% formic acid(aq) 80/20	Measured in this study
NC1=NC(=O)NC=C1	2.7	cytosine	2.5	Agilent XCT	ESI	MeCN/0.1% formic acid(aq) 80/20	Measured in this study
[O-][N+](=O)c1n[nH]cn1	2.7	3-nitro-1H-1,2,4-triazole	0.5	Agilent XCT	ESI	MeCN/0.1% formic acid(aq) 80/20	Measured in this study
CC1=CNC(=O)NC1=O	2.7	thymine	1.16	Agilent XCT	ESI	MeCN/0.1% formic acid(aq) 80/20	Measured in this study
c1ccc2nccnc2c1	2.7	quinoxaline	2.11	Agilent XCT	ESI	MeCN/0.1% formic acid(aq) 80/20	Measured in this study
c1ccc2cnncc2c1	2.7	phthalazine	3.3	Agilent XCT	ESI	MeCN/0.1% formic acid(aq) 80/20	Measured in this study
CCCCc1c(C)nc(NCC)nc1O[S](=O)(=O)N(C)C	2.7	bupirimate	4.76	Agilent XCT	ESI	MeCN/0.1% formic acid(aq) 80/20	Measured in this study
COC(=O)C(C)N(C(=O)Cc1ccccc1)c2c(C)cccc2C	2.7	benalaxyl	3.38	Agilent XCT	ESI	MeCN/0.1% formic acid(aq) 80/20	Measured in this study
CO/C=C(\C1=CC=CC=C1OC2=NC=NC(=C2)OC3=CC=CC=C3C#N)/C(=O)OC	2.7	azoxystrobin	3.34	Agilent XCT	ESI	MeCN/0.1% formic acid(aq) 80/20	Measured in this study
CC(=NC#N)N(C)CC1=CN=C(C=C1)Cl	2.7	acetamiprid	2.5	Agilent XCT	ESI	MeCN/0.1% formic acid(aq) 80/20	Measured in this study
CC(C)(C)C(O)C(Oc1ccc(cc1)c2ccccc2)n3cncn3	2.7	bitertanol	2.83	Agilent XCT	ESI	MeCN/0.1% formic acid(aq) 80/20	Measured in this study
CC(C)N1C(=O)N(CSC1=NC(C)(C)C)c2ccccc2	2.7	buprofezin	4.77	Agilent XCT	ESI	MeCN/0.1% formic acid(aq) 80/20	Measured in this study
CC1(C)S[C@@H]2[C@H](NC(=O)Cc3ccccc3)C(=O)N2[C@H]1C(O)=O	2.7	penicillin G	2.41	Agilent XCT	ESI	MeCN/0.1% formic acid(aq) 80/20	Measured in this study
CN1CCN2C(C1)c3ccccc3Cc4ccccc24	2.7	mianserin	4.33	Agilent XCT	ESI	MeCN/0.1% formic acid(aq) 80/20	Measured in this study
CC1(C)S[C@@H]2[C@H](NC(=O)[C@H](N)c3ccccc3)C(=O)N2[C@H]1C(O)=O	2.7	ampicillin	3.63	Agilent XCT	ESI	MeCN/0.1% formic acid(aq) 80/20	Measured in this study
CC(=O)Nc1sc(cn1)[N+]([O-])=O	2.7	2-acetamido-5-nitrothiazole	0.82	Agilent XCT	ESI	MeCN/0.1% formic acid(aq) 80/20	Measured in this study
C[C@@]1(C(=O)N(C(=O)N1)NC2=CC=CC=C2)C3=CC=CC=C3	2.7	(S)-3-Anilino-5-methyl-5-phenylimidazolidine-2,4-dione	2.26	Agilent XCT	ESI	MeCN/0.1% formic acid(aq) 80/20	Measured in this study
CN1C[C@@H]2C[C@H]1CN2c3cc4N(C=C(C(O)=O)C(=O)c4cc3F)C5CC5	2.7	danofloxacin	3.59	Agilent XCT	ESI	MeCN/0.1% formic acid(aq) 80/20	Measured in this study
CC12CC1(C)C(=O)N(C2=O)c3cc(Cl)cc(Cl)c3	2.7	procymidone	1.79	Agilent XCT	ESI	MeCN/0.1% formic acid(aq) 80/20	Measured in this study
O=C1CC2OCC=C3CN4CCC56C4CC3C2C5N1c7ccccc67	2.7	strychnine	3.91	Agilent XCT	ESI	MeCN/0.1% formic acid(aq) 80/20	Measured in this study
CC\1=NOC(=O)C1=N\Nc2ccccc2Cl	2.7	drazoxolon	2.04	Agilent XCT	ESI	MeCN/0.1% formic acid(aq) 80/20	Measured in this study
CN1CSC(=S)N(C)C1	2.7	dazomet	2.22	Agilent XCT	ESI	MeCN/0.1% formic acid(aq) 80/20	Measured in this study
OC[C@H]1C[C@H](N[C@H]2C=C(CO)[C@@H](O)[C@H](O)[C@H]2O)[C@H](O)[C@@H](O)[C@@H]1O[C@@H]3O[C@H](CO)[C@@H](O)[C@H](O)[C@H]3O	2.7	validamycin A	2.5	Agilent XCT	ESI	MeCN/0.1% formic acid(aq) 80/20	Measured in this study
OC(=O)CNC[P](O)(O)=O	2.7	glyphosate	1.69	Agilent XCT	ESI	MeCN/0.1% formic acid(aq) 80/20	Measured in this study
NC[P](O)(O)=O	2.7	AMPA	0.94	Agilent XCT	ESI	MeCN/0.1% formic acid(aq) 80/20	Measured in this study
CNC(=O)O\N=C\C(C)(C)[S](C)(=O)=O	2.7	aldicarb-sulfone	1.86	Agilent XCT	ESI	MeCN/0.1% formic acid(aq) 80/20	Measured in this study
CNC(=O)O\N=C\C(C)(C)[S](C)=O	2.7	aldicarb-sulfoxide	1.83	Agilent XCT	ESI	MeCN/0.1% formic acid(aq) 80/20	Measured in this study
CC1=NNC(=O)N(C1)\N=C\c2cccnc2	2.7	pymetrozin	2.84	Agilent XCT	ESI	MeCN/0.1% formic acid(aq) 80/20	Measured in this study
Clc1ccc(C(Cn2ccnc2)OCC=C)c(Cl)c1	2.7	imazalil	4.1	Agilent XCT	ESI	MeCN/0.1% formic acid(aq) 80/20	Measured in this study
ClC(Cl)C(Cl)(Cl)SN1C(=O)C2CC=CCC2C1=O	2.7	captafol	1.17	Agilent XCT	ESI	MeCN/0.1% formic acid(aq) 80/20	Measured in this study
COC(=O)Nc1[nH]c2ccccc2n1	2.7	carbendazim	3.46	Agilent XCT	ESI	MeCN/0.1% formic acid(aq) 80/20	Measured in this study
NC1=C(Cl)C(=O)N(N=C1)c2ccccc2	2.7	chloridazon	2.68	Agilent XCT	ESI	MeCN/0.1% formic acid(aq) 80/20	Measured in this study
Clc1ccccc1c2nnc(nn2)c3ccccc3Cl	2.7	clofentezine	2.07	Agilent XCT	ESI	MeCN/0.1% formic acid(aq) 80/20	Measured in this study
Nc1nc(N)nc(NC2CC2)n1	2.7	cyromazine	3.13	Agilent XCT	ESI	MeCN/0.1% formic acid(aq) 80/20	Measured in this study
CN(C)[S](=O)(=O)N(SC(F)(Cl)Cl)c1ccccc1	2.7	dichlofluanid	2.17	Agilent XCT	ESI	MeCN/0.1% formic acid(aq) 80/20	Measured in this study
CCO[P](=S)(OCC)N1C(=O)c2ccccc2C1=O	2.7	ditalimfos	2.89	Agilent XCT	ESI	MeCN/0.1% formic acid(aq) 80/20	Measured in this study
C1=CC=C(C(=C1)C2C(O2)(CN3C=NC=N3)C4=CC=C(C=C4)F)Cl	2.7	epoxiconazole	3.42	Agilent XCT	ESI	MeCN/0.1% formic acid(aq) 80/20	Measured in this study
C[C@@H]1CN(C[C@@H](O1)C)CC(C)CC2=CC=C(C=C2)C(C)(C)C	2.7	fenpropimorph	4.6	Agilent XCT	ESI	MeCN/0.1% formic acid(aq) 80/20	Measured in this study
Fc1ccc2N=C(n3cncn3)N(C(=O)c2c1)c4ccc(Cl)cc4Cl	2.7	fluquinconazole	2.17	Agilent XCT	ESI	MeCN/0.1% formic acid(aq) 80/20	Measured in this study
C[Si](Cn1cncn1)(c2ccc(F)cc2)c3ccc(F)cc3	2.7	flusilazole	3.88	Agilent XCT	ESI	MeCN/0.1% formic acid(aq) 80/20	Measured in this study
C[C@H]1C(SC(=O)N1C(=O)NC2CCCCC2)c3ccc(Cl)cc3	2.7	hexythiazox	2.34	Agilent XCT	ESI	MeCN/0.1% formic acid(aq) 80/20	Measured in this study
CC1(CCCCC1)C(=O)Nc2ccc(O)c(Cl)c2Cl	2.7	fenhexamid	2.24	Agilent XCT	ESI	MeCN/0.1% formic acid(aq) 80/20	Measured in this study
CCOc1ccc2NC(C)(C)C=C(C)c2c1	2.7	ethoxyquin	3.76	Agilent XCT	ESI	MeCN/0.1% formic acid(aq) 80/20	Measured in this study
[O-][N+](=O)NC1=NCCN1Cc2ccc(Cl)nc2	2.7	imidacloprid	1.94	Agilent XCT	ESI	MeCN/0.1% formic acid(aq) 80/20	Measured in this study
COC(=O)N(C(=O)N1CO[C@]2(Cc3cc(Cl)ccc3C2=N1)C(=O)OC)c4ccc(OC(F)(F)F)cc4	2.7	indoxacarb	2.84	Agilent XCT	ESI	MeCN/0.1% formic acid(aq) 80/20	Measured in this study
CC#Cc1cc(C)nc(Nc2ccccc2)n1	2.7	mepanipyrim	3.87	Agilent XCT	ESI	MeCN/0.1% formic acid(aq) 80/20	Measured in this study
CO[P](N)(=O)SC	2.7	methamidophos	1.79	Agilent XCT	ESI	MeCN/0.1% formic acid(aq) 80/20	Measured in this study
CN=C(O)Oc1cc(C)c(S(C)=O)c(C)c1	2.7	methiocarb-sulfoxide	2.48	Agilent XCT	ESI	MeCN/0.1% formic acid(aq) 80/20	Measured in this study
CN=C(O)Oc1cc(C)c(S(C)(=O)=O)c(C)c1	2.7	methiocarb-sulfone	1.84	Agilent XCT	ESI	MeCN/0.1% formic acid(aq) 80/20	Measured in this study
CSC1=NN=C(C(=O)N1N)C(C)(C)C	2.7	metribuzin	3.25	Agilent XCT	ESI	MeCN/0.1% formic acid(aq) 80/20	Measured in this study
CCCCC(Cn1cncn1)(C#N)c2ccc(Cl)cc2	2.7	myclobutanil	2.99	Agilent XCT	ESI	MeCN/0.1% formic acid(aq) 80/20	Measured in this study
CC(C)(C)[C@H]([C@@H](CC1=CC=C(C=C1)Cl)N2C=NC=N2)O	2.7	paclobutrazol	3.79	Agilent XCT	ESI	MeCN/0.1% formic acid(aq) 80/20	Measured in this study
CCCOC(O)=NCCCN(C)C	2.7	propamocarb	3.71	Agilent XCT	ESI	MeCN/0.1% formic acid(aq) 80/20	Measured in this study
CCCC1COC(Cn2cncn2)(O1)c3ccc(Cl)cc3Cl	2.7	propiconazole	3.53	Agilent XCT	ESI	MeCN/0.1% formic acid(aq) 80/20	Measured in this study
CCOC(=O)c1cn2nc(O[P](=S)(OCC)OCC)cc2nc1C	2.7	pyrazophos	2.94	Agilent XCT	ESI	MeCN/0.1% formic acid(aq) 80/20	Measured in this study
Cc1cc(C)nc(Nc2ccccc2)n1	2.7	pyrimethanil	3.78	Agilent XCT	ESI	MeCN/0.1% formic acid(aq) 80/20	Measured in this study
CCCCCCCCSC(=O)Oc1cc(Cl)nnc1c2ccccc2	2.7	pyridate	2.95	Agilent XCT	ESI	MeCN/0.1% formic acid(aq) 80/20	Measured in this study
COC(=O)NC(=S)NC1=CC=CC=C1NC(=S)NC(=O)OC	2.7	thiophanate-methyl	2.52	Agilent XCT	ESI	MeCN/0.1% formic acid(aq) 80/20	Measured in this study
CC(C)CN1CCN2CCN(P1N(CC2)CC(C)C)CC(C)C	2.7	triisobutylphosphatrane	5.04	Agilent XCT	ESI	MeCN/0.1% formic acid(aq) 80/20	Measured in this study
CCOC(=O)N(C)C(=O)CS[P](=S)(OCC)OCC	2.7	mecarbam	2.39	Agilent XCT	ESI	MeCN/0.1% formic acid(aq) 80/20	Measured in this study
CNC(=O)O\N=C(SC)\C(=O)N(C)C	2.7	oxamyl	1.37	Agilent XCT	ESI	MeCN/0.1% formic acid(aq) 80/20	Measured in this study
CCO[P](=S)(OCC)Oc1cc(C)nc(n1)N(CC)CC	2.7	pirimiphos-ethyl	4.79	Agilent XCT	ESI	MeCN/0.1% formic acid(aq) 80/20	Measured in this study
CNC(=O)Oc1ccccc1OC(C)C	2.7	propoxur	2.19	Agilent XCT	ESI	MeCN/0.1% formic acid(aq) 80/20	Measured in this study
Cc1c(COC(=O)C2C(\C=C(/Cl)C(F)(F)F)C2(C)C)cccc1c3ccccc3	2.7	bifenthrin	0.79	Agilent XCT	ESI	MeCN/0.1% formic acid(aq) 80/20	Measured in this study
CC[S](=O)CCS[P](=O)(OC)OC	2.7	demeton-S-methyl sulfoxide	2.44	Agilent XCT	ESI	MeCN/0.1% formic acid(aq) 80/20	Measured in this study
CCOC1Oc2ccc(O[S](C)(=O)=O)cc2C1(C)C	2.7	ethofumesate	1.43	Agilent XCT	ESI	MeCN/0.1% formic acid(aq) 80/20	Measured in this study
CCCS[P](=O)(OCC)SCCC	2.7	ethoprophos	2.64	Agilent XCT	ESI	MeCN/0.1% formic acid(aq) 80/20	Measured in this study
CCO[P](=S)(OCC)Oc1ccc(cc1)[N+]([O-])=O	2.7	parathion-ethyl	1.69	Agilent XCT	ESI	MeCN/0.1% formic acid(aq) 80/20	Measured in this study
CCOC(=O)C(S[P](=S)(OC)OC)c1ccccc1	2.7	phenthoate	1.88	Agilent XCT	ESI	MeCN/0.1% formic acid(aq) 80/20	Measured in this study
CCO[P](=S)(OCC)SCSCC	2.7	phorate	1.59	Agilent XCT	ESI	MeCN/0.1% formic acid(aq) 80/20	Measured in this study
Fc1ccc(Oc2ccnc3cc(Cl)cc(Cl)c23)cc1	2.7	quinoxyfen	3.97	Agilent XCT	ESI	MeCN/0.1% formic acid(aq) 80/20	Measured in this study
COC(=O)c1ccc(O)cc1	2.7	methyl paraben	1.22	Agilent XCT	ESI	MeCN/0.1% formic acid(aq) 80/20	Measured in this study
CCOC(=O)c1ccc(O)cc1	2.7	ethyl paraben	1.46	Agilent XCT	ESI	MeCN/0.1% formic acid(aq) 80/20	Measured in this study
COc1ccccc1C=O	2.7	2-methoxybenzaldehyde	1.18	Agilent XCT	ESI	MeCN/0.1% formic acid(aq) 80/20	Measured in this study
[O-][N+](=O)c1ccccc1C=O	2.7	2-nitrobenzaldehyde	0.78	Agilent XCT	ESI	MeCN/0.1% formic acid(aq) 80/20	Measured in this study
[O-][N+](=O)c1ccc(C=O)cc1	2.7	4-nitrobenzaldehyde	-0.09	Agilent XCT	ESI	MeCN/0.1% formic acid(aq) 80/20	Measured in this study
CCCOC(=O)c1ccc(O)cc1	2.7	propyl paraben	0.53	Agilent XCT	ESI	MeCN/0.1% formic acid(aq) 80/20	Measured in this study
CCCCCCCOC(=O)c1ccc(O)cc1	2.7	heptyl paraben	0.75	Agilent XCT	ESI	MeCN/0.1% formic acid(aq) 80/20	Measured in this study
COc1ccc(C=O)cc1	2.7	p-anisaldehyde	1.46	Agilent XCT	ESI	MeCN/0.1% formic acid(aq) 80/20	Measured in this study
[O-][N+](=O)c1cccc(C=O)c1	2.7	3-nitrobenzaldehyde	0.09	Agilent XCT	ESI	MeCN/0.1% formic acid(aq) 80/20	Measured in this study
Oc1ccc(C=O)cc1	2.7	4-hydroxybenzaldehyde	1.13	Agilent XCT	ESI	MeCN/0.1% formic acid(aq) 80/20	Measured in this study
COCC(=O)Nc1cc(Sc2ccccc2)ccc1NC(NC(=O)OC)=NC(=O)OC	2.7	febantel	4.2	Agilent XCT	ESI	MeCN/0.1% formic acid(aq) 80/20	Measured in this study
OC(=O)C=Cc1ccccc1	2.7	cinnamic acid	1.18	Agilent XCT	ESI	MeCN/0.1% formic acid(aq) 80/20	Measured in this study
C[C@H](CCC(O)=O)[C@H]1CC[C@H]2[C@@H]3[C@H](O)C[C@@H]4C[C@H](O)CC[C@]4(C)[C@H]3C[C@H](O)[C@]12C	2.7	cholic acid	1.3	Agilent XCT	ESI	MeCN/0.1% formic acid(aq) 80/20	Measured in this study
CN1[C@@H]2CC(C[C@H]1[C@H]3[C@@H]2O3)OC(=O)[C@H](CO)C4=CC=CC=C4	2.7	scopolamine	3.61	Agilent XCT	ESI	MeCN/0.1% formic acid(aq) 80/20	Measured in this study
C[C@@]1([C@H]2C[C@H]3[C@@H](C(=O)C(=C([C@]3(C(=O)C2=C(C4=C1C=CC=C4O)O)O)O)C(=O)N)N(C)C)O	2.7	tetracycline	3.15	Agilent XCT	ESI	MeCN/0.1% formic acid(aq) 80/20	Measured in this study
C1=CC(=C(C(=C1)Cl)CC(=O)N=C(N)N)Cl	2.7	guanfacine hydrochloride	3.65	Agilent XCT	ESI	MeCN/0.1% formic acid(aq) 80/20	Measured in this study
CCCN1CCC2=CC=CC3=C2C1CC4=C3C(=C(C=C4)O)O	2.7	R(-)-propylnorapomorphine	3.99	Agilent XCT	ESI	MeCN/0.1% formic acid(aq) 80/20	Measured in this study
O(CCN1CCN(CC1)CCCc1ccccc1)C(c1ccccc1)c1ccccc1	2.7	GBR-12935	4.61	Agilent XCT	ESI	MeCN/0.1% formic acid(aq) 80/20	Measured in this study
CCO[P](=S)(Oc1ccc(cc1)C#N)c2ccccc2	2.7	cyanophenphos	2.04	Agilent XCT	ESI	MeCN/0.1% formic acid(aq) 80/20	Measured in this study
CO\N=C(C(=O)OC)/c1ccccc1CO\N=C(/C)c2cccc(c2)C(F)(F)F	2.7	trifloxystrobin	3.14	Agilent XCT	ESI	MeCN/0.1% formic acid(aq) 80/20	Measured in this study
C[N+](C)(C)CCCl	2.7	chlormequat	3.29	Agilent XCT	ESI	MeCN/0.1% formic acid(aq) 80/20	Measured in this study
CN(C)C(=S)SSC(=S)N(C)C	2.7	thiram	1.38	Agilent XCT	ESI	MeCN/0.1% formic acid(aq) 80/20	Measured in this study
CN(C)[S](=O)(=O)N(SC(F)(Cl)Cl)c1ccc(C)cc1	2.7	tolylfluanid	2.22	Agilent XCT	ESI	MeCN/0.1% formic acid(aq) 80/20	Measured in this study
CCc1ccc(cc1)C(=O)NN(C(=O)c2cc(C)cc(C)c2)C(C)(C)C	2.7	tebufenozide	2.27	Agilent XCT	ESI	MeCN/0.1% formic acid(aq) 80/20	Measured in this study
CC(C)N(C(C)C)C(=O)SCC(Cl)=C(Cl)Cl	2.7	tri-allate	2.06	Agilent XCT	ESI	MeCN/0.1% formic acid(aq) 80/20	Measured in this study
NC(=N)c1ccccc1	2.7	benzamidine	3.47	Agilent XCT	ESI	MeCN/0.1% formic acid(aq) 80/20	Measured in this study
NCCCCCC(O)=O	2.7	6-aminocaproic acid	2.9	Agilent XCT	ESI	MeCN/0.1% formic acid(aq) 80/20	Measured in this study
CNCC(O)c1ccc(O)c(OC)c1	2.7	metanephrine	2.2	Agilent XCT	ESI	MeCN/0.1% formic acid(aq) 80/20	Measured in this study
CC1(OC(=O)N(C1=O)c2cc(Cl)cc(Cl)c2)C=C	2.7	vinclozolin	2.65	Agilent XCT	ESI	MeCN/0.1% formic acid(aq) 80/20	Measured in this study
C1CSC(=O)[C@H]1N	2.7	L-homocysteinethiolactone	2.65	Agilent XCT	ESI	MeCN/0.1% formic acid(aq) 80/20	Measured in this study
O=C1SCC[C@H]1N	2.7	D-homocysteinethiolactone	2.68	Agilent XCT	ESI	MeCN/0.1% formic acid(aq) 80/20	Measured in this study
CCNc1nc(Cl)nc(NC(C)CC)n1	2.7	sebuthylazine	3.7	Agilent XCT	ESI	MeCN/0.1% formic acid(aq) 80/20	Measured in this study
CC1=NN=C(c2ccccc2)C(=O)N1N	2.7	metamitrone	3.2	Agilent XCT	ESI	MeCN/0.1% formic acid(aq) 80/20	Measured in this study
CN(C)c1cc(C)nc(Cl)n1	2.7	crimidine	3.92	Agilent XCT	ESI	MeCN/0.1% formic acid(aq) 80/20	Measured in this study
CON(C)C(=O)Nc1ccc(Cl)c(Cl)c1	2.7	linuron	2.2	Agilent XCT	ESI	MeCN/0.1% formic acid(aq) 80/20	Measured in this study
CCNc1nc(Cl)nc(NCC)n1	2.7	simazine	3.65	Agilent XCT	ESI	MeCN/0.1% formic acid(aq) 80/20	Measured in this study
CC(C)c1ccc(NC(=O)N(C)C)cc1	2.7	isoproturon	3.29	Agilent XCT	ESI	MeCN/0.1% formic acid(aq) 80/20	Measured in this study
CC(C)(C)NC1=NC(=NC(=N1)NC2CC2)SC	2.7	cybutryn	4.34	Agilent XCT	ESI	MeCN/0.1% formic acid(aq) 80/20	Measured in this study
CCNc1nc(Cl)nc(NC(C)C)n1	2.7	atrazine	3.61	Agilent XCT	ESI	MeCN/0.1% formic acid(aq) 80/20	Measured in this study
CCc1cccc(CC)c1N(COC)C(=O)CCl	2.7	alachlor	2	Agilent XCT	ESI	MeCN/0.1% formic acid(aq) 80/20	Measured in this study
COc1ccc(cc1)N=[P](N=[P](N2CCCC2)(N3CCCC3)N4CCCC4)(N=[P](N5CCCC5)(N6CCCC6)N7CCCC7)N=[P](N8CCCC8)(N9CCCC9)N%10CCCC%10	2.7	4-MeO-C6H4-P4(pyrr)	5.83	Agilent XCT	ESI	MeCN/0.1% formic acid(aq) 80/20	Measured in this study
Brc1ccc(cc1)N=[P](N=[P](N2CCCC2)(N3CCCC3)N4CCCC4)(N=[P](N5CCCC5)(N6CCCC6)N7CCCC7)N=[P](N8CCCC8)(N9CCCC9)N%10CCCC%10	2.7	4-Br-C6H4-P4(pyrr)	5.97	Agilent XCT	ESI	MeCN/0.1% formic acid(aq) 80/20	Measured in this study
CC(C)(C)N=[P](N=[P](N=[P](N1CCCC1)(N2CCCC2)N3CCCC3)(N4CCCC4)N5CCCC5)(N=[P](N6CCCC6)(N7CCCC7)N8CCCC8)N=[P](N9CCCC9)(N%10CCCC%10)N%11CCCC%11	2.7	t-Bu-P5(pyrr)	5.27	Agilent XCT	ESI	MeCN/0.1% formic acid(aq) 80/20	Measured in this study
N(\N=C/c1ccccc1)=C\c1ccccc1	2.7	benzalazine	2.79	Agilent XCT	ESI	MeCN/0.1% formic acid(aq) 80/20	Measured in this study
CC(C)(C)OC(=C)N\N=C/c1ccccc1	2.7	(1Z)-1-benzylidene-2-(1-tert-butoxyethenyl)hydrazine	1.07	Agilent XCT	ESI	MeCN/0.1% formic acid(aq) 80/20	Measured in this study
Nc1c(Cl)c(Oc2ccccc2)ccc1[N+]([O-])=O	2.7	aclonifen	2.36	Agilent XCT	ESI	MeCN/0.1% formic acid(aq) 80/20	Measured in this study
C1=CC=C(C(=C1)C2=CC=C(C=C2)Cl)NC(=O)C3=C(N=CC=C3)Cl	2.7	boscalid	2.55	Agilent XCT	ESI	MeCN/0.1% formic acid(aq) 80/20	Measured in this study
CC(C)C(C(=O)OC(C#N)c1cccc(Oc2ccccc2)c1)c3ccc(Cl)cc3	2.7	fenvalerate	1.32	Agilent XCT	ESI	MeCN/0.1% formic acid(aq) 80/20	Measured in this study
COc1cc(ccc1O)C(O)CN	2.7	normetanephrine	1.54	Agilent XCT	ESI	MeCN/0.1% formic acid(aq) 80/20	Measured in this study
C[C@H](CCC(=O)NCC[S](O)(=O)=O)[C@H]1CC[C@H]2[C@@H]3[C@H](O)C[C@@H]4C[C@H](O)CC[C@]4(C)[C@H]3C[C@H](O)[C@]12C	2.7	taurocholic acid	0.91	Agilent XCT	ESI	MeCN/0.1% formic acid(aq) 80/20	Measured in this study
FC(F)C(F)(F)OCC(Cn1cncn1)c2ccc(Cl)cc2Cl	2.7	tetraconazole	3.7	Agilent XCT	ESI	MeCN/0.1% formic acid(aq) 80/20	Measured in this study
CC1=NC(=NC(=N1)OC)NC(=O)NS(=O)(=O)C2=CC=CC=C2OCCCl	2.7	triasulfuron	2.17	Agilent XCT	ESI	MeCN/0.1% formic acid(aq) 80/20	Measured in this study
CCO[P](=S)(OCC)Oc1ncn(n1)c2ccccc2	2.7	triazophos	3.03	Agilent XCT	ESI	MeCN/0.1% formic acid(aq) 80/20	Measured in this study
CC[N+](CC)(CC)CC	2.7	tetraethylammonium	3.95	Agilent XCT	ESI	MeCN/0.1% formic acid(aq) 80/20	10.1007/s13361-016-1563-1
C[N+](C)(C)C	2.7	tetramethylammonium	2.22	Agilent XCT	ESI	MeCN/0.1% formic acid(aq) 80/20	10.1007/s13361-016-1563-1
COc1cccc(c1)N(C)C	2.7	3-methoxy-N,N-dimethylaniline	3.83	Agilent XCT	ESI	MeCN/0.1% formic acid(aq) 80/20	10.1007/s13361-016-1563-1
Nc1ccc(cc1[N+]([O-])=O)[N+]([O-])=O	2.7	2,4-dinitroaniline	0.47	Agilent XCT	ESI	MeCN/0.1% formic acid(aq) 80/20	10.1007/s13361-016-1563-1
Nc1cccc(c1)[N+]([O-])=O	2.7	3-nitroaniline	2.75	Agilent XCT	ESI	MeCN/0.1% formic acid(aq) 80/20	10.1007/s13361-016-1563-1
Nc1ccccc1	2.7	aniline	3.2	Agilent XCT	ESI	MeCN/0.1% formic acid(aq) 80/20	10.1007/s13361-016-1563-1
Cc1cccc(C)n1	2.7	2,6-dimethylpyridine	3.31	Agilent XCT	ESI	MeCN/0.1% formic acid(aq) 80/20	10.1007/s13361-016-1563-1
Nc1cccc2ccccc12	2.7	1-naphthylamine	3.6	Agilent XCT	ESI	MeCN/0.1% formic acid(aq) 80/20	10.1007/s13361-016-1563-1
Nc1ccc(cc1)C(O)=O	2.7	4-aminobenzoic acid	2.73	Agilent XCT	ESI	MeCN/0.1% formic acid(aq) 80/20	10.1007/s13361-016-1563-1
c1ccc2ncccc2c1	2.7	quinoline	3.59	Agilent XCT	ESI	MeCN/0.1% formic acid(aq) 80/20	10.1007/s13361-016-1563-1
Nc1ccccc1O	2.7	2-aminophenol	3.13	Agilent XCT	ESI	MeCN/0.1% formic acid(aq) 80/20	10.1007/s13361-016-1563-1
Nc1cccc(c1)C(O)=O	2.7	3-aminobenzoic acid	3.19	Agilent XCT	ESI	MeCN/0.1% formic acid(aq) 80/20	10.1007/s13361-016-1563-1
Nc1ccccc1[N+]([O-])=O	2.7	2-nitroaniline	1.79	Agilent XCT	ESI	MeCN/0.1% formic acid(aq) 80/20	10.1007/s13361-016-1563-1
c1ccncc1	2.7	pyridine	2.61	Agilent XCT	ESI	MeCN/0.1% formic acid(aq) 80/20	10.1007/s13361-016-1563-1
CN(C)c1ccccc1	2.7	N,N-dimethylaniline	3.43	Agilent XCT	ESI	MeCN/0.1% formic acid(aq) 80/20	10.1007/s13361-016-1563-1
c1ccc2nc3ccccc3cc2c1	2.7	acridine	3.91	Agilent XCT	ESI	MeCN/0.1% formic acid(aq) 80/20	10.1007/s13361-016-1563-1
Cc1ccc2cccc(N)c2n1	2.7	8-aminoquinaldine	3.42	Agilent XCT	ESI	MeCN/0.1% formic acid(aq) 80/20	10.1007/s13361-016-1563-1
NC(CO)(CO)CO	2.7	trizma base	2.35	Agilent XCT	ESI	MeCN/0.1% formic acid(aq) 80/20	10.1007/s13361-016-1563-1
Nc1[nH]c2ccccc2n1	2.7	2-aminobenzimidazole	3.55	Agilent XCT	ESI	MeCN/0.1% formic acid(aq) 80/20	10.1007/s13361-016-1563-1
O=[N+]([O-])c1cccc([N+](=O)[O-])c1N=P(N1CCCC1)(N1CCCC1)N1CCCC1	2.7	2,6(NO2)2phenyl-P(pyrr)	4.9	Agilent XCT	ESI	MeCN/0.1% formic acid(aq) 80/20	10.1007/s13361-016-1563-1
c1ccc(N2CC3CC(C2)CN(c2ccccc2)C3)cc1	2.7	N,N-diphenylbispidine	4.59	Agilent XCT	ESI	MeCN/0.1% formic acid(aq) 80/20	10.1007/s13361-016-1563-1
Nc1ccc(cc1)[N+]([O-])=O	2.7	4-nitroaniline	2.2	Agilent XCT	ESI	MeCN/0.1% formic acid(aq) 80/20	10.1007/s13361-016-1563-1
CC(C)(C)C1=CC=C(C=C1)C(CCCN2CCC(CC2)C(C3=CC=CC=C3)(C4=CC=CC=C4)O)O	2.7	terfenadine	5.17	Thermo LTQ	ESI	MeCN/0.1% formic acid(aq) 80/20	10.1002/rcm.8352
CN(C)C(=O)C(CCN1CCC(CC1)(C2=CC=C(C=C2)Cl)O)(C3=CC=CC=C3)C4=CC=CC=C4	2.7	loperamide	5.26	Thermo LTQ	ESI	MeCN/0.1% formic acid(aq) 80/20	10.1002/rcm.8352
CN(C)CCC=C1C2=CC=CC=C2CCC3=CC=CC=C31	2.7	amitriptyline	4.45	Thermo LTQ	ESI	MeCN/0.1% formic acid(aq) 80/20	10.1002/rcm.8352
C1CCC2(C1)CC(=O)N(C(=O)C2)CCCCN3CCN(CC3)C4=NC=CC=N4	2.7	buspirone	4.33	Thermo LTQ	ESI	MeCN/0.1% formic acid(aq) 80/20	10.1002/rcm.8352
CC(C)NCC(COC1=CC=CC2=CC=CC=C21)O	2.7	propanolol	4.35	Thermo LTQ	ESI	MeCN/0.1% formic acid(aq) 80/20	10.1002/rcm.8352
C1CC(=O)NC2=C1C=CC(=C2)OCCCCN3CCN(CC3)C4=C(C(=CC=C4)Cl)Cl	2.7	aripiprazole	4.39	Thermo LTQ	ESI	MeCN/0.1% formic acid(aq) 80/20	10.1002/rcm.8352
CCCCC1=C(C2=CC=CC=C2O1)C(=O)C3=CC(=C(C(=C3)I)OCCN(CC)CC)I	2.7	amiodarone	4.7	Thermo LTQ	ESI	MeCN/0.1% formic acid(aq) 80/20	10.1002/rcm.8352
C1CN(CCC1(C2=CC=C(C=C2)Cl)O)CCCC(=O)C3=CC=C(C=C3)F	2.7	haloperidol	4.27	Thermo LTQ	ESI	MeCN/0.1% formic acid(aq) 80/20	10.1002/rcm.8352
CC(=O)N1CCN(CC1)C2=CC=C(C=C2)OCC3COC(O3)(CN4C=CN=C4)C5=C(C=C(C=C5)Cl)Cl	2.7	ketoconazole	3.98	Thermo LTQ	ESI	MeCN/0.1% formic acid(aq) 80/20	10.1002/rcm.8352
C1CN(CCN1CCCN2C(=O)N3C=CC=CC3=N2)C4=CC(=CC=C4)Cl	2.7	trazodone	4.55	Thermo LTQ	ESI	MeCN/0.1% formic acid(aq) 80/20	10.1002/rcm.8352
CC[N+](CC)(CC)CC	2.7	tetraethylammonium	4.53	Thermo LTQ	ESI	MeCN/0.1% formic acid(aq) 80/20	10.1002/rcm.8352
CNCCC(C1=CC=CC=C1)OC2=CC=C(C=C2)C(F)(F)F	2.7	fluoxetine	3.92	Thermo LTQ	ESI	MeCN/0.1% formic acid(aq) 80/20	10.1002/rcm.8352
COC1=CC2=C(C=CN=C2C=C1)C(C3CC4CCN3CC4C=C)O	2.7	quinine	4.01	Thermo LTQ	ESI	MeCN/0.1% formic acid(aq) 80/20	10.1002/rcm.8352
CC(C)NCC(COC1=CC=C(C=C1)CC(=O)N)O	2.7	atenolol	3.78	Thermo LTQ	ESI	MeCN/0.1% formic acid(aq) 80/20	10.1002/rcm.8352
CCCC1CC(N(C)C1)C(=O)NC(C(C)O)C2OC(SC)C(O)C(O)C2O	2.7	lincomycin	3.93	Thermo LTQ	ESI	MeCN/0.1% formic acid(aq) 80/20	10.1002/rcm.8352
c1ccncc1	2.7	pyridine	2.94	Thermo LTQ	ESI	MeCN/0.1% formic acid(aq) 80/20	10.1002/rcm.8352
CC(=O)C1CCC2C1(CCC3C2CCC4=CC(=O)CCC34C)C	2.7	progesterone	2.92	Thermo LTQ	ESI	MeCN/0.1% formic acid(aq) 80/20	10.1002/rcm.8352
CC12CCC3C(C1CCC2O)CCC4=CC(=O)CCC34C	2.7	testosterone	2.75	Thermo LTQ	ESI	MeCN/0.1% formic acid(aq) 80/20	10.1002/rcm.8352
CCN1C=C(C(=O)C2=CC(=C(C=C21)N3CCNCC3)F)C(=O)O	2.7	norfloxacin	3.72	Thermo LTQ	ESI	MeCN/0.1% formic acid(aq) 80/20	10.1002/rcm.8352
CN1C=NC2=C1C(=O)N(C(=O)N2C)C	2.7	caffeine	2.73	Thermo LTQ	ESI	MeCN/0.1% formic acid(aq) 80/20	10.1002/rcm.8352
CC(C)(C)C1=CC=C(C=C1)C(CCCN2CCC(CC2)C(C3=CC=CC=C3)(C4=CC=CC=C4)O)O	2.7	terfenadine	5.2	Thermo LTQ	HESI-II	MeCN/0.1% formic acid(aq) 80/20	10.1002/rcm.8352
CN(C)C(=O)C(CCN1CCC(CC1)(C2=CC=C(C=C2)Cl)O)(C3=CC=CC=C3)C4=CC=CC=C4	2.7	loperamide	5.34	Thermo LTQ	HESI-II	MeCN/0.1% formic acid(aq) 80/20	10.1002/rcm.8352
CN(C)CCC=C1C2=CC=CC=C2CCC3=CC=CC=C31	2.7	amitriptyline	4.69	Thermo LTQ	HESI-II	MeCN/0.1% formic acid(aq) 80/20	10.1002/rcm.8352
C1CCC2(C1)CC(=O)N(C(=O)C2)CCCCN3CCN(CC3)C4=NC=CC=N4	2.7	buspirone	4.62	Thermo LTQ	HESI-II	MeCN/0.1% formic acid(aq) 80/20	10.1002/rcm.8352
CC(C)NCC(COC1=CC=CC2=CC=CC=C21)O	2.7	propanolol	4.74	Thermo LTQ	HESI-II	MeCN/0.1% formic acid(aq) 80/20	10.1002/rcm.8352
C1CC(=O)NC2=C1C=CC(=C2)OCCCCN3CCN(CC3)C4=C(C(=CC=C4)Cl)Cl	2.7	aripiprazole	4.7	Thermo LTQ	HESI-II	MeCN/0.1% formic acid(aq) 80/20	10.1002/rcm.8352
CCCCC1=C(C2=CC=CC=C2O1)C(=O)C3=CC(=C(C(=C3)I)OCCN(CC)CC)I	2.7	amiodarone	4.94	Thermo LTQ	HESI-II	MeCN/0.1% formic acid(aq) 80/20	10.1002/rcm.8352
C1CN(CCC1(C2=CC=C(C=C2)Cl)O)CCCC(=O)C3=CC=C(C=C3)F	2.7	haloperidol	4.72	Thermo LTQ	HESI-II	MeCN/0.1% formic acid(aq) 80/20	10.1002/rcm.8352
CC(=O)N1CCN(CC1)C2=CC=C(C=C2)OCC3COC(O3)(CN4C=CN=C4)C5=C(C=C(C=C5)Cl)Cl	2.7	ketoconazole	4.18	Thermo LTQ	HESI-II	MeCN/0.1% formic acid(aq) 80/20	10.1002/rcm.8352
C1CN(CCN1CCCN2C(=O)N3C=CC=CC3=N2)C4=CC(=CC=C4)Cl	2.7	trazodone	4.74	Thermo LTQ	HESI-II	MeCN/0.1% formic acid(aq) 80/20	10.1002/rcm.8352
CC[N+](CC)(CC)CC	2.7	tetraethylammonium	4.51	Thermo LTQ	HESI-II	MeCN/0.1% formic acid(aq) 80/20	10.1002/rcm.8352
CNCCC(C1=CC=CC=C1)OC2=CC=C(C=C2)C(F)(F)F	2.7	fluoxetine	4.21	Thermo LTQ	HESI-II	MeCN/0.1% formic acid(aq) 80/20	10.1002/rcm.8352
COC1=CC2=C(C=CN=C2C=C1)C(C3CC4CCN3CC4C=C)O	2.7	quinine	3.95	Thermo LTQ	HESI-II	MeCN/0.1% formic acid(aq) 80/20	10.1002/rcm.8352
CC(C)NCC(COC1=CC=C(C=C1)CC(=O)N)O	2.7	atenolol	3.71	Thermo LTQ	HESI-II	MeCN/0.1% formic acid(aq) 80/20	10.1002/rcm.8352
CCCC1CC(N(C)C1)C(=O)NC(C(C)O)C2OC(SC)C(O)C(O)C2O	2.7	lincomycin	3.82	Thermo LTQ	HESI-II	MeCN/0.1% formic acid(aq) 80/20	10.1002/rcm.8352
c1ccncc1	2.7	pyridine	2.57	Thermo LTQ	HESI-II	MeCN/0.1% formic acid(aq) 80/20	10.1002/rcm.8352
CC(=O)C1CCC2C1(CCC3C2CCC4=CC(=O)CCC34C)C	2.7	progesterone	3.16	Thermo LTQ	HESI-II	MeCN/0.1% formic acid(aq) 80/20	10.1002/rcm.8352
CC12CCC3C(C1CCC2O)CCC4=CC(=O)CCC34C	2.7	testosterone	2.89	Thermo LTQ	HESI-II	MeCN/0.1% formic acid(aq) 80/20	10.1002/rcm.8352
CCN1C=C(C(=O)C2=CC(=C(C=C21)N3CCNCC3)F)C(=O)O	2.7	norfloxacin	3.71	Thermo LTQ	HESI-II	MeCN/0.1% formic acid(aq) 80/20	10.1002/rcm.8352
CN1C=NC2=C1C(=O)N(C(=O)N2C)C	2.7	caffeine	2.73	Thermo LTQ	HESI-II	MeCN/0.1% formic acid(aq) 80/20	10.1002/rcm.8352
CC(C)(C)C1=CC=C(C=C1)C(CCCN2CCC(CC2)C(C3=CC=CC=C3)(C4=CC=CC=C4)O)O	2.7	terfenadine	4.16	Sciex API4000	TurboSpray	MeCN/0.1% formic acid(aq) 80/20	10.1002/rcm.8352
CN(C)C(=O)C(CCN1CCC(CC1)(C2=CC=C(C=C2)Cl)O)(C3=CC=CC=C3)C4=CC=CC=C4	2.7	loperamide	5.09	Sciex API4000	TurboSpray	MeCN/0.1% formic acid(aq) 80/20	10.1002/rcm.8352
CN(C)CCC=C1C2=CC=CC=C2CCC3=CC=CC=C31	2.7	amitriptyline	4.58	Sciex API4000	TurboSpray	MeCN/0.1% formic acid(aq) 80/20	10.1002/rcm.8352
C1CCC2(C1)CC(=O)N(C(=O)C2)CCCCN3CCN(CC3)C4=NC=CC=N4	2.7	buspirone	4.58	Sciex API4000	TurboSpray	MeCN/0.1% formic acid(aq) 80/20	10.1002/rcm.8352
CC(C)NCC(COC1=CC=CC2=CC=CC=C21)O	2.7	propanolol	4.45	Sciex API4000	TurboSpray	MeCN/0.1% formic acid(aq) 80/20	10.1002/rcm.8352
C1CC(=O)NC2=C1C=CC(=C2)OCCCCN3CCN(CC3)C4=C(C(=CC=C4)Cl)Cl	2.7	aripiprazole	4.26	Sciex API4000	TurboSpray	MeCN/0.1% formic acid(aq) 80/20	10.1002/rcm.8352
CCCCC1=C(C2=CC=CC=C2O1)C(=O)C3=CC(=C(C(=C3)I)OCCN(CC)CC)I	2.7	amiodarone	4.9	Sciex API4000	TurboSpray	MeCN/0.1% formic acid(aq) 80/20	10.1002/rcm.8352
C1CN(CCC1(C2=CC=C(C=C2)Cl)O)CCCC(=O)C3=CC=C(C=C3)F	2.7	haloperidol	4.63	Sciex API4000	TurboSpray	MeCN/0.1% formic acid(aq) 80/20	10.1002/rcm.8352
CC(=O)N1CCN(CC1)C2=CC=C(C=C2)OCC3COC(O3)(CN4C=CN=C4)C5=C(C=C(C=C5)Cl)Cl	2.7	ketoconazole	3.94	Sciex API4000	TurboSpray	MeCN/0.1% formic acid(aq) 80/20	10.1002/rcm.8352
C1CN(CCN1CCCN2C(=O)N3C=CC=CC3=N2)C4=CC(=CC=C4)Cl	2.7	trazodone	4.96	Sciex API4000	TurboSpray	MeCN/0.1% formic acid(aq) 80/20	10.1002/rcm.8352
CC[N+](CC)(CC)CC	2.7	tetraethylammonium	4.79	Sciex API4000	TurboSpray	MeCN/0.1% formic acid(aq) 80/20	10.1002/rcm.8352
CNCCC(C1=CC=CC=C1)OC2=CC=C(C=C2)C(F)(F)F	2.7	fluoxetine	3.76	Sciex API4000	TurboSpray	MeCN/0.1% formic acid(aq) 80/20	10.1002/rcm.8352
COC1=CC2=C(C=CN=C2C=C1)C(C3CC4CCN3CC4C=C)O	2.7	quinine	3.69	Sciex API4000	TurboSpray	MeCN/0.1% formic acid(aq) 80/20	10.1002/rcm.8352
CC(C)NCC(COC1=CC=C(C=C1)CC(=O)N)O	2.7	atenolol	4.03	Sciex API4000	TurboSpray	MeCN/0.1% formic acid(aq) 80/20	10.1002/rcm.8352
CCCC1CC(N(C)C1)C(=O)NC(C(C)O)C2OC(SC)C(O)C(O)C2O	2.7	lincomycin	3.54	Sciex API4000	TurboSpray	MeCN/0.1% formic acid(aq) 80/20	10.1002/rcm.8352
c1ccncc1	2.7	pyridine	2.84	Sciex API4000	TurboSpray	MeCN/0.1% formic acid(aq) 80/20	10.1002/rcm.8352
CC(=O)C1CCC2C1(CCC3C2CCC4=CC(=O)CCC34C)C	2.7	progesterone	2.69	Sciex API4000	TurboSpray	MeCN/0.1% formic acid(aq) 80/20	10.1002/rcm.8352
CC12CCC3C(C1CCC2O)CCC4=CC(=O)CCC34C	2.7	testosterone	2.5	Sciex API4000	TurboSpray	MeCN/0.1% formic acid(aq) 80/20	10.1002/rcm.8352
CCN1C=C(C(=O)C2=CC(=C(C=C21)N3CCNCC3)F)C(=O)O	2.7	norfloxacin	3.36	Sciex API4000	TurboSpray	MeCN/0.1% formic acid(aq) 80/20	10.1002/rcm.8352
CN1C=NC2=C1C(=O)N(C(=O)N2C)C	2.7	caffeine	2.35	Sciex API4000	TurboSpray	MeCN/0.1% formic acid(aq) 80/20	10.1002/rcm.8352
CC(C)(C)C1=CC=C(C=C1)C(CCCN2CCC(CC2)C(C3=CC=CC=C3)(C4=CC=CC=C4)O)O	2.7	terfenadine	4.71	Waters Synapt G.2	Z-spray	MeCN/0.1% formic acid(aq) 80/20	10.1002/rcm.8352
CN(C)C(=O)C(CCN1CCC(CC1)(C2=CC=C(C=C2)Cl)O)(C3=CC=CC=C3)C4=CC=CC=C4	2.7	loperamide	5.12	Waters Synapt G.2	Z-spray	MeCN/0.1% formic acid(aq) 80/20	10.1002/rcm.8352
CN(C)CCC=C1C2=CC=CC=C2CCC3=CC=CC=C31	2.7	amitriptyline	3.85	Waters Synapt G.2	Z-spray	MeCN/0.1% formic acid(aq) 80/20	10.1002/rcm.8352
C1CCC2(C1)CC(=O)N(C(=O)C2)CCCCN3CCN(CC3)C4=NC=CC=N4	2.7	buspirone	3.98	Waters Synapt G.2	Z-spray	MeCN/0.1% formic acid(aq) 80/20	10.1002/rcm.8352
CC(C)NCC(COC1=CC=CC2=CC=CC=C21)O	2.7	propanolol	4.07	Waters Synapt G.2	Z-spray	MeCN/0.1% formic acid(aq) 80/20	10.1002/rcm.8352
C1CC(=O)NC2=C1C=CC(=C2)OCCCCN3CCN(CC3)C4=C(C(=CC=C4)Cl)Cl	2.7	aripiprazole	3.27	Waters Synapt G.2	Z-spray	MeCN/0.1% formic acid(aq) 80/20	10.1002/rcm.8352
CCCCC1=C(C2=CC=CC=C2O1)C(=O)C3=CC(=C(C(=C3)I)OCCN(CC)CC)I	2.7	amiodarone	4.32	Waters Synapt G.2	Z-spray	MeCN/0.1% formic acid(aq) 80/20	10.1002/rcm.8352
C1CN(CCC1(C2=CC=C(C=C2)Cl)O)CCCC(=O)C3=CC=C(C=C3)F	2.7	haloperidol	3.73	Waters Synapt G.2	Z-spray	MeCN/0.1% formic acid(aq) 80/20	10.1002/rcm.8352
CC(=O)N1CCN(CC1)C2=CC=C(C=C2)OCC3COC(O3)(CN4C=CN=C4)C5=C(C=C(C=C5)Cl)Cl	2.7	ketoconazole	3.69	Waters Synapt G.2	Z-spray	MeCN/0.1% formic acid(aq) 80/20	10.1002/rcm.8352
C1CN(CCN1CCCN2C(=O)N3C=CC=CC3=N2)C4=CC(=CC=C4)Cl	2.7	trazodone	3.57	Waters Synapt G.2	Z-spray	MeCN/0.1% formic acid(aq) 80/20	10.1002/rcm.8352
CC[N+](CC)(CC)CC	2.7	tetraethylammonium	4.34	Waters Synapt G.2	Z-spray	MeCN/0.1% formic acid(aq) 80/20	10.1002/rcm.8352
CNCCC(C1=CC=CC=C1)OC2=CC=C(C=C2)C(F)(F)F	2.7	fluoxetine	2.19	Waters Synapt G.2	Z-spray	MeCN/0.1% formic acid(aq) 80/20	10.1002/rcm.8352
COC1=CC2=C(C=CN=C2C=C1)C(C3CC4CCN3CC4C=C)O	2.7	quinine	3.8	Waters Synapt G.2	Z-spray	MeCN/0.1% formic acid(aq) 80/20	10.1002/rcm.8352
CC(C)NCC(COC1=CC=C(C=C1)CC(=O)N)O	2.7	atenolol	5.3	Waters Synapt G.2	Z-spray	MeCN/0.1% formic acid(aq) 80/20	10.1002/rcm.8352
CCCC1CC(N(C)C1)C(=O)NC(C(C)O)C2OC(SC)C(O)C(O)C2O	2.7	lincomycin	3.33	Waters Synapt G.2	Z-spray	MeCN/0.1% formic acid(aq) 80/20	10.1002/rcm.8352
c1ccncc1	2.7	pyridine	0.31	Waters Synapt G.2	Z-spray	MeCN/0.1% formic acid(aq) 80/20	10.1002/rcm.8352
CC(=O)C1CCC2C1(CCC3C2CCC4=CC(=O)CCC34C)C	2.7	progesterone	2.63	Waters Synapt G.2	Z-spray	MeCN/0.1% formic acid(aq) 80/20	10.1002/rcm.8352
CC12CCC3C(C1CCC2O)CCC4=CC(=O)CCC34C	2.7	testosterone	2.08	Waters Synapt G.2	Z-spray	MeCN/0.1% formic acid(aq) 80/20	10.1002/rcm.8352
CCN1C=C(C(=O)C2=CC(=C(C=C21)N3CCNCC3)F)C(=O)O	2.7	norfloxacin	3	Waters Synapt G.2	Z-spray	MeCN/0.1% formic acid(aq) 80/20	10.1002/rcm.8352
CN1C=NC2=C1C(=O)N(C(=O)N2C)C	2.7	caffeine	2.13	Waters Synapt G.2	Z-spray	MeCN/0.1% formic acid(aq) 80/20	10.1002/rcm.8352
COC1=CC2=C(C=CN=C2C=C1)C(C3CC4CCN3CC4C=C)O	2.7	quinine	4.03	Thermo LTQ	ESI	MeCN/0.1% formic acid(aq) 80/20	10.1002/rcm.8352
COC1=CC2=C(C=CN=C2C=C1)C(C3CC4CCN3CC4C=C)O	2.7	quinine	4.05	Thermo LTQ	HESI-II	MeCN/0.1% formic acid(aq) 80/20	10.1002/rcm.8352
COC1=CC2=C(C=CN=C2C=C1)C(C3CC4CCN3CC4C=C)O	2.7	quinine	4.07	Waters Synapt G.2	Z-spray	MeCN/0.1% formic acid(aq) 80/20	10.1002/rcm.8352
COC1=CC2=C(C=CN=C2C=C1)C(C3CC4CCN3CC4C=C)O	2.7	quinine	3.66	Sciex API4000	TurboSpray	MeCN/0.1% formic acid(aq) 80/20	10.1002/rcm.8352
NC(CO)(CO)CO	2.7	trizma base	2.89	Thermo LTQ	ESI	MeCN/0.1% formic acid(aq) 80/20	10.1002/rcm.8352
NC(CO)(CO)CO	2.7	trizma base	2.55	Thermo LTQ	HESI-II	MeCN/0.1% formic acid(aq) 80/20	10.1002/rcm.8352
NC(CO)(CO)CO	2.7	trizma base	1.97	Sciex API4000	TurboSpray	MeCN/0.1% formic acid(aq) 80/20	10.1002/rcm.8352
Clc1ccc(C(Cn2ccnc2)OCC=C)c(Cl)c1	2.7	imazalil	4.69	Thermo LTQ	ESI	MeCN/0.1% formic acid(aq) 80/20	10.1002/rcm.8352
Clc1ccc(C(Cn2ccnc2)OCC=C)c(Cl)c1	2.7	imazalil	4.58	Thermo LTQ	HESI-II	MeCN/0.1% formic acid(aq) 80/20	10.1002/rcm.8352
Clc1ccc(C(Cn2ccnc2)OCC=C)c(Cl)c1	2.7	imazalil	4.56	Waters Synapt G.2	Z-spray	MeCN/0.1% formic acid(aq) 80/20	10.1002/rcm.8352
Clc1ccc(C(Cn2ccnc2)OCC=C)c(Cl)c1	2.7	imazalil	5.27	Sciex API4000	TurboSpray	MeCN/0.1% formic acid(aq) 80/20	10.1002/rcm.8352
CO[C@H]1[C@@H](C[C@@H]2CN3CCc4c([nH]c5cc(OC)ccc45)[C@H]3C[C@@H]2[C@@H]1C(=O)OC)OC(=O)c6cc(OC)c(OC)c(OC)c6	2.7	reserpine	4.4	Thermo LTQ	ESI	MeCN/0.1% formic acid(aq) 80/20	10.1002/rcm.8352
CO[C@H]1[C@@H](C[C@@H]2CN3CCc4c([nH]c5cc(OC)ccc45)[C@H]3C[C@@H]2[C@@H]1C(=O)OC)OC(=O)c6cc(OC)c(OC)c(OC)c6	2.7	reserpine	4.37	Thermo LTQ	HESI-II	MeCN/0.1% formic acid(aq) 80/20	10.1002/rcm.8352
CO[C@H]1[C@@H](C[C@@H]2CN3CCc4c([nH]c5cc(OC)ccc45)[C@H]3C[C@@H]2[C@@H]1C(=O)OC)OC(=O)c6cc(OC)c(OC)c(OC)c6	2.7	reserpine	4.02	Waters Synapt G.2	Z-spray	MeCN/0.1% formic acid(aq) 80/20	10.1002/rcm.8352
CCN(CC)C(=S)SSC(=S)N(CC)CC	2.7	tetraethylthiuram disulfide	2.91	Thermo LTQ	ESI	MeCN/0.1% formic acid(aq) 80/20	10.1002/rcm.8352
CCN(CC)C(=S)SSC(=S)N(CC)CC	2.7	tetraethylthiuram disulfide	2.97	Thermo LTQ	HESI-II	MeCN/0.1% formic acid(aq) 80/20	10.1002/rcm.8352
CCN(CC)C(=S)SSC(=S)N(CC)CC	2.7	tetraethylthiuram disulfide	4.23	Sciex API4000	TurboSpray	MeCN/0.1% formic acid(aq) 80/20	10.1002/rcm.8352
CCCC[N+](CCCC)(CCCC)CCCC	2.7	tetrabutylammonium	5.39	Thermo LTQ	ESI	MeCN/0.1% formic acid(aq) 80/20	10.1002/rcm.8352
CCCC[N+](CCCC)(CCCC)CCCC	2.7	tetrabutylammonium	5.39	Thermo LTQ	HESI-II	MeCN/0.1% formic acid(aq) 80/20	10.1002/rcm.8352
CCCC[N+](CCCC)(CCCC)CCCC	2.7	tetrabutylammonium	5.37	Sciex API4000	TurboSpray	MeCN/0.1% formic acid(aq) 80/20	10.1002/rcm.8352
Brc1ccc(cc1)N=[P](N=[P](N2CCCC2)(N3CCCC3)N4CCCC4)(N=[P](N5CCCC5)(N6CCCC6)N7CCCC7)N=[P](N8CCCC8)(N9CCCC9)N%10CCCC%10	2.7	4-Br-C6H4-P4(pyrr)	5.46	Thermo LTQ	ESI	MeCN/0.1% formic acid(aq) 80/20	10.1002/rcm.8352
Brc1ccc(cc1)N=[P](N=[P](N2CCCC2)(N3CCCC3)N4CCCC4)(N=[P](N5CCCC5)(N6CCCC6)N7CCCC7)N=[P](N8CCCC8)(N9CCCC9)N%10CCCC%10	2.7	4-Br-C6H4-P4(pyrr)	5.31	Thermo LTQ	HESI-II	MeCN/0.1% formic acid(aq) 80/20	10.1002/rcm.8352
Brc1ccc(cc1)N=[P](N=[P](N2CCCC2)(N3CCCC3)N4CCCC4)(N=[P](N5CCCC5)(N6CCCC6)N7CCCC7)N=[P](N8CCCC8)(N9CCCC9)N%10CCCC%10	2.7	4-Br-C6H4-P4(pyrr)	4.42	Sciex API4000	TurboSpray	MeCN/0.1% formic acid(aq) 80/20	10.1002/rcm.8352
CCCCCC[N+](CCCCCC)(CCCCCC)CCCCCC	2.7	tetrahexylammonium	5.47	Thermo LTQ	ESI	MeCN/0.1% formic acid(aq) 80/20	10.1002/rcm.8352
CCCCCC[N+](CCCCCC)(CCCCCC)CCCCCC	2.7	tetrahexylammonium	5.62	Thermo LTQ	HESI-II	MeCN/0.1% formic acid(aq) 80/20	10.1002/rcm.8352
CCCCCC[N+](CCCCCC)(CCCCCC)CCCCCC	2.7	tetrahexylammonium	5.3	Sciex API4000	TurboSpray	MeCN/0.1% formic acid(aq) 80/20	10.1002/rcm.8352
CCC[N+](CCC)(CCC)CCC	2.7	tetrapropylammonium	4.99	Thermo LTQ	ESI	MeCN/0.1% formic acid(aq) 80/20	10.1002/rcm.8352
CCC[N+](CCC)(CCC)CCC	2.7	tetrapropylammonium	5.1	Thermo LTQ	HESI-II	MeCN/0.1% formic acid(aq) 80/20	10.1002/rcm.8352
CCC[N+](CCC)(CCC)CCC	2.7	tetrapropylammonium	4.79	Sciex API4000	TurboSpray	MeCN/0.1% formic acid(aq) 80/20	10.1002/rcm.8352
CCC[N+](CCC)(CCC)CCC	2.7	tetrapropylammonium	4.87	Agilent 1Q	JetStream	MeCN/0.1% formic acid(aq) 80/20	10.1007/s13361-015-1219-6
CC[N+](CC)(CC)CC	2.7	tetraethylammonium	4.1	Agilent 1Q	JetStream	MeCN/0.1% formic acid(aq) 80/20	10.1007/s13361-015-1219-6
CCN(CC)CC	2.7	triethylamine	3.49	Agilent 1Q	JetStream	MeCN/0.1% formic acid(aq) 80/20	10.1007/s13361-015-1219-6
Nc1cccc2ccccc12	2.7	1-naphthylamine	3.44	Agilent 1Q	JetStream	MeCN/0.1% formic acid(aq) 80/20	10.1007/s13361-015-1219-6
CN(C)c1ccccc1	2.7	N,N-dimethylaniline	3.19	Agilent 1Q	JetStream	MeCN/0.1% formic acid(aq) 80/20	10.1007/s13361-015-1219-6
O=C(Oc1ccccc1)c2ccccc2C(=O)Oc3ccccc3	2.7	diphenyl phthalate	3.63	Agilent 1Q	JetStream	MeCN/0.1% formic acid(aq) 80/20	10.1007/s13361-015-1219-6
C1CCNCC1	2.7	pyridine	3.37	Agilent 1Q	JetStream	MeCN/0.1% formic acid(aq) 80/20	10.1007/s13361-015-1219-6
COC(=O)c1ccccc1C(=O)OC	2.7	dimethyl phthalate	3.37	Agilent 1Q	JetStream	MeCN/0.1% formic acid(aq) 80/20	10.1007/s13361-015-1219-6
C1CCNC1	2.7	pyrrolidine	3.47	Agilent 1Q	JetStream	MeCN/0.1% formic acid(aq) 80/20	10.1007/s13361-015-1219-6
c1ccncc1	2.7	pyridine	2.97	Agilent 1Q	JetStream	MeCN/0.1% formic acid(aq) 80/20	10.1007/s13361-015-1219-6
NC(Cc1ccccc1)C(=O)NC(Cc1ccccc1)C(=O)NC(Cc1ccccc1)C(=O)NC(Cc1ccccc1)C(=O)O	2.7	Phe-Phe-Phe-Phe	4.06	Varian J-320	ESI	MeCN/0.1% formic acid(aq) 80/20	10.1007/s13361-015-1219-6
O=[N+]([O-])c1cccc([N+](=O)[O-])c1N=P(N1CCCC1)(N1CCCC1)N1CCCC1	2.7	2,6(NO2)2phenyl-P(pyrr)	4.73	Varian J-320	ESI	MeCN/0.1% formic acid(aq) 80/20	10.1007/s13361-015-1219-6
CCC[N+](CCC)(CCC)CCC	2.7	tetrapropylammonium	5.07	Varian J-320	ESI	MeCN/0.1% formic acid(aq) 80/20	10.1007/s13361-015-1219-6
CC[N+](CC)(CC)CC	2.7	tetraethylammonium	4.63	Varian J-320	ESI	MeCN/0.1% formic acid(aq) 80/20	10.1007/s13361-015-1219-6
CCN(CC)CC	2.7	triethylamine	3.59	Varian J-320	ESI	MeCN/0.1% formic acid(aq) 80/20	10.1007/s13361-015-1219-6
Nc1cccc2ccccc12	2.7	1-naphthylamine	3.83	Varian J-320	ESI	MeCN/0.1% formic acid(aq) 80/20	10.1007/s13361-015-1219-6
CN(C)c1ccccc1	2.7	N,N-dimethylaniline	3.97	Varian J-320	ESI	MeCN/0.1% formic acid(aq) 80/20	10.1007/s13361-015-1219-6
COC(=O)C(CCCCN)NC(=O)CNC(C)=O	2.7	Ac-Gly-Lys-OMe	3.18	Varian J-320	ESI	MeCN/0.1% formic acid(aq) 80/20	10.1007/s13361-015-1219-6
O=C(Oc1ccccc1)c2ccccc2C(=O)Oc3ccccc3	2.7	diphenyl phthalate	3.29	Varian J-320	ESI	MeCN/0.1% formic acid(aq) 80/20	10.1007/s13361-015-1219-6
C1CCNCC1	2.7	pyridine	3.43	Varian J-320	ESI	MeCN/0.1% formic acid(aq) 80/20	10.1007/s13361-015-1219-6
COC(=O)c1ccccc1C(=O)OC	2.7	dimethyl phthalate	3.18	Varian J-320	ESI	MeCN/0.1% formic acid(aq) 80/20	10.1007/s13361-015-1219-6
C1CCNC1	2.7	pyrrolidine	3.15	Varian J-320	ESI	MeCN/0.1% formic acid(aq) 80/20	10.1007/s13361-015-1219-6
c1ccncc1	2.7	pyridine	3.02	Varian J-320	ESI	MeCN/0.1% formic acid(aq) 80/20	10.1007/s13361-015-1219-6
N[C@@H](CS)C(O)=O	2.7	cysteine	0.63	Varian J-320	ESI	MeCN/0.1% formic acid(aq) 80/20	10.1007/s13361-015-1219-6
NCC(O)=O	2.7	glycine	1.39	Varian J-320	ESI	MeCN/0.1% formic acid(aq) 80/20	10.1007/s13361-015-1219-6
CC[N+](CC)(CC)CC	10.7	tetraethylammonium	3.93	Agilent XCT	ESI	MeCN/0.1% ammonia 50/50	Measured in this study
Clc1ccccc1N=P(N=P(N1CCCC1)(N1CCCC1)N1CCCC1)(N1CCCC1)N1CCCC1	10.7	2-Cl-C6H4-P2(pyrr)	4.66	Agilent XCT	ESI	MeCN/0.1% ammonia 50/50	Measured in this study
FC(F)(F)c1ccc(N=P(N2CCCC2)(N2CCCC2)N2CCCC2)cc1	10.7	4-CF3-C6H4-P(pyrr)	4.5	Agilent XCT	ESI	MeCN/0.1% ammonia 50/50	Measured in this study
CCC[N+](CCC)(CCC)CCC	10.7	tetrapropylammonium	4.1	Agilent XCT	ESI	MeCN/0.1% ammonia 50/50	Measured in this study
CCCN(CCC)CCC	10.7	tripropylamine	1.65	Agilent XCT	ESI	MeCN/0.1% ammonia 50/50	Measured in this study
c1ccncc1	10.7	pyridine	0.24	Agilent XCT	ESI	MeCN/0.1% ammonia 50/50	Measured in this study
C1CCNC1	10.7	pyrrolidine	2.47	Agilent XCT	ESI	MeCN/0.1% ammonia 50/50	Measured in this study
CCNCC	10.7	diethylamine	2.27	Agilent XCT	ESI	MeCN/0.1% ammonia 50/50	Measured in this study
COc1cccc(c1)N(C)C	10.7	3-methoxy-N,N-dimethylaniline	1.48	Agilent XCT	ESI	MeCN/0.1% ammonia 50/50	Measured in this study
Nc1ccccn1	10.7	2-aminopyridine	2.24	Agilent XCT	ESI	MeCN/0.1% ammonia 50/50	Measured in this study
CN(C)c1ccc(cc1)N(C)C	10.7	4-dimethylamino-N,N-dimethylaniline	3.63	Agilent XCT	ESI	MeCN/0.1% ammonia 50/50	Measured in this study
CO[C@H]1[C@@H](C[C@@H]2CN3CCc4c([nH]c5cc(OC)ccc45)[C@H]3C[C@@H]2[C@@H]1C(=O)OC)OC(=O)c6cc(OC)c(OC)c(OC)c6	10.7	reserpine	4.04	Agilent XCT	ESI	MeCN/0.1% ammonia 50/50	Measured in this study
N[C@@H](CCC(N)=O)C(O)=O	10.7	glutamine	1.69	Agilent XCT	ESI	MeCN/0.1% ammonia 50/50	Measured in this study
CC(N)C(=O)O	10.7	alpha-alanine	0.98	Agilent XCT	ESI	MeCN/0.1% ammonia 50/50	Measured in this study
NC(Cc1ccccc1)C(=O)NC(Cc1ccccc1)C(=O)NC(Cc1ccccc1)C(=O)NC(Cc1ccccc1)C(=O)O	10.7	Phe-Phe-Phe-Phe	3.97	Agilent XCT	ESI	MeCN/0.1% ammonia 50/50	Measured in this study
c1cnc2c(c1)ccc3cccnc23	10.7	1,10-phenanthroline	3.62	Agilent XCT	ESI	MeCN/0.1% ammonia 50/50	Measured in this study
CN(C)c1ccc(N=Nc2ccc(N=P(c3ccccc3)(c3ccccc3)c3ccccc3)cc2)cc1	10.7	N,N-dimethyl-4-[2-[4-[(triphenylphosphoranylidene)amino]phenyl]diazenyl]-benzenamine	4.73	Agilent XCT	ESI	MeCN/0.1% ammonia 50/50	Measured in this study
CN(C)c1ccc(N=Nc2ccc(N=P(c3ccccc3)(c3ccccc3)N3CCCC3)cc2)cc1	10.7	4-[2-[4-[(diphenyl-1-pyrrolidinylphosphoranylidene)amino]phenyl]diazenyl]-N,N-dimethyl-benzenamine	4.88	Agilent XCT	ESI	MeCN/0.1% ammonia 50/50	Measured in this study
O=[N+]([O-])c1ccc(N=Nc2ccc(N=P(c3ccccc3)(N3CCCC3)N3CCCC3)cc2)cc1	10.7	4-[2-(4-nitrophenyl)diazenyl]-N-(phenyldi-1-pyrrolidinylphosphoranylidene)benzenamine	4.97	Agilent XCT	ESI	MeCN/0.1% ammonia 50/50	Measured in this study
COc1cccc(O)c1O	10.7	3-methoxycatechol	-1.24	Agilent XCT	ESI	MeCN/0.1% ammonia 50/50	Measured in this study
COc1ccncc1	10.7	4-methoxypyridine	2.18	Agilent XCT	ESI	MeCN/0.1% ammonia 50/50	Measured in this study
OC(=O)c1ccccc1C(O)=O	10.7	phthalic acid	0.63	Agilent XCT	ESI	MeCN/0.1% ammonia 50/50	Measured in this study
Nc1ccc(O)cc1	10.7	4-aminophenol	0.65	Agilent XCT	ESI	MeCN/0.1% ammonia 50/50	Measured in this study
[nH]1ncc2ccccc12	10.7	indazole	1.63	Agilent XCT	ESI	MeCN/0.1% ammonia 50/50	Measured in this study
CC(=O)Nc1sc(cn1)[N+]([O-])=O	10.7	2-acetamido-5-nitrothiazole	0.38	Agilent XCT	ESI	MeCN/0.1% ammonia 50/50	Measured in this study
NC[P](O)(O)=O	10.7	AMPA	0.05	Agilent XCT	ESI	MeCN/0.1% ammonia 50/50	Measured in this study
CNC(=O)O\N=C\C(C)(C)[S](C)(=O)=O	10.7	aldicarb-sulfone	0.98	Agilent XCT	ESI	MeCN/0.1% ammonia 50/50	Measured in this study
COC(=O)NC(=S)NC1=CC=CC=C1NC(=S)NC(=O)OC	10.7	thiophanate-methyl	0.93	Agilent XCT	ESI	MeCN/0.1% ammonia 50/50	Measured in this study
Cc1c(COC(=O)C2C(\C=C(/Cl)C(F)(F)F)C2(C)C)cccc1c3ccccc3	10.7	bifenthrin	0.21	Agilent XCT	ESI	MeCN/0.1% ammonia 50/50	Measured in this study
CCOC(=O)C(S[P](=S)(OC)OC)c1ccccc1	10.7	phenthoate	2.15	Agilent XCT	ESI	MeCN/0.1% ammonia 50/50	Measured in this study
COc1ccc(C=O)cc1	10.7	p-anisaldehyde	1.07	Agilent XCT	ESI	MeCN/0.1% ammonia 50/50	Measured in this study
Oc1ccc(C=O)cc1	10.7	4-hydroxybenzaldehyde	0.41	Agilent XCT	ESI	MeCN/0.1% ammonia 50/50	Measured in this study
OC(=O)C=Cc1ccccc1	10.7	cinnamic acid	-0.59	Agilent XCT	ESI	MeCN/0.1% ammonia 50/50	Measured in this study
CN1[C@@H]2CC(C[C@H]1[C@H]3[C@@H]2O3)OC(=O)[C@H](CO)C4=CC=CC=C4	10.7	scopolamine	3.79	Agilent XCT	ESI	MeCN/0.1% ammonia 50/50	Measured in this study
CCO[P](=S)(Oc1ccc(cc1)C#N)c2ccccc2	10.7	cyanophenphos	1.81	Agilent XCT	ESI	MeCN/0.1% ammonia 50/50	Measured in this study
CC1=NN=C(c2ccccc2)C(=O)N1N	10.7	metamitrone	2.69	Agilent XCT	ESI	MeCN/0.1% ammonia 50/50	Measured in this study
CC(C)c1ccc(NC(=O)N(C)C)cc1	10.7	isoproturon	3.34	Agilent XCT	ESI	MeCN/0.1% ammonia 50/50	Measured in this study
CCc1cccc(CC)c1N(COC)C(=O)CCl	10.7	alachlor	2.62	Agilent XCT	ESI	MeCN/0.1% ammonia 50/50	Measured in this study
COc1cc(ccc1O)C(O)CN	10.7	normetanephrine	0.33	Agilent XCT	ESI	MeCN/0.1% ammonia 50/50	Measured in this study
FC(F)C(F)(F)OCC(Cn1cncn1)c2ccc(Cl)cc2Cl	10.7	tetraconazole	2.88	Agilent XCT	ESI	MeCN/0.1% ammonia 50/50	Measured in this study
CNC(=O)C(C)SCCS[P](=O)(OC)OC	10.7	vamidothion	3.5	Agilent XCT	ESI	MeCN/0.1% ammonia(aq) 80/20	10.1007/s13361-017-1626-y
CCCC(=O)OCC(COC(=O)CCC)OC(=O)CCC	10.7	glyceryl tributyrate	2.8	Agilent XCT	ESI	MeCN/0.1% ammonia(aq) 80/20	10.1007/s13361-017-1626-y
c1cnc2c(c1)ccc3cccnc23	10.7	1,10-phenanthroline	3	Agilent XCT	ESI	MeCN/0.1% ammonia(aq) 80/20	10.1007/s13361-017-1626-y
CC(=O)OCC(COC(=O)C)OC(=O)C	10.7	glyceryl triacetate	2.2	Agilent XCT	ESI	MeCN/0.1% ammonia(aq) 80/20	10.1007/s13361-017-1626-y
COC(=O)c1ccccc1C(=O)OC	10.7	dimethyl phthalate	2.2	Agilent XCT	ESI	MeCN/0.1% ammonia(aq) 80/20	10.1007/s13361-017-1626-y
CN\1COCN(/C1=N/[N+](=O)[O-])CC2=CN=C(S2)Cl	10.7	thiamethoxam	2.5	Agilent XCT	ESI	MeCN/0.1% ammonia(aq) 80/20	10.1007/s13361-017-1626-y
COC(=O)CCCC(=O)OC	10.7	dimethyl glutarate	2	Agilent XCT	ESI	MeCN/0.1% ammonia(aq) 80/20	10.1007/s13361-017-1626-y
OC(=O)C(\C)=C(\C)C(=O)O	10.7	dimethylmaleate	1.6	Agilent XCT	ESI	MeCN/0.1% ammonia(aq) 80/20	10.1007/s13361-017-1626-y
CC(=O)OCCOC(=O)C	10.7	ethylene glycol diacetate	0.9	Agilent XCT	ESI	MeCN/0.1% ammonia(aq) 80/20	10.1007/s13361-017-1626-y
COC(=O)CC(=O)OC	10.7	dimethyl malonate	0.8	Agilent XCT	ESI	MeCN/0.1% ammonia(aq) 80/20	10.1007/s13361-017-1626-y
O=C(c1ccccc1)c2ccccc2	10.7	benzophenone	1.3	Agilent XCT	ESI	MeCN/0.1% ammonia(aq) 80/20	10.1007/s13361-017-1626-y
NC(=O)c1ccccc1	10.7	benzamide	1.5	Agilent XCT	ESI	MeCN/0.1% ammonia(aq) 80/20	10.1007/s13361-017-1626-y
COc1ccc(cc1)C(O)=O	10.7	4-methoxybenzoic acid	0.8	Agilent XCT	ESI	MeCN/0.1% ammonia(aq) 80/20	10.1007/s13361-016-1563-1
OC(=O)CCc1ccccn1	10.7	2-pyridinepropionic acid	3.1	Agilent XCT	ESI	MeCN/0.1% ammonia(aq) 80/20	10.1007/s13361-016-1563-1
OC(=O)CCc1ccncc1	10.7	4-pyridinepropionic acid	3.2	Agilent XCT	ESI	MeCN/0.1% ammonia(aq) 80/20	10.1007/s13361-016-1563-1
Nc1ccccn1	10.7	2-aminopyridine	2.73	Agilent XCT	ESI	MeCN/0.1% ammonia(aq) 80/20	10.1007/s13361-016-1563-1
Nc1ccncc1	10.7	4-aminopyridine	2.81	Agilent XCT	ESI	MeCN/0.1% ammonia(aq) 80/20	10.1007/s13361-016-1563-1
COc1ccccn1	10.7	2-methoxypyridine	0.79	Agilent XCT	ESI	MeCN/0.1% ammonia(aq) 80/20	10.1007/s13361-016-1563-1
COc1ccncc1	10.7	4-methoxypyridine	2.75	Agilent XCT	ESI	MeCN/0.1% ammonia(aq) 80/20	10.1007/s13361-016-1563-1
Cc1ccccc1N	10.7	2-methylaniline	1.14	Agilent XCT	ESI	MeCN/0.1% ammonia(aq) 80/20	10.1007/s13361-016-1563-1
Cc1ccc(N)cc1	10.7	4-methylaniline	1.95	Agilent XCT	ESI	MeCN/0.1% ammonia(aq) 80/20	10.1007/s13361-016-1563-1
Nc1ccccc1O	10.7	2-aminophenol	2.18	Agilent XCT	ESI	MeCN/0.1% ammonia(aq) 80/20	10.1007/s13361-016-1563-1
Nc1ccc(O)cc1	10.7	4-aminophenol	2.09	Agilent XCT	ESI	MeCN/0.1% ammonia(aq) 80/20	10.1007/s13361-016-1563-1
Nc1ccc(Cl)cc1	10.7	4-chloroaniline	0.8	Agilent XCT	ESI	MeCN/0.1% ammonia(aq) 80/20	10.1007/s13361-016-1563-1
Nc1ccccc1[N+]([O-])=O	10.7	2-nitroaniline	1.84	Agilent XCT	ESI	MeCN/0.1% ammonia(aq) 80/20	10.1007/s13361-016-1563-1
Nc1ccc(cc1)[N+]([O-])=O	10.7	4-nitroaniline	2.82	Agilent XCT	ESI	MeCN/0.1% ammonia(aq) 80/20	10.1007/s13361-016-1563-1
Nc1ccccc1C(O)=O	10.7	2-aminobenzoic acid	2.03	Agilent XCT	ESI	MeCN/0.1% ammonia(aq) 80/20	10.1007/s13361-016-1563-1
Nc1ccc(cc1)C(O)=O	10.7	4-aminobenzoic acid	2.08	Agilent XCT	ESI	MeCN/0.1% ammonia(aq) 80/20	10.1007/s13361-016-1563-1
OC(=O)c1ccccc1C(O)=O	10.7	phthalic acid	1.91	Agilent XCT	ESI	MeCN/0.1% ammonia(aq) 80/20	10.1007/s13361-016-1563-1
OC(=O)c1ccc(cc1)C(O)=O	10.7	terephthalic acid	1.88	Agilent XCT	ESI	MeCN/0.1% ammonia(aq) 80/20	10.1007/s13361-016-1563-1
OC(=O)c1ccccc1O	10.7	salicylic acid	-0.02	Agilent XCT	ESI	MeCN/0.1% ammonia(aq) 80/20	10.1007/s13361-016-1563-1
OC(=O)c1ccc(O)cc1	10.7	4-hydroxybenzoic acid	-0.03	Agilent XCT	ESI	MeCN/0.1% ammonia(aq) 80/20	10.1007/s13361-016-1563-1
OC(=O)c1ccccc1[N+]([O-])=O	10.7	2-nitrobenzoic acid	0	Agilent XCT	ESI	MeCN/0.1% ammonia(aq) 80/20	10.1007/s13361-016-1563-1
OC(=O)c1ccc(cc1)[N+]([O-])=O	10.7	4-nitrobenzoic acid	-1.18	Agilent XCT	ESI	MeCN/0.1% ammonia(aq) 80/20	10.1007/s13361-016-1563-1
[O-][N+](=O)c1[nH]ccn1	10.7	2-nitroimidazole	1.94	Agilent XCT	ESI	MeCN/0.1% ammonia(aq) 80/20	10.1007/s13361-016-1563-1
[O-][N+](=O)c1c[nH]cn1	10.7	4-nitroimidazole	2.28	Agilent XCT	ESI	MeCN/0.1% ammonia(aq) 80/20	10.1007/s13361-016-1563-1
CC[N+](CC)(CC)CC	1.9	tetraethylammonium	3.58	Agilent 3Q	JetStream	MeCN/0.1% trifluoroacetic acid(aq) 20/80	Measured in this study
C[N+](C)(C)C	1.9	tetramethylammonium	2.05	Agilent 3Q	JetStream	MeCN/0.1% trifluoroacetic acid(aq) 20/80	Measured in this study
COc1cccc(c1)N(C)C	1.9	3-methoxy-N,N-dimethylaniline	3.29	Agilent 3Q	JetStream	MeCN/0.1% trifluoroacetic acid(aq) 20/80	Measured in this study
Nc1ccc(cc1[N+]([O-])=O)[N+]([O-])=O	1.9	2,4-dinitroaniline	0.08	Agilent 3Q	JetStream	MeCN/0.1% trifluoroacetic acid(aq) 20/80	Measured in this study
Nc1cccc(c1)[N+]([O-])=O	1.9	3-nitroaniline	1.9	Agilent 3Q	JetStream	MeCN/0.1% trifluoroacetic acid(aq) 20/80	Measured in this study
Nc1ccccc1	1.9	aniline	2.59	Agilent 3Q	JetStream	MeCN/0.1% trifluoroacetic acid(aq) 20/80	Measured in this study
Cc1cccc(C)n1	1.9	2,6-dimethylpyridine	2.86	Agilent 3Q	JetStream	MeCN/0.1% trifluoroacetic acid(aq) 20/80	Measured in this study
Nc1cccc2ccccc12	1.9	1-naphthylamine	2.68	Agilent 3Q	JetStream	MeCN/0.1% trifluoroacetic acid(aq) 20/80	Measured in this study
Nc1ccc(cc1)C(O)=O	1.9	4-aminobenzoic acid	1.61	Agilent 3Q	JetStream	MeCN/0.1% trifluoroacetic acid(aq) 20/80	Measured in this study
c1ccc2ncccc2c1	1.9	quinoline	2.96	Agilent 3Q	JetStream	MeCN/0.1% trifluoroacetic acid(aq) 20/80	Measured in this study
Nc1ccccc1O	1.9	2-aminophenol	1.94	Agilent 3Q	JetStream	MeCN/0.1% trifluoroacetic acid(aq) 20/80	Measured in this study
Nc1cccc(c1)C(O)=O	1.9	3-aminobenzoic acid	1.75	Agilent 3Q	JetStream	MeCN/0.1% trifluoroacetic acid(aq) 20/80	Measured in this study
Nc1ccccc1[N+]([O-])=O	1.9	2-nitroaniline	1.57	Agilent 3Q	JetStream	MeCN/0.1% trifluoroacetic acid(aq) 20/80	Measured in this study
c1ccncc1	1.9	pyridine	2.16	Agilent 3Q	JetStream	MeCN/0.1% trifluoroacetic acid(aq) 20/80	Measured in this study
Nc1cccc(N)n1	1.9	2,6-diaminopyridine	2.77	Agilent 3Q	JetStream	MeCN/0.1% trifluoroacetic acid(aq) 20/80	Measured in this study
CN(C)c1ccccc1	1.9	N,N-dimethylaniline	3.22	Agilent 3Q	JetStream	MeCN/0.1% trifluoroacetic acid(aq) 20/80	Measured in this study
c1ccc2nc3ccccc3cc2c1	1.9	acridine	3.57	Agilent 3Q	JetStream	MeCN/0.1% trifluoroacetic acid(aq) 20/80	Measured in this study
Cc1ccc2cccc(N)c2n1	1.9	8-aminoquinaldine	2.98	Agilent 3Q	JetStream	MeCN/0.1% trifluoroacetic acid(aq) 20/80	Measured in this study
NC(CO)(CO)CO	1.9	trizma base	2.33	Agilent 3Q	JetStream	MeCN/0.1% trifluoroacetic acid(aq) 20/80	Measured in this study
Nc1[nH]c2ccccc2n1	1.9	2-aminobenzimidazole	2.81	Agilent 3Q	JetStream	MeCN/0.1% trifluoroacetic acid(aq) 20/80	Measured in this study
O=[N+]([O-])c1cccc([N+](=O)[O-])c1N=P(N1CCCC1)(N1CCCC1)N1CCCC1	1.9	2,6(NO2)2phenyl-P(pyrr)	4.29	Agilent 3Q	JetStream	MeCN/0.1% trifluoroacetic acid(aq) 20/80	Measured in this study
c1ccc(N2CC3CC(C2)CN(c2ccccc2)C3)cc1	1.9	N,N-diphenylbispidine	3.8	Agilent 3Q	JetStream	MeCN/0.1% trifluoroacetic acid(aq) 20/80	Measured in this study
Nc1ccccn1	1.9	2-aminopyridine	2.62	Agilent 3Q	JetStream	MeCN/0.1% trifluoroacetic acid(aq) 20/80	Measured in this study
Nc1cccc(O)c1	1.9	3-aminophenol	1.99	Agilent 3Q	JetStream	MeCN/0.1% trifluoroacetic acid(aq) 20/80	Measured in this study
CN(C)c1ccc(cc1)N(C)C	1.9	4-dimethylamino-N,N-dimethylaniline	3.24	Agilent 3Q	JetStream	MeCN/0.1% trifluoroacetic acid(aq) 20/80	Measured in this study
CN(C)c1ccc(N)cc1	1.9	4-amino-N,N-dimethylaniline	2.41	Agilent 3Q	JetStream	MeCN/0.1% trifluoroacetic acid(aq) 20/80	Measured in this study
Oc1cccnc1	1.9	3-hydroxypyridine	2.5	Agilent 3Q	JetStream	MeCN/0.1% trifluoroacetic acid(aq) 20/80	Measured in this study
CN(C)c1cccc(c1)C(O)=O	1.9	3-dimethylaminobenzoic acid	2.84	Agilent 3Q	JetStream	MeCN/0.1% trifluoroacetic acid(aq) 20/80	Measured in this study
CNC(=O)C(C)SCCS[P](=O)(OC)OC	1.9	vamidothion	3.1	Agilent XCT	ESI	MeCN/0.1% trifluoroacetic acid(aq) 80/20	10.1007/s13361-017-1626-y
CCCC(=O)OCC(COC(=O)CCC)OC(=O)CCC	1.9	glyceryl tributyrate	2	Agilent XCT	ESI	MeCN/0.1% trifluoroacetic acid(aq) 80/20	10.1007/s13361-017-1626-y
c1cnc2c(c1)ccc3cccnc23	1.9	1,10-phenanthroline	2.9	Agilent XCT	ESI	MeCN/0.1% trifluoroacetic acid(aq) 80/20	10.1007/s13361-017-1626-y
CC(=O)OCC(COC(=O)C)OC(=O)C	1.9	glyceryl triacetate	1.2	Agilent XCT	ESI	MeCN/0.1% trifluoroacetic acid(aq) 80/20	10.1007/s13361-017-1626-y
COC(=O)c1ccccc1C(=O)OC	1.9	dimethyl phthalate	1.6	Agilent XCT	ESI	MeCN/0.1% trifluoroacetic acid(aq) 80/20	10.1007/s13361-017-1626-y
CN\1COCN(/C1=N/[N+](=O)[O-])CC2=CN=C(S2)Cl	1.9	thiamethoxam	1.8	Agilent XCT	ESI	MeCN/0.1% trifluoroacetic acid(aq) 80/20	10.1007/s13361-017-1626-y
COC(=O)CCCC(=O)OC	1.9	dimethyl glutarate	2	Agilent XCT	ESI	MeCN/0.1% trifluoroacetic acid(aq) 80/20	10.1007/s13361-017-1626-y
OC(=O)C(\C)=C(\C)C(=O)O	1.9	dimethylmaleate	1.8	Agilent XCT	ESI	MeCN/0.1% trifluoroacetic acid(aq) 80/20	10.1007/s13361-017-1626-y
COC(=O)CCC(=O)OC	1.9	dimethyl succinate	1.9	Agilent XCT	ESI	MeCN/0.1% trifluoroacetic acid(aq) 80/20	10.1007/s13361-017-1626-y
O=C(Oc1ccccc1)c2ccccc2	1.9	phenylbenzoate	1	Agilent XCT	ESI	MeCN/0.1% trifluoroacetic acid(aq) 80/20	10.1007/s13361-017-1626-y
CC(=O)OCCOC(=O)C	1.9	ethylene glycol diacetate	1.4	Agilent XCT	ESI	MeCN/0.1% trifluoroacetic acid(aq) 80/20	10.1007/s13361-017-1626-y
COC(=O)CC(=O)OC	1.9	dimethyl malonate	1.2	Agilent XCT	ESI	MeCN/0.1% trifluoroacetic acid(aq) 80/20	10.1007/s13361-017-1626-y
O=C(c1ccccc1)c2ccccc2	1.9	benzophenone	1.6	Agilent XCT	ESI	MeCN/0.1% trifluoroacetic acid(aq) 80/20	10.1007/s13361-017-1626-y
O=C(O)c1ccccc1S(=O)(=O)C(F)(F)F	1.9	2-(trifluoromethane)sulfonylbenzoic acid	0.1	Agilent XCT	ESI	MeCN/0.1% trifluoroacetic acid(aq) 80/20	10.1007/s13361-017-1626-y
NC(=O)c1ccccc1	1.9	benzamide	2.1	Agilent XCT	ESI	MeCN/0.1% trifluoroacetic acid(aq) 80/20	10.1007/s13361-017-1626-y
COc1ccc(cc1)C(O)=O	1.9	4-methoxybenzoic acid	1.8	Agilent XCT	ESI	MeCN/0.1% trifluoroacetic acid(aq) 80/20	10.1007/s13361-017-1626-y
Oc1ccccc1C#N	1.9	2-cyanophenol	1.5	Agilent XCT	ESI	MeCN/0.1% trifluoroacetic acid(aq) 80/20	10.1007/s13361-017-1626-y
CC[N+](CC)(CC)CC	1.9	tetraethylammonium	3.95	Agilent XCT	ESI	MeCN/0.1% trifluoroacetic acid(aq) 80/20	10.1007/s13361-016-1563-1
C[N+](C)(C)C	1.9	tetramethylammonium	2.41	Agilent XCT	ESI	MeCN/0.1% trifluoroacetic acid(aq) 80/20	10.1007/s13361-016-1563-1
COc1cccc(c1)N(C)C	1.9	3-methoxy-N,N-dimethylaniline	3.72	Agilent XCT	ESI	MeCN/0.1% trifluoroacetic acid(aq) 80/20	10.1007/s13361-016-1563-1
Nc1ccc(cc1[N+]([O-])=O)[N+]([O-])=O	1.9	2,4-dinitroaniline	1.18	Agilent XCT	ESI	MeCN/0.1% trifluoroacetic acid(aq) 80/20	10.1007/s13361-016-1563-1
Nc1cccc(c1)[N+]([O-])=O	1.9	3-nitroaniline	2.66	Agilent XCT	ESI	MeCN/0.1% trifluoroacetic acid(aq) 80/20	10.1007/s13361-016-1563-1
Nc1ccccc1	1.9	aniline	2.91	Agilent XCT	ESI	MeCN/0.1% trifluoroacetic acid(aq) 80/20	10.1007/s13361-016-1563-1
Cc1cccc(C)n1	1.9	2,6-dimethylpyridine	3.39	Agilent XCT	ESI	MeCN/0.1% trifluoroacetic acid(aq) 80/20	10.1007/s13361-016-1563-1
Nc1cccc2ccccc12	1.9	1-naphthylamine	3.28	Agilent XCT	ESI	MeCN/0.1% trifluoroacetic acid(aq) 80/20	10.1007/s13361-016-1563-1
Nc1ccc(cc1)C(O)=O	1.9	4-aminobenzoic acid	2.47	Agilent XCT	ESI	MeCN/0.1% trifluoroacetic acid(aq) 80/20	10.1007/s13361-016-1563-1
c1ccc2ncccc2c1	1.9	quinoline	3.44	Agilent XCT	ESI	MeCN/0.1% trifluoroacetic acid(aq) 80/20	10.1007/s13361-016-1563-1
Nc1ccccc1O	1.9	2-aminophenol	2.71	Agilent XCT	ESI	MeCN/0.1% trifluoroacetic acid(aq) 80/20	10.1007/s13361-016-1563-1
Nc1cccc(c1)C(O)=O	1.9	3-aminobenzoic acid	2.49	Agilent XCT	ESI	MeCN/0.1% trifluoroacetic acid(aq) 80/20	10.1007/s13361-016-1563-1
Nc1ccccc1[N+]([O-])=O	1.9	2-nitroaniline	2.28	Agilent XCT	ESI	MeCN/0.1% trifluoroacetic acid(aq) 80/20	10.1007/s13361-016-1563-1
c1ccncc1	1.9	pyridine	2.55	Agilent XCT	ESI	MeCN/0.1% trifluoroacetic acid(aq) 80/20	10.1007/s13361-016-1563-1
Nc1cccc(N)n1	1.9	2,6-diaminopyridine	3.05	Agilent XCT	ESI	MeCN/0.1% trifluoroacetic acid(aq) 80/20	10.1007/s13361-016-1563-1
CN(C)c1ccccc1	1.9	N,N-dimethylaniline	3.53	Agilent XCT	ESI	MeCN/0.1% trifluoroacetic acid(aq) 80/20	10.1007/s13361-016-1563-1
c1ccc2nc3ccccc3cc2c1	1.9	acridine	3.99	Agilent XCT	ESI	MeCN/0.1% trifluoroacetic acid(aq) 80/20	10.1007/s13361-016-1563-1
Cc1ccc2cccc(N)c2n1	1.9	8-aminoquinaldine	3.53	Agilent XCT	ESI	MeCN/0.1% trifluoroacetic acid(aq) 80/20	10.1007/s13361-016-1563-1
NC(CO)(CO)CO	1.9	trizma base	2.32	Agilent XCT	ESI	MeCN/0.1% trifluoroacetic acid(aq) 80/20	10.1007/s13361-016-1563-1
Nc1[nH]c2ccccc2n1	1.9	2-aminobenzimidazole	3.39	Agilent XCT	ESI	MeCN/0.1% trifluoroacetic acid(aq) 80/20	10.1007/s13361-016-1563-1
O=[N+]([O-])c1cccc([N+](=O)[O-])c1N=P(N1CCCC1)(N1CCCC1)N1CCCC1	1.9	2,6(NO2)2phenyl-P(pyrr)	5.07	Agilent XCT	ESI	MeCN/0.1% trifluoroacetic acid(aq) 80/20	10.1007/s13361-016-1563-1
c1ccc(N2CC3CC(C2)CN(c2ccccc2)C3)cc1	1.9	N,N-diphenylbispidine	4.42	Agilent XCT	ESI	MeCN/0.1% trifluoroacetic acid(aq) 80/20	10.1007/s13361-016-1563-1
Nc1ccccn1	1.9	2-aminopyridine	2.99	Agilent XCT	ESI	MeCN/0.1% trifluoroacetic acid(aq) 80/20	10.1007/s13361-016-1563-1
Nc1cccc(O)c1	1.9	3-aminophenol	2.45	Agilent XCT	ESI	MeCN/0.1% trifluoroacetic acid(aq) 80/20	10.1007/s13361-016-1563-1
Nc1c(cc(cc1[N+]([O-])=O)[N+]([O-])=O)[N+]([O-])=O	1.9	2,4,6-trinitroaniline	1.06	Agilent XCT	ESI	MeCN/0.1% trifluoroacetic acid(aq) 80/20	10.1007/s13361-016-1563-1
Nc1ccc(cc1)[N+]([O-])=O	1.9	4-nitroaniline	2.38	Agilent XCT	ESI	MeCN/0.1% trifluoroacetic acid(aq) 80/20	10.1007/s13361-016-1563-1
CN(C)c1ccc(cc1)N(C)C	1.9	4-dimethylamino-N,N-dimethylaniline	3.61	Agilent XCT	ESI	MeCN/0.1% trifluoroacetic acid(aq) 80/20	10.1007/s13361-016-1563-1
CN(C)c1ccc(N)cc1	1.9	4-amino-N,N-dimethylaniline	3.24	Agilent XCT	ESI	MeCN/0.1% trifluoroacetic acid(aq) 80/20	10.1007/s13361-016-1563-1
Oc1cccnc1	1.9	3-hydroxypyridine	2.72	Agilent XCT	ESI	MeCN/0.1% trifluoroacetic acid(aq) 80/20	10.1007/s13361-016-1563-1
CN(C)c1cccc(c1)C(O)=O	1.9	3-dimethylaminobenzoic acid	2.43	Agilent XCT	ESI	MeCN/0.1% trifluoroacetic acid(aq) 80/20	10.1007/s13361-016-1563-1
OC(=O)CCc1ccccn1	1.9	2-pyridinepropionic acid	2.98	Agilent XCT	ESI	MeCN/0.1% trifluoroacetic acid(aq) 80/20	10.1007/s13361-016-1563-1
OC(=O)CCc1ccncc1	1.9	4-pyridinepropionic acid	3.16	Agilent XCT	ESI	MeCN/0.1% trifluoroacetic acid(aq) 80/20	10.1007/s13361-016-1563-1
Nc1ccccn1	1.9	2-aminopyridine	2.76	Agilent XCT	ESI	MeCN/0.1% trifluoroacetic acid(aq) 80/20	10.1007/s13361-016-1563-1
Nc1ccncc1	1.9	4-aminopyridine	2.61	Agilent XCT	ESI	MeCN/0.1% trifluoroacetic acid(aq) 80/20	10.1007/s13361-016-1563-1
COc1ccccn1	1.9	2-methoxypyridine	2.42	Agilent XCT	ESI	MeCN/0.1% trifluoroacetic acid(aq) 80/20	10.1007/s13361-016-1563-1
COc1ccncc1	1.9	4-methoxypyridine	2.94	Agilent XCT	ESI	MeCN/0.1% trifluoroacetic acid(aq) 80/20	10.1007/s13361-016-1563-1
Cc1ccccc1N	1.9	2-methylaniline	3.05	Agilent XCT	ESI	MeCN/0.1% trifluoroacetic acid(aq) 80/20	10.1007/s13361-016-1563-1
Cc1ccc(N)cc1	1.9	4-methylaniline	3.16	Agilent XCT	ESI	MeCN/0.1% trifluoroacetic acid(aq) 80/20	10.1007/s13361-016-1563-1
Nc1ccccc1O	1.9	2-aminophenol	2.55	Agilent XCT	ESI	MeCN/0.1% trifluoroacetic acid(aq) 80/20	10.1007/s13361-016-1563-1
Nc1ccc(O)cc1	1.9	4-aminophenol	2.34	Agilent XCT	ESI	MeCN/0.1% trifluoroacetic acid(aq) 80/20	10.1007/s13361-016-1563-1
Nc1ccccc1Cl	1.9	2-chloroaniline	2.77	Agilent XCT	ESI	MeCN/0.1% trifluoroacetic acid(aq) 80/20	10.1007/s13361-016-1563-1
Nc1ccc(Cl)cc1	1.9	4-chloroaniline	3	Agilent XCT	ESI	MeCN/0.1% trifluoroacetic acid(aq) 80/20	10.1007/s13361-016-1563-1
Nc1ccccc1[N+]([O-])=O	1.9	2-nitroaniline	2.13	Agilent XCT	ESI	MeCN/0.1% trifluoroacetic acid(aq) 80/20	10.1007/s13361-016-1563-1
Nc1ccc(cc1)[N+]([O-])=O	1.9	4-nitroaniline	2.3	Agilent XCT	ESI	MeCN/0.1% trifluoroacetic acid(aq) 80/20	10.1007/s13361-016-1563-1
Nc1ccccc1C(O)=O	1.9	2-aminobenzoic acid	2.48	Agilent XCT	ESI	MeCN/0.1% trifluoroacetic acid(aq) 80/20	10.1007/s13361-016-1563-1
Nc1ccc(cc1)C(O)=O	1.9	4-aminobenzoic acid	2.38	Agilent XCT	ESI	MeCN/0.1% trifluoroacetic acid(aq) 80/20	10.1007/s13361-016-1563-1
OC(=O)c1ccccc1C(O)=O	1.9	phthalic acid	1.7	Agilent XCT	ESI	MeCN/0.1% trifluoroacetic acid(aq) 80/20	10.1007/s13361-016-1563-1
OC(=O)c1ccc(cc1)C(O)=O	1.9	terephthalic acid	1.66	Agilent XCT	ESI	MeCN/0.1% trifluoroacetic acid(aq) 80/20	10.1007/s13361-016-1563-1
OC(=O)c1ccccc1O	1.9	salicylic acid	1.52	Agilent XCT	ESI	MeCN/0.1% trifluoroacetic acid(aq) 80/20	10.1007/s13361-016-1563-1
OC(=O)c1ccc(O)cc1	1.9	4-hydroxybenzoic acid	1.24	Agilent XCT	ESI	MeCN/0.1% trifluoroacetic acid(aq) 80/20	10.1007/s13361-016-1563-1
OC(=O)c1ccccc1[N+]([O-])=O	1.9	2-nitrobenzoic acid	1.08	Agilent XCT	ESI	MeCN/0.1% trifluoroacetic acid(aq) 80/20	10.1007/s13361-016-1563-1
[O-][N+](=O)c1[nH]ccn1	1.9	2-nitroimidazole	2.21	Agilent XCT	ESI	MeCN/0.1% trifluoroacetic acid(aq) 80/20	10.1007/s13361-016-1563-1
[O-][N+](=O)c1c[nH]cn1	1.9	4-nitroimidazole	2.24	Agilent XCT	ESI	MeCN/0.1% trifluoroacetic acid(aq) 80/20	10.1007/s13361-016-1563-1
CNC(=O)C(C)SCCS[P](=O)(OC)OC	7.9	vamidothion	3.9	Agilent XCT	ESI	MeCN/1 mM methylamine(aq) 80/20	10.1007/s13361-017-1626-y
CCCC(=O)OCC(COC(=O)CCC)OC(=O)CCC	7.9	glyceryl tributyrate	0.9	Agilent XCT	ESI	MeCN/1 mM methylamine(aq) 80/20	10.1007/s13361-017-1626-y
c1cnc2c(c1)ccc3cccnc23	7.9	1,10-phenanthroline	3.6	Agilent XCT	ESI	MeCN/1 mM methylamine(aq) 80/20	10.1007/s13361-017-1626-y
CC(=O)OCC(COC(=O)C)OC(=O)C	7.9	glyceryl triacetate	0.2	Agilent XCT	ESI	MeCN/1 mM methylamine(aq) 80/20	10.1007/s13361-017-1626-y
COC(=O)c1ccccc1C(=O)OC	7.9	dimethyl phthalate	2.1	Agilent XCT	ESI	MeCN/1 mM methylamine(aq) 80/20	10.1007/s13361-017-1626-y
CN\1COCN(/C1=N/[N+](=O)[O-])CC2=CN=C(S2)Cl	7.9	thiamethoxam	3.3	Agilent XCT	ESI	MeCN/1 mM methylamine(aq) 80/20	10.1007/s13361-017-1626-y
COC(=O)CCCC(=O)OC	7.9	dimethyl glutarate	1.2	Agilent XCT	ESI	MeCN/1 mM methylamine(aq) 80/20	10.1007/s13361-017-1626-y
OC(=O)C(\C)=C(\C)C(=O)O	7.9	dimethylmaleate	0.9	Agilent XCT	ESI	MeCN/1 mM methylamine(aq) 80/20	10.1007/s13361-017-1626-y
COC(=O)CCC(=O)OC	7.9	dimethyl succinate	0.6	Agilent XCT	ESI	MeCN/1 mM methylamine(aq) 80/20	10.1007/s13361-017-1626-y
CC(=O)OCCOC(=O)C	7.9	ethylene glycol diacetate	-0.1	Agilent XCT	ESI	MeCN/1 mM methylamine(aq) 80/20	10.1007/s13361-017-1626-y
COC(=O)CC(=O)OC	7.9	dimethyl malonate	-0.2	Agilent XCT	ESI	MeCN/1 mM methylamine(aq) 80/20	10.1007/s13361-017-1626-y
O=C(c1ccccc1)c2ccccc2	7.9	benzophenone	0.2	Agilent XCT	ESI	MeCN/1 mM methylamine(aq) 80/20	10.1007/s13361-017-1626-y
NC(=O)c1ccccc1	7.9	benzamide	1.2	Agilent XCT	ESI	MeCN/1 mM methylamine(aq) 80/20	10.1007/s13361-017-1626-y
COc1ccc(cc1)C(O)=O	7.9	4-methoxybenzoic acid	-0.1	Agilent XCT	ESI	MeCN/1 mM methylamine(aq) 80/20	10.1007/s13361-017-1626-y
CCC[N+](CCC)(CCC)CCC	9.75	tetrapropylammonium	4.63	Agilent XCT	ESI	MeCN/1 mM ammonia(aq) 50/50	10.1007/s13361-014-0969-x
CC[N+](CC)(CC)CC	9.75	tetraethylammonium	3.93	Agilent XCT	ESI	MeCN/1 mM ammonia(aq) 50/50	10.1007/s13361-014-0969-x
CCN(CC)CC	9.75	triethylamine	3.8	Agilent XCT	ESI	MeCN/1 mM ammonia(aq) 50/50	10.1007/s13361-014-0969-x
Nc1cccc2ccccc12	9.75	1-naphthylamine	3.25	Agilent XCT	ESI	MeCN/1 mM ammonia(aq) 50/50	10.1007/s13361-014-0969-x
CN(C)c1ccccc1	9.75	N,N-dimethylaniline	1.65	Agilent XCT	ESI	MeCN/1 mM ammonia(aq) 50/50	10.1007/s13361-014-0969-x
O=C(Oc1ccccc1)c2ccccc2C(=O)Oc3ccccc3	9.75	diphenyl phthalate	4.48	Agilent XCT	ESI	MeCN/1 mM ammonia(aq) 50/50	10.1007/s13361-014-0969-x
C1CCNCC1	9.75	pyridine	3.03	Agilent XCT	ESI	MeCN/1 mM ammonia(aq) 50/50	10.1007/s13361-014-0969-x
C1CCNC1	9.75	pyrrolidine	2.64	Agilent XCT	ESI	MeCN/1 mM ammonia(aq) 50/50	10.1007/s13361-014-0969-x
COC(=O)c1ccccc1C(=O)OC	9.75	dimethyl phthalate	3.82	Agilent XCT	ESI	MeCN/1 mM ammonia(aq) 50/50	10.1007/s13361-014-0969-x
c1ccncc1	9.75	pyridine	0.86	Agilent XCT	ESI	MeCN/1 mM ammonia(aq) 50/50	10.1007/s13361-014-0969-x
CCC[N+](CCC)(CCC)CCC	9.75	tetrapropylammonium	4.43	Agilent XCT	ESI	MeCN/1 mM ammonia(aq) 80/20	10.1007/s13361-014-0969-x
CC[N+](CC)(CC)CC	9.75	tetraethylammonium	3.95	Agilent XCT	ESI	MeCN/1 mM ammonia(aq) 80/20	10.1007/s13361-014-0969-x
CCN(CC)CC	9.75	triethylamine	3.29	Agilent XCT	ESI	MeCN/1 mM ammonia(aq) 80/20	10.1007/s13361-014-0969-x
Nc1cccc2ccccc12	9.75	1-naphthylamine	2.6	Agilent XCT	ESI	MeCN/1 mM ammonia(aq) 80/20	10.1007/s13361-014-0969-x
CN(C)c1ccccc1	9.75	N,N-dimethylaniline	0.31	Agilent XCT	ESI	MeCN/1 mM ammonia(aq) 80/20	10.1007/s13361-014-0969-x
O=C(Oc1ccccc1)c2ccccc2C(=O)Oc3ccccc3	9.75	diphenyl phthalate	3.33	Agilent XCT	ESI	MeCN/1 mM ammonia(aq) 80/20	10.1007/s13361-014-0969-x
C1CCNCC1	9.75	pyridine	2.63	Agilent XCT	ESI	MeCN/1 mM ammonia(aq) 80/20	10.1007/s13361-014-0969-x
C1CCNC1	9.75	pyrrolidine	1.71	Agilent XCT	ESI	MeCN/1 mM ammonia(aq) 80/20	10.1007/s13361-014-0969-x
COC(=O)c1ccccc1C(=O)OC	9.75	dimethyl phthalate	2.74	Agilent XCT	ESI	MeCN/1 mM ammonia(aq) 80/20	10.1007/s13361-014-0969-x
c1ccncc1	9.75	pyridine	-0.82	Agilent XCT	ESI	MeCN/1 mM ammonia(aq) 80/20	10.1007/s13361-014-0969-x
CC[N+](CC)(CC)CC	6.77	tetraethylammonium	3.93	Agilent XCT	ESI	MeCN/10 mM ammonium acetate 50/50	Measured in this study
Clc1ccccc1N=P(N=P(N1CCCC1)(N1CCCC1)N1CCCC1)(N1CCCC1)N1CCCC1	6.77	2-Cl-C6H4-P2(pyrr)	5.27	Agilent XCT	ESI	MeCN/10 mM ammonium acetate 50/50	Measured in this study
FC(F)(F)c1ccc(N=P(N2CCCC2)(N2CCCC2)N2CCCC2)cc1	6.77	4-CF3-C6H4-P(pyrr)	4.6	Agilent XCT	ESI	MeCN/10 mM ammonium acetate 50/50	Measured in this study
CCC[N+](CCC)(CCC)CCC	6.77	tetrapropylammonium	4.34	Agilent XCT	ESI	MeCN/10 mM ammonium acetate 50/50	Measured in this study
CCCN(CCC)CCC	6.77	tripropylamine	2.24	Agilent XCT	ESI	MeCN/10 mM ammonium acetate 50/50	Measured in this study
c1ccncc1	6.77	pyridine	0.82	Agilent XCT	ESI	MeCN/10 mM ammonium acetate 50/50	Measured in this study
C1CCNC1	6.77	pyrrolidine	2.66	Agilent XCT	ESI	MeCN/10 mM ammonium acetate 50/50	Measured in this study
CCNCC	6.77	diethylamine	2.72	Agilent XCT	ESI	MeCN/10 mM ammonium acetate 50/50	Measured in this study
COc1cccc(c1)N(C)C	6.77	3-methoxy-N,N-dimethylaniline	2	Agilent XCT	ESI	MeCN/10 mM ammonium acetate 50/50	Measured in this study
Nc1ccccn1	6.77	2-aminopyridine	1.56	Agilent XCT	ESI	MeCN/10 mM ammonium acetate 50/50	Measured in this study
CN(C)c1ccc(cc1)N(C)C	6.77	4-dimethylamino-N,N-dimethylaniline	2.46	Agilent XCT	ESI	MeCN/10 mM ammonium acetate 50/50	Measured in this study
CO[C@H]1[C@@H](C[C@@H]2CN3CCc4c([nH]c5cc(OC)ccc45)[C@H]3C[C@@H]2[C@@H]1C(=O)OC)OC(=O)c6cc(OC)c(OC)c(OC)c6	6.77	reserpine	3.69	Agilent XCT	ESI	MeCN/10 mM ammonium acetate 50/50	Measured in this study
N[C@@H](CCC(N)=O)C(O)=O	6.77	glutamine	1.44	Agilent XCT	ESI	MeCN/10 mM ammonium acetate 50/50	Measured in this study
CC(N)C(=O)O	6.77	alpha-alanine	0.97	Agilent XCT	ESI	MeCN/10 mM ammonium acetate 50/50	Measured in this study
NC(Cc1ccccc1)C(=O)NC(Cc1ccccc1)C(=O)NC(Cc1ccccc1)C(=O)NC(Cc1ccccc1)C(=O)O	6.77	Phe-Phe-Phe-Phe	3.4	Agilent XCT	ESI	MeCN/10 mM ammonium acetate 50/50	Measured in this study
c1cnc2c(c1)ccc3cccnc23	6.77	1,10-phenanthroline	3.6	Agilent XCT	ESI	MeCN/10 mM ammonium acetate 50/50	Measured in this study
CN(C)c1ccc(N=Nc2ccc(N=P(c3ccccc3)(c3ccccc3)c3ccccc3)cc2)cc1	6.77	N,N-dimethyl-4-[2-[4-[(triphenylphosphoranylidene)amino]phenyl]diazenyl]-benzenamine	4.41	Agilent XCT	ESI	MeCN/10 mM ammonium acetate 50/50	Measured in this study
CN(C)c1ccc(N=Nc2ccc(N=P(c3ccccc3)(c3ccccc3)N3CCCC3)cc2)cc1	6.77	4-[2-[4-[(diphenyl-1-pyrrolidinylphosphoranylidene)amino]phenyl]diazenyl]-N,N-dimethyl-benzenamine	4.6	Agilent XCT	ESI	MeCN/10 mM ammonium acetate 50/50	Measured in this study
O=[N+]([O-])c1ccc(N=Nc2ccc(N=P(c3ccccc3)(N3CCCC3)N3CCCC3)cc2)cc1	6.77	4-[2-(4-nitrophenyl)diazenyl]-N-(phenyldi-1-pyrrolidinylphosphoranylidene)benzenamine	4.79	Agilent XCT	ESI	MeCN/10 mM ammonium acetate 50/50	Measured in this study
COc1cccc(O)c1O	6.77	3-methoxycatechol	-0.33	Agilent XCT	ESI	MeCN/10 mM ammonium acetate 50/50	Measured in this study
COc1ccncc1	6.77	4-methoxypyridine	1.71	Agilent XCT	ESI	MeCN/10 mM ammonium acetate 50/50	Measured in this study
OC(=O)c1ccccc1C(O)=O	6.77	phthalic acid	0.82	Agilent XCT	ESI	MeCN/10 mM ammonium acetate 50/50	Measured in this study
Nc1ccc(O)cc1	6.77	4-aminophenol	1.16	Agilent XCT	ESI	MeCN/10 mM ammonium acetate 50/50	Measured in this study
[nH]1ncc2ccccc12	6.77	indazole	1.3	Agilent XCT	ESI	MeCN/10 mM ammonium acetate 50/50	Measured in this study
CC(=O)Nc1sc(cn1)[N+]([O-])=O	6.77	2-acetamido-5-nitrothiazole	0.23	Agilent XCT	ESI	MeCN/10 mM ammonium acetate 50/50	Measured in this study
NC[P](O)(O)=O	6.77	AMPA	0.48	Agilent XCT	ESI	MeCN/10 mM ammonium acetate 50/50	Measured in this study
CNC(=O)O\N=C\C(C)(C)[S](C)(=O)=O	6.77	aldicarb-sulfone	1.99	Agilent XCT	ESI	MeCN/10 mM ammonium acetate 50/50	Measured in this study
COC(=O)NC(=S)NC1=CC=CC=C1NC(=S)NC(=O)OC	6.77	thiophanate-methyl	2.67	Agilent XCT	ESI	MeCN/10 mM ammonium acetate 50/50	Measured in this study
Cc1c(COC(=O)C2C(\C=C(/Cl)C(F)(F)F)C2(C)C)cccc1c3ccccc3	6.77	bifenthrin	0	Agilent XCT	ESI	MeCN/10 mM ammonium acetate 50/50	Measured in this study
CCOC(=O)C(S[P](=S)(OC)OC)c1ccccc1	6.77	phenthoate	2.1	Agilent XCT	ESI	MeCN/10 mM ammonium acetate 50/50	Measured in this study
COc1ccc(C=O)cc1	6.77	p-anisaldehyde	0.75	Agilent XCT	ESI	MeCN/10 mM ammonium acetate 50/50	Measured in this study
Oc1ccc(C=O)cc1	6.77	4-hydroxybenzaldehyde	0.7	Agilent XCT	ESI	MeCN/10 mM ammonium acetate 50/50	Measured in this study
OC(=O)C=Cc1ccccc1	6.77	cinnamic acid	-0.35	Agilent XCT	ESI	MeCN/10 mM ammonium acetate 50/50	Measured in this study
CN1[C@@H]2CC(C[C@H]1[C@H]3[C@@H]2O3)OC(=O)[C@H](CO)C4=CC=CC=C4	6.77	scopolamine	3.27	Agilent XCT	ESI	MeCN/10 mM ammonium acetate 50/50	Measured in this study
CCO[P](=S)(Oc1ccc(cc1)C#N)c2ccccc2	6.77	cyanophenphos	2.03	Agilent XCT	ESI	MeCN/10 mM ammonium acetate 50/50	Measured in this study
CC1=NN=C(c2ccccc2)C(=O)N1N	6.77	metamitrone	2.5	Agilent XCT	ESI	MeCN/10 mM ammonium acetate 50/50	Measured in this study
CC(C)c1ccc(NC(=O)N(C)C)cc1	6.77	isoproturon	3.34	Agilent XCT	ESI	MeCN/10 mM ammonium acetate 50/50	Measured in this study
CCc1cccc(CC)c1N(COC)C(=O)CCl	6.77	alachlor	2.3	Agilent XCT	ESI	MeCN/10 mM ammonium acetate 50/50	Measured in this study
COc1cc(ccc1O)C(O)CN	6.77	normetanephrine	0.7	Agilent XCT	ESI	MeCN/10 mM ammonium acetate 50/50	Measured in this study
FC(F)C(F)(F)OCC(Cn1cncn1)c2ccc(Cl)cc2Cl	6.77	tetraconazole	2.34	Agilent XCT	ESI	MeCN/10 mM ammonium acetate 50/50	Measured in this study
CC[N+](CC)(CC)CC	6.8	tetraethylammonium	3.93	Agilent XCT	ESI	MeCN/10 mM ammonium formate 50/50	Measured in this study
Clc1ccccc1N=P(N=P(N1CCCC1)(N1CCCC1)N1CCCC1)(N1CCCC1)N1CCCC1	6.8	2-Cl-C6H4-P2(pyrr)	5.24	Agilent XCT	ESI	MeCN/10 mM ammonium formate 50/50	Measured in this study
FC(F)(F)c1ccc(N=P(N2CCCC2)(N2CCCC2)N2CCCC2)cc1	6.8	4-CF3-C6H4-P(pyrr)	3.89	Agilent XCT	ESI	MeCN/10 mM ammonium formate 50/50	Measured in this study
CCC[N+](CCC)(CCC)CCC	6.8	tetrapropylammonium	3.97	Agilent XCT	ESI	MeCN/10 mM ammonium formate 50/50	Measured in this study
CCCN(CCC)CCC	6.8	tripropylamine	3.88	Agilent XCT	ESI	MeCN/10 mM ammonium formate 50/50	Measured in this study
c1ccncc1	6.8	pyridine	0.66	Agilent XCT	ESI	MeCN/10 mM ammonium formate 50/50	Measured in this study
C1CCNC1	6.8	pyrrolidine	2.88	Agilent XCT	ESI	MeCN/10 mM ammonium formate 50/50	Measured in this study
CCNCC	6.8	diethylamine	3	Agilent XCT	ESI	MeCN/10 mM ammonium formate 50/50	Measured in this study
COc1cccc(c1)N(C)C	6.8	3-methoxy-N,N-dimethylaniline	1.77	Agilent XCT	ESI	MeCN/10 mM ammonium formate 50/50	Measured in this study
Nc1ccccn1	6.8	2-aminopyridine	2.27	Agilent XCT	ESI	MeCN/10 mM ammonium formate 50/50	Measured in this study
CN(C)c1ccc(cc1)N(C)C	6.8	4-dimethylamino-N,N-dimethylaniline	3.04	Agilent XCT	ESI	MeCN/10 mM ammonium formate 50/50	Measured in this study
CO[C@H]1[C@@H](C[C@@H]2CN3CCc4c([nH]c5cc(OC)ccc45)[C@H]3C[C@@H]2[C@@H]1C(=O)OC)OC(=O)c6cc(OC)c(OC)c(OC)c6	6.8	reserpine	4.04	Agilent XCT	ESI	MeCN/10 mM ammonium formate 50/50	Measured in this study
N[C@@H](CCC(N)=O)C(O)=O	6.8	glutamine	1.47	Agilent XCT	ESI	MeCN/10 mM ammonium formate 50/50	Measured in this study
CC(N)C(=O)O	6.8	alpha-alanine	1.04	Agilent XCT	ESI	MeCN/10 mM ammonium formate 50/50	Measured in this study
NC(Cc1ccccc1)C(=O)NC(Cc1ccccc1)C(=O)NC(Cc1ccccc1)C(=O)NC(Cc1ccccc1)C(=O)O	6.8	Phe-Phe-Phe-Phe	3.65	Agilent XCT	ESI	MeCN/10 mM ammonium formate 50/50	Measured in this study
c1cnc2c(c1)ccc3cccnc23	6.8	1,10-phenanthroline	3.65	Agilent XCT	ESI	MeCN/10 mM ammonium formate 50/50	Measured in this study
CN(C)c1ccc(N=Nc2ccc(N=P(c3ccccc3)(c3ccccc3)c3ccccc3)cc2)cc1	6.8	N,N-dimethyl-4-[2-[4-[(triphenylphosphoranylidene)amino]phenyl]diazenyl]-benzenamine	4.81	Agilent XCT	ESI	MeCN/10 mM ammonium formate 50/50	Measured in this study
CN(C)c1ccc(N=Nc2ccc(N=P(c3ccccc3)(c3ccccc3)N3CCCC3)cc2)cc1	6.8	4-[2-[4-[(diphenyl-1-pyrrolidinylphosphoranylidene)amino]phenyl]diazenyl]-N,N-dimethyl-benzenamine	4.66	Agilent XCT	ESI	MeCN/10 mM ammonium formate 50/50	Measured in this study
O=[N+]([O-])c1ccc(N=Nc2ccc(N=P(c3ccccc3)(N3CCCC3)N3CCCC3)cc2)cc1	6.8	4-[2-(4-nitrophenyl)diazenyl]-N-(phenyldi-1-pyrrolidinylphosphoranylidene)benzenamine	4.85	Agilent XCT	ESI	MeCN/10 mM ammonium formate 50/50	Measured in this study
COc1cccc(O)c1O	6.8	3-methoxycatechol	-0.01	Agilent XCT	ESI	MeCN/10 mM ammonium formate 50/50	Measured in this study
COc1ccncc1	6.8	4-methoxypyridine	1.73	Agilent XCT	ESI	MeCN/10 mM ammonium formate 50/50	Measured in this study
OC(=O)c1ccccc1C(O)=O	6.8	phthalic acid	0.96	Agilent XCT	ESI	MeCN/10 mM ammonium formate 50/50	Measured in this study
Nc1ccc(O)cc1	6.8	4-aminophenol	1.71	Agilent XCT	ESI	MeCN/10 mM ammonium formate 50/50	Measured in this study
[nH]1ncc2ccccc12	6.8	indazole	1.24	Agilent XCT	ESI	MeCN/10 mM ammonium formate 50/50	Measured in this study
CC(=O)Nc1sc(cn1)[N+]([O-])=O	6.8	2-acetamido-5-nitrothiazole	0.64	Agilent XCT	ESI	MeCN/10 mM ammonium formate 50/50	Measured in this study
NC[P](O)(O)=O	6.8	AMPA	0.01	Agilent XCT	ESI	MeCN/10 mM ammonium formate 50/50	Measured in this study
CNC(=O)O\N=C\C(C)(C)[S](C)(=O)=O	6.8	aldicarb-sulfone	2.36	Agilent XCT	ESI	MeCN/10 mM ammonium formate 50/50	Measured in this study
COC(=O)NC(=S)NC1=CC=CC=C1NC(=S)NC(=O)OC	6.8	thiophanate-methyl	3.36	Agilent XCT	ESI	MeCN/10 mM ammonium formate 50/50	Measured in this study
Cc1c(COC(=O)C2C(\C=C(/Cl)C(F)(F)F)C2(C)C)cccc1c3ccccc3	6.8	bifenthrin	0.26	Agilent XCT	ESI	MeCN/10 mM ammonium formate 50/50	Measured in this study
CCOC(=O)C(S[P](=S)(OC)OC)c1ccccc1	6.8	phenthoate	2.33	Agilent XCT	ESI	MeCN/10 mM ammonium formate 50/50	Measured in this study
COc1ccc(C=O)cc1	6.8	p-anisaldehyde	0.35	Agilent XCT	ESI	MeCN/10 mM ammonium formate 50/50	Measured in this study
Oc1ccc(C=O)cc1	6.8	4-hydroxybenzaldehyde	1.03	Agilent XCT	ESI	MeCN/10 mM ammonium formate 50/50	Measured in this study
OC(=O)C=Cc1ccccc1	6.8	cinnamic acid	0.18	Agilent XCT	ESI	MeCN/10 mM ammonium formate 50/50	Measured in this study
CN1[C@@H]2CC(C[C@H]1[C@H]3[C@@H]2O3)OC(=O)[C@H](CO)C4=CC=CC=C4	6.8	scopolamine	3.73	Agilent XCT	ESI	MeCN/10 mM ammonium formate 50/50	Measured in this study
CCO[P](=S)(Oc1ccc(cc1)C#N)c2ccccc2	6.8	cyanophenphos	2.47	Agilent XCT	ESI	MeCN/10 mM ammonium formate 50/50	Measured in this study
CC1=NN=C(c2ccccc2)C(=O)N1N	6.8	metamitrone	3.24	Agilent XCT	ESI	MeCN/10 mM ammonium formate 50/50	Measured in this study
CC(C)c1ccc(NC(=O)N(C)C)cc1	6.8	isoproturon	3.79	Agilent XCT	ESI	MeCN/10 mM ammonium formate 50/50	Measured in this study
CCc1cccc(CC)c1N(COC)C(=O)CCl	6.8	alachlor	2.49	Agilent XCT	ESI	MeCN/10 mM ammonium formate 50/50	Measured in this study
COc1cc(ccc1O)C(O)CN	6.8	normetanephrine	1.66	Agilent XCT	ESI	MeCN/10 mM ammonium formate 50/50	Measured in this study
FC(F)C(F)(F)OCC(Cn1cncn1)c2ccc(Cl)cc2Cl	6.8	tetraconazole	3.24	Agilent XCT	ESI	MeCN/10 mM ammonium formate 50/50	Measured in this study
CC(C)(C)C1=CC=C(C=C1)C(CCCN2CCC(CC2)C(C3=CC=CC=C3)(C4=CC=CC=C4)O)O	2.91	terfenadine	4.91	Thermo LTQ	ESI	MeCN/10 mM formic acid(aq) 90/10	10.1002/rcm.8352
CN(C)C(=O)C(CCN1CCC(CC1)(C2=CC=C(C=C2)Cl)O)(C3=CC=CC=C3)C4=CC=CC=C4	2.91	loperamide	5.14	Thermo LTQ	ESI	MeCN/10 mM formic acid(aq) 90/10	10.1002/rcm.8352
CN(C)CCC=C1C2=CC=CC=C2CCC3=CC=CC=C31	2.91	amitriptyline	4.67	Thermo LTQ	ESI	MeCN/10 mM formic acid(aq) 90/10	10.1002/rcm.8352
C1CCC2(C1)CC(=O)N(C(=O)C2)CCCCN3CCN(CC3)C4=NC=CC=N4	2.91	buspirone	4.53	Thermo LTQ	ESI	MeCN/10 mM formic acid(aq) 90/10	10.1002/rcm.8352
CC(C)NCC(COC1=CC=CC2=CC=CC=C21)O	2.91	propanolol	4.42	Thermo LTQ	ESI	MeCN/10 mM formic acid(aq) 90/10	10.1002/rcm.8352
C1CC(=O)NC2=C1C=CC(=C2)OCCCCN3CCN(CC3)C4=C(C(=CC=C4)Cl)Cl	2.91	aripiprazole	4.37	Thermo LTQ	ESI	MeCN/10 mM formic acid(aq) 90/10	10.1002/rcm.8352
CCCCC1=C(C2=CC=CC=C2O1)C(=O)C3=CC(=C(C(=C3)I)OCCN(CC)CC)I	2.91	amiodarone	4.7	Thermo LTQ	ESI	MeCN/10 mM formic acid(aq) 90/10	10.1002/rcm.8352
C1CN(CCC1(C2=CC=C(C=C2)Cl)O)CCCC(=O)C3=CC=C(C=C3)F	2.91	haloperidol	4.51	Thermo LTQ	ESI	MeCN/10 mM formic acid(aq) 90/10	10.1002/rcm.8352
CC(=O)N1CCN(CC1)C2=CC=C(C=C2)OCC3COC(O3)(CN4C=CN=C4)C5=C(C=C(C=C5)Cl)Cl	2.91	ketoconazole	4.01	Thermo LTQ	ESI	MeCN/10 mM formic acid(aq) 90/10	10.1002/rcm.8352
C1CN(CCN1CCCN2C(=O)N3C=CC=CC3=N2)C4=CC(=CC=C4)Cl	2.91	trazodone	4.16	Thermo LTQ	ESI	MeCN/10 mM formic acid(aq) 90/10	10.1002/rcm.8352
CC[N+](CC)(CC)CC	2.91	tetraethylammonium	4.54	Thermo LTQ	ESI	MeCN/10 mM formic acid(aq) 90/10	10.1002/rcm.8352
CNCCC(C1=CC=CC=C1)OC2=CC=C(C=C2)C(F)(F)F	2.91	fluoxetine	4.15	Thermo LTQ	ESI	MeCN/10 mM formic acid(aq) 90/10	10.1002/rcm.8352
COC1=CC2=C(C=CN=C2C=C1)C(C3CC4CCN3CC4C=C)O	2.91	quinine	3.69	Thermo LTQ	ESI	MeCN/10 mM formic acid(aq) 90/10	10.1002/rcm.8352
CC(C)NCC(COC1=CC=C(C=C1)CC(=O)N)O	2.91	atenolol	3.64	Thermo LTQ	ESI	MeCN/10 mM formic acid(aq) 90/10	10.1002/rcm.8352
CCCC1CC(N(C)C1)C(=O)NC(C(C)O)C2OC(SC)C(O)C(O)C2O	2.91	lincomycin	3.21	Thermo LTQ	ESI	MeCN/10 mM formic acid(aq) 90/10	10.1002/rcm.8352
c1ccncc1	2.91	pyridine	2.79	Thermo LTQ	ESI	MeCN/10 mM formic acid(aq) 90/10	10.1002/rcm.8352
CC(=O)C1CCC2C1(CCC3C2CCC4=CC(=O)CCC34C)C	2.91	progesterone	1.81	Thermo LTQ	ESI	MeCN/10 mM formic acid(aq) 90/10	10.1002/rcm.8352
CC12CCC3C(C1CCC2O)CCC4=CC(=O)CCC34C	2.91	testosterone	2.13	Thermo LTQ	ESI	MeCN/10 mM formic acid(aq) 90/10	10.1002/rcm.8352
CCN1C=C(C(=O)C2=CC(=C(C=C21)N3CCNCC3)F)C(=O)O	2.91	norfloxacin	3.21	Thermo LTQ	ESI	MeCN/10 mM formic acid(aq) 90/10	10.1002/rcm.8352
CN1C=NC2=C1C(=O)N(C(=O)N2C)C	2.91	caffeine	1.73	Thermo LTQ	ESI	MeCN/10 mM formic acid(aq) 90/10	10.1002/rcm.8352
CC(C)(C)C1=CC=C(C=C1)C(CCCN2CCC(CC2)C(C3=CC=CC=C3)(C4=CC=CC=C4)O)O	2.91	terfenadine	5.29	Thermo LTQ	HESI-II	MeCN/10 mM formic acid(aq) 90/10	10.1002/rcm.8352
CN(C)C(=O)C(CCN1CCC(CC1)(C2=CC=C(C=C2)Cl)O)(C3=CC=CC=C3)C4=CC=CC=C4	2.91	loperamide	5.4	Thermo LTQ	HESI-II	MeCN/10 mM formic acid(aq) 90/10	10.1002/rcm.8352
CN(C)CCC=C1C2=CC=CC=C2CCC3=CC=CC=C31	2.91	amitriptyline	4.83	Thermo LTQ	HESI-II	MeCN/10 mM formic acid(aq) 90/10	10.1002/rcm.8352
C1CCC2(C1)CC(=O)N(C(=O)C2)CCCCN3CCN(CC3)C4=NC=CC=N4	2.91	buspirone	4.85	Thermo LTQ	HESI-II	MeCN/10 mM formic acid(aq) 90/10	10.1002/rcm.8352
CC(C)NCC(COC1=CC=CC2=CC=CC=C21)O	2.91	propanolol	4.6	Thermo LTQ	HESI-II	MeCN/10 mM formic acid(aq) 90/10	10.1002/rcm.8352
C1CC(=O)NC2=C1C=CC(=C2)OCCCCN3CCN(CC3)C4=C(C(=CC=C4)Cl)Cl	2.91	aripiprazole	4.7	Thermo LTQ	HESI-II	MeCN/10 mM formic acid(aq) 90/10	10.1002/rcm.8352
CCCCC1=C(C2=CC=CC=C2O1)C(=O)C3=CC(=C(C(=C3)I)OCCN(CC)CC)I	2.91	amiodarone	4.93	Thermo LTQ	HESI-II	MeCN/10 mM formic acid(aq) 90/10	10.1002/rcm.8352
C1CN(CCC1(C2=CC=C(C=C2)Cl)O)CCCC(=O)C3=CC=C(C=C3)F	2.91	haloperidol	4.93	Thermo LTQ	HESI-II	MeCN/10 mM formic acid(aq) 90/10	10.1002/rcm.8352
CC(=O)N1CCN(CC1)C2=CC=C(C=C2)OCC3COC(O3)(CN4C=CN=C4)C5=C(C=C(C=C5)Cl)Cl	2.91	ketoconazole	4.31	Thermo LTQ	HESI-II	MeCN/10 mM formic acid(aq) 90/10	10.1002/rcm.8352
C1CN(CCN1CCCN2C(=O)N3C=CC=CC3=N2)C4=CC(=CC=C4)Cl	2.91	trazodone	4.34	Thermo LTQ	HESI-II	MeCN/10 mM formic acid(aq) 90/10	10.1002/rcm.8352
CC[N+](CC)(CC)CC	2.91	tetraethylammonium	4.64	Thermo LTQ	HESI-II	MeCN/10 mM formic acid(aq) 90/10	10.1002/rcm.8352
CNCCC(C1=CC=CC=C1)OC2=CC=C(C=C2)C(F)(F)F	2.91	fluoxetine	4.39	Thermo LTQ	HESI-II	MeCN/10 mM formic acid(aq) 90/10	10.1002/rcm.8352
COC1=CC2=C(C=CN=C2C=C1)C(C3CC4CCN3CC4C=C)O	2.91	quinine	4.18	Thermo LTQ	HESI-II	MeCN/10 mM formic acid(aq) 90/10	10.1002/rcm.8352
CC(C)NCC(COC1=CC=C(C=C1)CC(=O)N)O	2.91	atenolol	3.85	Thermo LTQ	HESI-II	MeCN/10 mM formic acid(aq) 90/10	10.1002/rcm.8352
CCCC1CC(N(C)C1)C(=O)NC(C(C)O)C2OC(SC)C(O)C(O)C2O	2.91	lincomycin	3.53	Thermo LTQ	HESI-II	MeCN/10 mM formic acid(aq) 90/10	10.1002/rcm.8352
c1ccncc1	2.91	pyridine	2.42	Thermo LTQ	HESI-II	MeCN/10 mM formic acid(aq) 90/10	10.1002/rcm.8352
CC(=O)C1CCC2C1(CCC3C2CCC4=CC(=O)CCC34C)C	2.91	progesterone	2.02	Thermo LTQ	HESI-II	MeCN/10 mM formic acid(aq) 90/10	10.1002/rcm.8352
CC12CCC3C(C1CCC2O)CCC4=CC(=O)CCC34C	2.91	testosterone	2.3	Thermo LTQ	HESI-II	MeCN/10 mM formic acid(aq) 90/10	10.1002/rcm.8352
CCN1C=C(C(=O)C2=CC(=C(C=C21)N3CCNCC3)F)C(=O)O	2.91	norfloxacin	3.41	Thermo LTQ	HESI-II	MeCN/10 mM formic acid(aq) 90/10	10.1002/rcm.8352
CN1C=NC2=C1C(=O)N(C(=O)N2C)C	2.91	caffeine	2.13	Thermo LTQ	HESI-II	MeCN/10 mM formic acid(aq) 90/10	10.1002/rcm.8352
CC(C)(C)C1=CC=C(C=C1)C(CCCN2CCC(CC2)C(C3=CC=CC=C3)(C4=CC=CC=C4)O)O	2.91	terfenadine	4.43	Sciex API4000	TurboSpray	MeCN/10 mM formic acid(aq) 90/10	10.1002/rcm.8352
CN(C)C(=O)C(CCN1CCC(CC1)(C2=CC=C(C=C2)Cl)O)(C3=CC=CC=C3)C4=CC=CC=C4	2.91	loperamide	4.92	Sciex API4000	TurboSpray	MeCN/10 mM formic acid(aq) 90/10	10.1002/rcm.8352
CN(C)CCC=C1C2=CC=CC=C2CCC3=CC=CC=C31	2.91	amitriptyline	4.84	Sciex API4000	TurboSpray	MeCN/10 mM formic acid(aq) 90/10	10.1002/rcm.8352
C1CCC2(C1)CC(=O)N(C(=O)C2)CCCCN3CCN(CC3)C4=NC=CC=N4	2.91	buspirone	4.71	Sciex API4000	TurboSpray	MeCN/10 mM formic acid(aq) 90/10	10.1002/rcm.8352
CC(C)NCC(COC1=CC=CC2=CC=CC=C21)O	2.91	propanolol	4.72	Sciex API4000	TurboSpray	MeCN/10 mM formic acid(aq) 90/10	10.1002/rcm.8352
C1CC(=O)NC2=C1C=CC(=C2)OCCCCN3CCN(CC3)C4=C(C(=CC=C4)Cl)Cl	2.91	aripiprazole	4.52	Sciex API4000	TurboSpray	MeCN/10 mM formic acid(aq) 90/10	10.1002/rcm.8352
CCCCC1=C(C2=CC=CC=C2O1)C(=O)C3=CC(=C(C(=C3)I)OCCN(CC)CC)I	2.91	amiodarone	4.98	Sciex API4000	TurboSpray	MeCN/10 mM formic acid(aq) 90/10	10.1002/rcm.8352
C1CN(CCC1(C2=CC=C(C=C2)Cl)O)CCCC(=O)C3=CC=C(C=C3)F	2.91	haloperidol	4.9	Sciex API4000	TurboSpray	MeCN/10 mM formic acid(aq) 90/10	10.1002/rcm.8352
CC(=O)N1CCN(CC1)C2=CC=C(C=C2)OCC3COC(O3)(CN4C=CN=C4)C5=C(C=C(C=C5)Cl)Cl	2.91	ketoconazole	4.25	Sciex API4000	TurboSpray	MeCN/10 mM formic acid(aq) 90/10	10.1002/rcm.8352
C1CN(CCN1CCCN2C(=O)N3C=CC=CC3=N2)C4=CC(=CC=C4)Cl	2.91	trazodone	3.67	Sciex API4000	TurboSpray	MeCN/10 mM formic acid(aq) 90/10	10.1002/rcm.8352
CC[N+](CC)(CC)CC	2.91	tetraethylammonium	5	Sciex API4000	TurboSpray	MeCN/10 mM formic acid(aq) 90/10	10.1002/rcm.8352
CNCCC(C1=CC=CC=C1)OC2=CC=C(C=C2)C(F)(F)F	2.91	fluoxetine	4	Sciex API4000	TurboSpray	MeCN/10 mM formic acid(aq) 90/10	10.1002/rcm.8352
COC1=CC2=C(C=CN=C2C=C1)C(C3CC4CCN3CC4C=C)O	2.91	quinine	4.11	Sciex API4000	TurboSpray	MeCN/10 mM formic acid(aq) 90/10	10.1002/rcm.8352
CC(C)NCC(COC1=CC=C(C=C1)CC(=O)N)O	2.91	atenolol	4.14	Sciex API4000	TurboSpray	MeCN/10 mM formic acid(aq) 90/10	10.1002/rcm.8352
CCCC1CC(N(C)C1)C(=O)NC(C(C)O)C2OC(SC)C(O)C(O)C2O	2.91	lincomycin	3.72	Sciex API4000	TurboSpray	MeCN/10 mM formic acid(aq) 90/10	10.1002/rcm.8352
c1ccncc1	2.91	pyridine	3.08	Sciex API4000	TurboSpray	MeCN/10 mM formic acid(aq) 90/10	10.1002/rcm.8352
CC(=O)C1CCC2C1(CCC3C2CCC4=CC(=O)CCC34C)C	2.91	progesterone	2.37	Sciex API4000	TurboSpray	MeCN/10 mM formic acid(aq) 90/10	10.1002/rcm.8352
CC12CCC3C(C1CCC2O)CCC4=CC(=O)CCC34C	2.91	testosterone	2.58	Sciex API4000	TurboSpray	MeCN/10 mM formic acid(aq) 90/10	10.1002/rcm.8352
CCN1C=C(C(=O)C2=CC(=C(C=C21)N3CCNCC3)F)C(=O)O	2.91	norfloxacin	3.51	Sciex API4000	TurboSpray	MeCN/10 mM formic acid(aq) 90/10	10.1002/rcm.8352
CN1C=NC2=C1C(=O)N(C(=O)N2C)C	2.91	caffeine	2.21	Sciex API4000	TurboSpray	MeCN/10 mM formic acid(aq) 90/10	10.1002/rcm.8352
CC(C)(C)C1=CC=C(C=C1)C(CCCN2CCC(CC2)C(C3=CC=CC=C3)(C4=CC=CC=C4)O)O	2.91	terfenadine	4.87	Waters Synapt G.2	Z-spray	MeCN/10 mM formic acid(aq) 90/10	10.1002/rcm.8352
CN(C)C(=O)C(CCN1CCC(CC1)(C2=CC=C(C=C2)Cl)O)(C3=CC=CC=C3)C4=CC=CC=C4	2.91	loperamide	5.3	Waters Synapt G.2	Z-spray	MeCN/10 mM formic acid(aq) 90/10	10.1002/rcm.8352
CN(C)CCC=C1C2=CC=CC=C2CCC3=CC=CC=C31	2.91	amitriptyline	4.73	Waters Synapt G.2	Z-spray	MeCN/10 mM formic acid(aq) 90/10	10.1002/rcm.8352
C1CCC2(C1)CC(=O)N(C(=O)C2)CCCCN3CCN(CC3)C4=NC=CC=N4	2.91	buspirone	4.46	Waters Synapt G.2	Z-spray	MeCN/10 mM formic acid(aq) 90/10	10.1002/rcm.8352
CC(C)NCC(COC1=CC=CC2=CC=CC=C21)O	2.91	propanolol	4.39	Waters Synapt G.2	Z-spray	MeCN/10 mM formic acid(aq) 90/10	10.1002/rcm.8352
C1CC(=O)NC2=C1C=CC(=C2)OCCCCN3CCN(CC3)C4=C(C(=CC=C4)Cl)Cl	2.91	aripiprazole	3.87	Waters Synapt G.2	Z-spray	MeCN/10 mM formic acid(aq) 90/10	10.1002/rcm.8352
CCCCC1=C(C2=CC=CC=C2O1)C(=O)C3=CC(=C(C(=C3)I)OCCN(CC)CC)I	2.91	amiodarone	4.5	Waters Synapt G.2	Z-spray	MeCN/10 mM formic acid(aq) 90/10	10.1002/rcm.8352
C1CN(CCC1(C2=CC=C(C=C2)Cl)O)CCCC(=O)C3=CC=C(C=C3)F	2.91	haloperidol	4.57	Waters Synapt G.2	Z-spray	MeCN/10 mM formic acid(aq) 90/10	10.1002/rcm.8352
CC(=O)N1CCN(CC1)C2=CC=C(C=C2)OCC3COC(O3)(CN4C=CN=C4)C5=C(C=C(C=C5)Cl)Cl	2.91	ketoconazole	3.41	Waters Synapt G.2	Z-spray	MeCN/10 mM formic acid(aq) 90/10	10.1002/rcm.8352
C1CN(CCN1CCCN2C(=O)N3C=CC=CC3=N2)C4=CC(=CC=C4)Cl	2.91	trazodone	3.79	Waters Synapt G.2	Z-spray	MeCN/10 mM formic acid(aq) 90/10	10.1002/rcm.8352
CC[N+](CC)(CC)CC	2.91	tetraethylammonium	4.31	Waters Synapt G.2	Z-spray	MeCN/10 mM formic acid(aq) 90/10	10.1002/rcm.8352
CNCCC(C1=CC=CC=C1)OC2=CC=C(C=C2)C(F)(F)F	2.91	fluoxetine	2.57	Waters Synapt G.2	Z-spray	MeCN/10 mM formic acid(aq) 90/10	10.1002/rcm.8352
COC1=CC2=C(C=CN=C2C=C1)C(C3CC4CCN3CC4C=C)O	2.91	quinine	3.73	Waters Synapt G.2	Z-spray	MeCN/10 mM formic acid(aq) 90/10	10.1002/rcm.8352
CC(C)NCC(COC1=CC=C(C=C1)CC(=O)N)O	2.91	atenolol	3.13	Waters Synapt G.2	Z-spray	MeCN/10 mM formic acid(aq) 90/10	10.1002/rcm.8352
CCCC1CC(N(C)C1)C(=O)NC(C(C)O)C2OC(SC)C(O)C(O)C2O	2.91	lincomycin	2.52	Waters Synapt G.2	Z-spray	MeCN/10 mM formic acid(aq) 90/10	10.1002/rcm.8352
c1ccncc1	2.91	pyridine	-0.02	Waters Synapt G.2	Z-spray	MeCN/10 mM formic acid(aq) 90/10	10.1002/rcm.8352
CC(=O)C1CCC2C1(CCC3C2CCC4=CC(=O)CCC34C)C	2.91	progesterone	1.41	Waters Synapt G.2	Z-spray	MeCN/10 mM formic acid(aq) 90/10	10.1002/rcm.8352
CC12CCC3C(C1CCC2O)CCC4=CC(=O)CCC34C	2.91	testosterone	1.92	Waters Synapt G.2	Z-spray	MeCN/10 mM formic acid(aq) 90/10	10.1002/rcm.8352
CCN1C=C(C(=O)C2=CC(=C(C=C21)N3CCNCC3)F)C(=O)O	2.91	norfloxacin	2.59	Waters Synapt G.2	Z-spray	MeCN/10 mM formic acid(aq) 90/10	10.1002/rcm.8352
CN1C=NC2=C1C(=O)N(C(=O)N2C)C	2.91	caffeine	0.92	Waters Synapt G.2	Z-spray	MeCN/10 mM formic acid(aq) 90/10	10.1002/rcm.8352
CC[N+](CC)(CC)CC	5.52	tetraethylammonium	3.93	Agilent XCT	ESI	MeCN/10 mM ammonium fluoride 50/50	Measured in this study
Clc1ccccc1N=P(N=P(N1CCCC1)(N1CCCC1)N1CCCC1)(N1CCCC1)N1CCCC1	5.52	2-Cl-C6H4-P2(pyrr)	4.8	Agilent XCT	ESI	MeCN/10 mM ammonium fluoride 50/50	Measured in this study
FC(F)(F)c1ccc(N=P(N2CCCC2)(N2CCCC2)N2CCCC2)cc1	5.52	4-CF3-C6H4-P(pyrr)	4.2	Agilent XCT	ESI	MeCN/10 mM ammonium fluoride 50/50	Measured in this study
CCC[N+](CCC)(CCC)CCC	5.52	tetrapropylammonium	3.65	Agilent XCT	ESI	MeCN/10 mM ammonium fluoride 50/50	Measured in this study
CCCN(CCC)CCC	5.52	tripropylamine	3.75	Agilent XCT	ESI	MeCN/10 mM ammonium fluoride 50/50	Measured in this study
c1ccncc1	5.52	pyridine	0.5	Agilent XCT	ESI	MeCN/10 mM ammonium fluoride 50/50	Measured in this study
C1CCNC1	5.52	pyrrolidine	2.65	Agilent XCT	ESI	MeCN/10 mM ammonium fluoride 50/50	Measured in this study
CCNCC	5.52	diethylamine	2.75	Agilent XCT	ESI	MeCN/10 mM ammonium fluoride 50/50	Measured in this study
COc1cccc(c1)N(C)C	5.52	3-methoxy-N,N-dimethylaniline	1.48	Agilent XCT	ESI	MeCN/10 mM ammonium fluoride 50/50	Measured in this study
Nc1ccccn1	5.52	2-aminopyridine	1.7	Agilent XCT	ESI	MeCN/10 mM ammonium fluoride 50/50	Measured in this study
CN(C)c1ccc(cc1)N(C)C	5.52	4-dimethylamino-N,N-dimethylaniline	2.78	Agilent XCT	ESI	MeCN/10 mM ammonium fluoride 50/50	Measured in this study
CO[C@H]1[C@@H](C[C@@H]2CN3CCc4c([nH]c5cc(OC)ccc45)[C@H]3C[C@@H]2[C@@H]1C(=O)OC)OC(=O)c6cc(OC)c(OC)c(OC)c6	5.52	reserpine	4.33	Agilent XCT	ESI	MeCN/10 mM ammonium fluoride 50/50	Measured in this study
N[C@@H](CCC(N)=O)C(O)=O	5.52	glutamine	2.13	Agilent XCT	ESI	MeCN/10 mM ammonium fluoride 50/50	Measured in this study
CC(N)C(=O)O	5.52	alpha-alanine	1.41	Agilent XCT	ESI	MeCN/10 mM ammonium fluoride 50/50	Measured in this study
NC(Cc1ccccc1)C(=O)NC(Cc1ccccc1)C(=O)NC(Cc1ccccc1)C(=O)NC(Cc1ccccc1)C(=O)O	5.52	Phe-Phe-Phe-Phe	3.77	Agilent XCT	ESI	MeCN/10 mM ammonium fluoride 50/50	Measured in this study
c1cnc2c(c1)ccc3cccnc23	5.52	1,10-phenanthroline	3.16	Agilent XCT	ESI	MeCN/10 mM ammonium fluoride 50/50	Measured in this study
CN(C)c1ccc(N=Nc2ccc(N=P(c3ccccc3)(c3ccccc3)c3ccccc3)cc2)cc1	5.52	N,N-dimethyl-4-[2-[4-[(triphenylphosphoranylidene)amino]phenyl]diazenyl]-benzenamine	4.46	Agilent XCT	ESI	MeCN/10 mM ammonium fluoride 50/50	Measured in this study
CN(C)c1ccc(N=Nc2ccc(N=P(c3ccccc3)(c3ccccc3)N3CCCC3)cc2)cc1	5.52	4-[2-[4-[(diphenyl-1-pyrrolidinylphosphoranylidene)amino]phenyl]diazenyl]-N,N-dimethyl-benzenamine	4.19	Agilent XCT	ESI	MeCN/10 mM ammonium fluoride 50/50	Measured in this study
O=[N+]([O-])c1ccc(N=Nc2ccc(N=P(c3ccccc3)(N3CCCC3)N3CCCC3)cc2)cc1	5.52	4-[2-(4-nitrophenyl)diazenyl]-N-(phenyldi-1-pyrrolidinylphosphoranylidene)benzenamine	4.43	Agilent XCT	ESI	MeCN/10 mM ammonium fluoride 50/50	Measured in this study
COc1cccc(O)c1O	5.52	3-methoxycatechol	-0.62	Agilent XCT	ESI	MeCN/10 mM ammonium fluoride 50/50	Measured in this study
COc1ccncc1	5.52	4-methoxypyridine	1.71	Agilent XCT	ESI	MeCN/10 mM ammonium fluoride 50/50	Measured in this study
OC(=O)c1ccccc1C(O)=O	5.52	phthalic acid	1.37	Agilent XCT	ESI	MeCN/10 mM ammonium fluoride 50/50	Measured in this study
Nc1ccc(O)cc1	5.52	4-aminophenol	1.13	Agilent XCT	ESI	MeCN/10 mM ammonium fluoride 50/50	Measured in this study
[nH]1ncc2ccccc12	5.52	indazole	0.38	Agilent XCT	ESI	MeCN/10 mM ammonium fluoride 50/50	Measured in this study
CC(=O)Nc1sc(cn1)[N+]([O-])=O	5.52	2-acetamido-5-nitrothiazole	0.52	Agilent XCT	ESI	MeCN/10 mM ammonium fluoride 50/50	Measured in this study
NC[P](O)(O)=O	5.52	AMPA	-0.03	Agilent XCT	ESI	MeCN/10 mM ammonium fluoride 50/50	Measured in this study
CNC(=O)O\N=C\C(C)(C)[S](C)(=O)=O	5.52	aldicarb-sulfone	2.24	Agilent XCT	ESI	MeCN/10 mM ammonium fluoride 50/50	Measured in this study
COC(=O)NC(=S)NC1=CC=CC=C1NC(=S)NC(=O)OC	5.52	thiophanate-methyl	3.31	Agilent XCT	ESI	MeCN/10 mM ammonium fluoride 50/50	Measured in this study
Cc1c(COC(=O)C2C(\C=C(/Cl)C(F)(F)F)C2(C)C)cccc1c3ccccc3	5.52	bifenthrin	-0.05	Agilent XCT	ESI	MeCN/10 mM ammonium fluoride 50/50	Measured in this study
CCOC(=O)C(S[P](=S)(OC)OC)c1ccccc1	5.52	phenthoate	2.3	Agilent XCT	ESI	MeCN/10 mM ammonium fluoride 50/50	Measured in this study
COc1ccc(C=O)cc1	5.52	p-anisaldehyde	0.25	Agilent XCT	ESI	MeCN/10 mM ammonium fluoride 50/50	Measured in this study
Oc1ccc(C=O)cc1	5.52	4-hydroxybenzaldehyde	0.53	Agilent XCT	ESI	MeCN/10 mM ammonium fluoride 50/50	Measured in this study
OC(=O)C=Cc1ccccc1	5.52	cinnamic acid	0.24	Agilent XCT	ESI	MeCN/10 mM ammonium fluoride 50/50	Measured in this study
CN1[C@@H]2CC(C[C@H]1[C@H]3[C@@H]2O3)OC(=O)[C@H](CO)C4=CC=CC=C4	5.52	scopolamine	3.69	Agilent XCT	ESI	MeCN/10 mM ammonium fluoride 50/50	Measured in this study
CCO[P](=S)(Oc1ccc(cc1)C#N)c2ccccc2	5.52	cyanophenphos	2.75	Agilent XCT	ESI	MeCN/10 mM ammonium fluoride 50/50	Measured in this study
CC1=NN=C(c2ccccc2)C(=O)N1N	5.52	metamitrone	3.55	Agilent XCT	ESI	MeCN/10 mM ammonium fluoride 50/50	Measured in this study
CC(C)c1ccc(NC(=O)N(C)C)cc1	5.52	isoproturon	3.77	Agilent XCT	ESI	MeCN/10 mM ammonium fluoride 50/50	Measured in this study
CCc1cccc(CC)c1N(COC)C(=O)CCl	5.52	alachlor	2.48	Agilent XCT	ESI	MeCN/10 mM ammonium fluoride 50/50	Measured in this study
COc1cc(ccc1O)C(O)CN	5.52	normetanephrine	1.54	Agilent XCT	ESI	MeCN/10 mM ammonium fluoride 50/50	Measured in this study
FC(F)C(F)(F)OCC(Cn1cncn1)c2ccc(Cl)cc2Cl	5.52	tetraconazole	3.82	Agilent XCT	ESI	MeCN/10 mM ammonium fluoride 50/50	Measured in this study
CC[N+](CC)(CC)CC	7.8	tetraethylammonium	3.93	Agilent XCT	ESI	MeCN/10 mM ammonium bicarbonate 50/50	Measured in this study
Clc1ccccc1N=P(N=P(N1CCCC1)(N1CCCC1)N1CCCC1)(N1CCCC1)N1CCCC1	7.8	2-Cl-C6H4-P2(pyrr)	5.18	Agilent XCT	ESI	MeCN/10 mM ammonium bicarbonate 50/50	Measured in this study
FC(F)(F)c1ccc(N=P(N2CCCC2)(N2CCCC2)N2CCCC2)cc1	7.8	4-CF3-C6H4-P(pyrr)	4.54	Agilent XCT	ESI	MeCN/10 mM ammonium bicarbonate 50/50	Measured in this study
CCC[N+](CCC)(CCC)CCC	7.8	tetrapropylammonium	4.04	Agilent XCT	ESI	MeCN/10 mM ammonium bicarbonate 50/50	Measured in this study
CCCN(CCC)CCC	7.8	tripropylamine	3.29	Agilent XCT	ESI	MeCN/10 mM ammonium bicarbonate 50/50	Measured in this study
c1ccncc1	7.8	pyridine	0.2	Agilent XCT	ESI	MeCN/10 mM ammonium bicarbonate 50/50	Measured in this study
C1CCNC1	7.8	pyrrolidine	2.7	Agilent XCT	ESI	MeCN/10 mM ammonium bicarbonate 50/50	Measured in this study
CCNCC	7.8	diethylamine	2.78	Agilent XCT	ESI	MeCN/10 mM ammonium bicarbonate 50/50	Measured in this study
COc1cccc(c1)N(C)C	7.8	3-methoxy-N,N-dimethylaniline	1.52	Agilent XCT	ESI	MeCN/10 mM ammonium bicarbonate 50/50	Measured in this study
Nc1ccccn1	7.8	2-aminopyridine	2.22	Agilent XCT	ESI	MeCN/10 mM ammonium bicarbonate 50/50	Measured in this study
CN(C)c1ccc(cc1)N(C)C	7.8	4-dimethylamino-N,N-dimethylaniline	3.36	Agilent XCT	ESI	MeCN/10 mM ammonium bicarbonate 50/50	Measured in this study
CO[C@H]1[C@@H](C[C@@H]2CN3CCc4c([nH]c5cc(OC)ccc45)[C@H]3C[C@@H]2[C@@H]1C(=O)OC)OC(=O)c6cc(OC)c(OC)c(OC)c6	7.8	reserpine	3.85	Agilent XCT	ESI	MeCN/10 mM ammonium bicarbonate 50/50	Measured in this study
N[C@@H](CCC(N)=O)C(O)=O	7.8	glutamine	2.26	Agilent XCT	ESI	MeCN/10 mM ammonium bicarbonate 50/50	Measured in this study
CC(N)C(=O)O	7.8	alpha-alanine	1.11	Agilent XCT	ESI	MeCN/10 mM ammonium bicarbonate 50/50	Measured in this study
NC(Cc1ccccc1)C(=O)NC(Cc1ccccc1)C(=O)NC(Cc1ccccc1)C(=O)NC(Cc1ccccc1)C(=O)O	7.8	Phe-Phe-Phe-Phe	3.42	Agilent XCT	ESI	MeCN/10 mM ammonium bicarbonate 50/50	Measured in this study
c1cnc2c(c1)ccc3cccnc23	7.8	1,10-phenanthroline	3.61	Agilent XCT	ESI	MeCN/10 mM ammonium bicarbonate 50/50	Measured in this study
CN(C)c1ccc(N=Nc2ccc(N=P(c3ccccc3)(c3ccccc3)c3ccccc3)cc2)cc1	7.8	N,N-dimethyl-4-[2-[4-[(triphenylphosphoranylidene)amino]phenyl]diazenyl]-benzenamine	3.91	Agilent XCT	ESI	MeCN/10 mM ammonium bicarbonate 50/50	Measured in this study
CN(C)c1ccc(N=Nc2ccc(N=P(c3ccccc3)(c3ccccc3)N3CCCC3)cc2)cc1	7.8	4-[2-[4-[(diphenyl-1-pyrrolidinylphosphoranylidene)amino]phenyl]diazenyl]-N,N-dimethyl-benzenamine	3.25	Agilent XCT	ESI	MeCN/10 mM ammonium bicarbonate 50/50	Measured in this study
O=[N+]([O-])c1ccc(N=Nc2ccc(N=P(c3ccccc3)(N3CCCC3)N3CCCC3)cc2)cc1	7.8	4-[2-(4-nitrophenyl)diazenyl]-N-(phenyldi-1-pyrrolidinylphosphoranylidene)benzenamine	4.28	Agilent XCT	ESI	MeCN/10 mM ammonium bicarbonate 50/50	Measured in this study
COc1cccc(O)c1O	7.8	3-methoxycatechol	-0.75	Agilent XCT	ESI	MeCN/10 mM ammonium bicarbonate 50/50	Measured in this study
COc1ccncc1	7.8	4-methoxypyridine	2.41	Agilent XCT	ESI	MeCN/10 mM ammonium bicarbonate 50/50	Measured in this study
OC(=O)c1ccccc1C(O)=O	7.8	phthalic acid	1.67	Agilent XCT	ESI	MeCN/10 mM ammonium bicarbonate 50/50	Measured in this study
Nc1ccc(O)cc1	7.8	4-aminophenol	0.47	Agilent XCT	ESI	MeCN/10 mM ammonium bicarbonate 50/50	Measured in this study
[nH]1ncc2ccccc12	7.8	indazole	1.08	Agilent XCT	ESI	MeCN/10 mM ammonium bicarbonate 50/50	Measured in this study
CC(=O)Nc1sc(cn1)[N+]([O-])=O	7.8	2-acetamido-5-nitrothiazole	1.15	Agilent XCT	ESI	MeCN/10 mM ammonium bicarbonate 50/50	Measured in this study
NC[P](O)(O)=O	7.8	AMPA	-0.51	Agilent XCT	ESI	MeCN/10 mM ammonium bicarbonate 50/50	Measured in this study
CNC(=O)O\N=C\C(C)(C)[S](C)(=O)=O	7.8	aldicarb-sulfone	2.24	Agilent XCT	ESI	MeCN/10 mM ammonium bicarbonate 50/50	Measured in this study
COC(=O)NC(=S)NC1=CC=CC=C1NC(=S)NC(=O)OC	7.8	thiophanate-methyl	3.43	Agilent XCT	ESI	MeCN/10 mM ammonium bicarbonate 50/50	Measured in this study
Cc1c(COC(=O)C2C(\C=C(/Cl)C(F)(F)F)C2(C)C)cccc1c3ccccc3	7.8	bifenthrin	-0.22	Agilent XCT	ESI	MeCN/10 mM ammonium bicarbonate 50/50	Measured in this study
CCOC(=O)C(S[P](=S)(OC)OC)c1ccccc1	7.8	phenthoate	2.45	Agilent XCT	ESI	MeCN/10 mM ammonium bicarbonate 50/50	Measured in this study
COc1ccc(C=O)cc1	7.8	p-anisaldehyde	0.11	Agilent XCT	ESI	MeCN/10 mM ammonium bicarbonate 50/50	Measured in this study
Oc1ccc(C=O)cc1	7.8	4-hydroxybenzaldehyde	0.34	Agilent XCT	ESI	MeCN/10 mM ammonium bicarbonate 50/50	Measured in this study
OC(=O)C=Cc1ccccc1	7.8	cinnamic acid	-0.23	Agilent XCT	ESI	MeCN/10 mM ammonium bicarbonate 50/50	Measured in this study
CN1[C@@H]2CC(C[C@H]1[C@H]3[C@@H]2O3)OC(=O)[C@H](CO)C4=CC=CC=C4	7.8	scopolamine	3.23	Agilent XCT	ESI	MeCN/10 mM ammonium bicarbonate 50/50	Measured in this study
CCO[P](=S)(Oc1ccc(cc1)C#N)c2ccccc2	7.8	cyanophenphos	2.82	Agilent XCT	ESI	MeCN/10 mM ammonium bicarbonate 50/50	Measured in this study
CC1=NN=C(c2ccccc2)C(=O)N1N	7.8	metamitrone	3.21	Agilent XCT	ESI	MeCN/10 mM ammonium bicarbonate 50/50	Measured in this study
CC(C)c1ccc(NC(=O)N(C)C)cc1	7.8	isoproturon	3.57	Agilent XCT	ESI	MeCN/10 mM ammonium bicarbonate 50/50	Measured in this study
CCc1cccc(CC)c1N(COC)C(=O)CCl	7.8	alachlor	2.31	Agilent XCT	ESI	MeCN/10 mM ammonium bicarbonate 50/50	Measured in this study
COc1cc(ccc1O)C(O)CN	7.8	normetanephrine	0.81	Agilent XCT	ESI	MeCN/10 mM ammonium bicarbonate 50/50	Measured in this study
FC(F)C(F)(F)OCC(Cn1cncn1)c2ccc(Cl)cc2Cl	7.8	tetraconazole	2.93	Agilent XCT	ESI	MeCN/10 mM ammonium bicarbonate 50/50	Measured in this study
CC(C)(C)C1=CC=C(C=C1)C(CCCN2CCC(CC2)C(C3=CC=CC=C3)(C4=CC=CC=C4)O)O	2.09	terfenadine	4.6	Thermo LTQ	ESI	MeCN/10 mM oxalic acid(aq) 90/10	10.1002/rcm.8352
CN(C)C(=O)C(CCN1CCC(CC1)(C2=CC=C(C=C2)Cl)O)(C3=CC=CC=C3)C4=CC=CC=C4	2.09	loperamide	4.92	Thermo LTQ	ESI	MeCN/10 mM oxalic acid(aq) 90/10	10.1002/rcm.8352
CN(C)CCC=C1C2=CC=CC=C2CCC3=CC=CC=C31	2.09	amitriptyline	4.58	Thermo LTQ	ESI	MeCN/10 mM oxalic acid(aq) 90/10	10.1002/rcm.8352
C1CCC2(C1)CC(=O)N(C(=O)C2)CCCCN3CCN(CC3)C4=NC=CC=N4	2.09	buspirone	4.25	Thermo LTQ	ESI	MeCN/10 mM oxalic acid(aq) 90/10	10.1002/rcm.8352
CC(C)NCC(COC1=CC=CC2=CC=CC=C21)O	2.09	propanolol	4.07	Thermo LTQ	ESI	MeCN/10 mM oxalic acid(aq) 90/10	10.1002/rcm.8352
C1CC(=O)NC2=C1C=CC(=C2)OCCCCN3CCN(CC3)C4=C(C(=CC=C4)Cl)Cl	2.09	aripiprazole	3.99	Thermo LTQ	ESI	MeCN/10 mM oxalic acid(aq) 90/10	10.1002/rcm.8352
CCCCC1=C(C2=CC=CC=C2O1)C(=O)C3=CC(=C(C(=C3)I)OCCN(CC)CC)I	2.09	amiodarone	4.51	Thermo LTQ	ESI	MeCN/10 mM oxalic acid(aq) 90/10	10.1002/rcm.8352
C1CN(CCC1(C2=CC=C(C=C2)Cl)O)CCCC(=O)C3=CC=C(C=C3)F	2.09	haloperidol	4.6	Thermo LTQ	ESI	MeCN/10 mM oxalic acid(aq) 90/10	10.1002/rcm.8352
CC(=O)N1CCN(CC1)C2=CC=C(C=C2)OCC3COC(O3)(CN4C=CN=C4)C5=C(C=C(C=C5)Cl)Cl	2.09	ketoconazole	4.24	Thermo LTQ	ESI	MeCN/10 mM oxalic acid(aq) 90/10	10.1002/rcm.8352
C1CN(CCN1CCCN2C(=O)N3C=CC=CC3=N2)C4=CC(=CC=C4)Cl	2.09	trazodone	4.22	Thermo LTQ	ESI	MeCN/10 mM oxalic acid(aq) 90/10	10.1002/rcm.8352
CC[N+](CC)(CC)CC	2.09	tetraethylammonium	4.39	Thermo LTQ	ESI	MeCN/10 mM oxalic acid(aq) 90/10	10.1002/rcm.8352
CNCCC(C1=CC=CC=C1)OC2=CC=C(C=C2)C(F)(F)F	2.09	fluoxetine	3.76	Thermo LTQ	ESI	MeCN/10 mM oxalic acid(aq) 90/10	10.1002/rcm.8352
COC1=CC2=C(C=CN=C2C=C1)C(C3CC4CCN3CC4C=C)O	2.09	quinine	2.8	Thermo LTQ	ESI	MeCN/10 mM oxalic acid(aq) 90/10	10.1002/rcm.8352
CC(C)NCC(COC1=CC=C(C=C1)CC(=O)N)O	2.09	atenolol	3.19	Thermo LTQ	ESI	MeCN/10 mM oxalic acid(aq) 90/10	10.1002/rcm.8352
CCCC1CC(N(C)C1)C(=O)NC(C(C)O)C2OC(SC)C(O)C(O)C2O	2.09	lincomycin	3.07	Thermo LTQ	ESI	MeCN/10 mM oxalic acid(aq) 90/10	10.1002/rcm.8352
c1ccncc1	2.09	pyridine	3.21	Thermo LTQ	ESI	MeCN/10 mM oxalic acid(aq) 90/10	10.1002/rcm.8352
CC(=O)C1CCC2C1(CCC3C2CCC4=CC(=O)CCC34C)C	2.09	progesterone	3.1	Thermo LTQ	ESI	MeCN/10 mM oxalic acid(aq) 90/10	10.1002/rcm.8352
CC12CCC3C(C1CCC2O)CCC4=CC(=O)CCC34C	2.09	testosterone	3.22	Thermo LTQ	ESI	MeCN/10 mM oxalic acid(aq) 90/10	10.1002/rcm.8352
CCN1C=C(C(=O)C2=CC(=C(C=C21)N3CCNCC3)F)C(=O)O	2.09	norfloxacin	2.69	Thermo LTQ	ESI	MeCN/10 mM oxalic acid(aq) 90/10	10.1002/rcm.8352
CN1C=NC2=C1C(=O)N(C(=O)N2C)C	2.09	caffeine	2.72	Thermo LTQ	ESI	MeCN/10 mM oxalic acid(aq) 90/10	10.1002/rcm.8352
CC(C)(C)C1=CC=C(C=C1)C(CCCN2CCC(CC2)C(C3=CC=CC=C3)(C4=CC=CC=C4)O)O	2.09	terfenadine	4.99	Thermo LTQ	HESI-II	MeCN/10 mM oxalic acid(aq) 90/10	10.1002/rcm.8352
CN(C)C(=O)C(CCN1CCC(CC1)(C2=CC=C(C=C2)Cl)O)(C3=CC=CC=C3)C4=CC=CC=C4	2.09	loperamide	5.28	Thermo LTQ	HESI-II	MeCN/10 mM oxalic acid(aq) 90/10	10.1002/rcm.8352
CN(C)CCC=C1C2=CC=CC=C2CCC3=CC=CC=C31	2.09	amitriptyline	4.97	Thermo LTQ	HESI-II	MeCN/10 mM oxalic acid(aq) 90/10	10.1002/rcm.8352
C1CCC2(C1)CC(=O)N(C(=O)C2)CCCCN3CCN(CC3)C4=NC=CC=N4	2.09	buspirone	4.69	Thermo LTQ	HESI-II	MeCN/10 mM oxalic acid(aq) 90/10	10.1002/rcm.8352
CC(C)NCC(COC1=CC=CC2=CC=CC=C21)O	2.09	propanolol	4.36	Thermo LTQ	HESI-II	MeCN/10 mM oxalic acid(aq) 90/10	10.1002/rcm.8352
C1CC(=O)NC2=C1C=CC(=C2)OCCCCN3CCN(CC3)C4=C(C(=CC=C4)Cl)Cl	2.09	aripiprazole	4	Thermo LTQ	HESI-II	MeCN/10 mM oxalic acid(aq) 90/10	10.1002/rcm.8352
CCCCC1=C(C2=CC=CC=C2O1)C(=O)C3=CC(=C(C(=C3)I)OCCN(CC)CC)I	2.09	amiodarone	4.87	Thermo LTQ	HESI-II	MeCN/10 mM oxalic acid(aq) 90/10	10.1002/rcm.8352
C1CN(CCC1(C2=CC=C(C=C2)Cl)O)CCCC(=O)C3=CC=C(C=C3)F	2.09	haloperidol	4.92	Thermo LTQ	HESI-II	MeCN/10 mM oxalic acid(aq) 90/10	10.1002/rcm.8352
CC(=O)N1CCN(CC1)C2=CC=C(C=C2)OCC3COC(O3)(CN4C=CN=C4)C5=C(C=C(C=C5)Cl)Cl	2.09	ketoconazole	4.66	Thermo LTQ	HESI-II	MeCN/10 mM oxalic acid(aq) 90/10	10.1002/rcm.8352
C1CN(CCN1CCCN2C(=O)N3C=CC=CC3=N2)C4=CC(=CC=C4)Cl	2.09	trazodone	4.81	Thermo LTQ	HESI-II	MeCN/10 mM oxalic acid(aq) 90/10	10.1002/rcm.8352
CC[N+](CC)(CC)CC	2.09	tetraethylammonium	4.46	Thermo LTQ	HESI-II	MeCN/10 mM oxalic acid(aq) 90/10	10.1002/rcm.8352
CNCCC(C1=CC=CC=C1)OC2=CC=C(C=C2)C(F)(F)F	2.09	fluoxetine	4.06	Thermo LTQ	HESI-II	MeCN/10 mM oxalic acid(aq) 90/10	10.1002/rcm.8352
COC1=CC2=C(C=CN=C2C=C1)C(C3CC4CCN3CC4C=C)O	2.09	quinine	3.92	Thermo LTQ	HESI-II	MeCN/10 mM oxalic acid(aq) 90/10	10.1002/rcm.8352
CC(C)NCC(COC1=CC=C(C=C1)CC(=O)N)O	2.09	atenolol	3.47	Thermo LTQ	HESI-II	MeCN/10 mM oxalic acid(aq) 90/10	10.1002/rcm.8352
CCCC1CC(N(C)C1)C(=O)NC(C(C)O)C2OC(SC)C(O)C(O)C2O	2.09	lincomycin	3.51	Thermo LTQ	HESI-II	MeCN/10 mM oxalic acid(aq) 90/10	10.1002/rcm.8352
c1ccncc1	2.09	pyridine	2.73	Thermo LTQ	HESI-II	MeCN/10 mM oxalic acid(aq) 90/10	10.1002/rcm.8352
CC(=O)C1CCC2C1(CCC3C2CCC4=CC(=O)CCC34C)C	2.09	progesterone	3.37	Thermo LTQ	HESI-II	MeCN/10 mM oxalic acid(aq) 90/10	10.1002/rcm.8352
CC12CCC3C(C1CCC2O)CCC4=CC(=O)CCC34C	2.09	testosterone	3.62	Thermo LTQ	HESI-II	MeCN/10 mM oxalic acid(aq) 90/10	10.1002/rcm.8352
CCN1C=C(C(=O)C2=CC(=C(C=C21)N3CCNCC3)F)C(=O)O	2.09	norfloxacin	3.14	Thermo LTQ	HESI-II	MeCN/10 mM oxalic acid(aq) 90/10	10.1002/rcm.8352
CN1C=NC2=C1C(=O)N(C(=O)N2C)C	2.09	caffeine	2.92	Thermo LTQ	HESI-II	MeCN/10 mM oxalic acid(aq) 90/10	10.1002/rcm.8352
CC(C)(C)C1=CC=C(C=C1)C(CCCN2CCC(CC2)C(C3=CC=CC=C3)(C4=CC=CC=C4)O)O	2.09	terfenadine	4.08	Sciex API4000	TurboSpray	MeCN/10 mM oxalic acid(aq) 90/10	10.1002/rcm.8352
CN(C)C(=O)C(CCN1CCC(CC1)(C2=CC=C(C=C2)Cl)O)(C3=CC=CC=C3)C4=CC=CC=C4	2.09	loperamide	4.96	Sciex API4000	TurboSpray	MeCN/10 mM oxalic acid(aq) 90/10	10.1002/rcm.8352
CN(C)CCC=C1C2=CC=CC=C2CCC3=CC=CC=C31	2.09	amitriptyline	4.6	Sciex API4000	TurboSpray	MeCN/10 mM oxalic acid(aq) 90/10	10.1002/rcm.8352
C1CCC2(C1)CC(=O)N(C(=O)C2)CCCCN3CCN(CC3)C4=NC=CC=N4	2.09	buspirone	4.14	Sciex API4000	TurboSpray	MeCN/10 mM oxalic acid(aq) 90/10	10.1002/rcm.8352
CC(C)NCC(COC1=CC=CC2=CC=CC=C21)O	2.09	propanolol	4.15	Sciex API4000	TurboSpray	MeCN/10 mM oxalic acid(aq) 90/10	10.1002/rcm.8352
C1CC(=O)NC2=C1C=CC(=C2)OCCCCN3CCN(CC3)C4=C(C(=CC=C4)Cl)Cl	2.09	aripiprazole	4.1	Sciex API4000	TurboSpray	MeCN/10 mM oxalic acid(aq) 90/10	10.1002/rcm.8352
CCCCC1=C(C2=CC=CC=C2O1)C(=O)C3=CC(=C(C(=C3)I)OCCN(CC)CC)I	2.09	amiodarone	4.61	Sciex API4000	TurboSpray	MeCN/10 mM oxalic acid(aq) 90/10	10.1002/rcm.8352
C1CN(CCC1(C2=CC=C(C=C2)Cl)O)CCCC(=O)C3=CC=C(C=C3)F	2.09	haloperidol	4.56	Sciex API4000	TurboSpray	MeCN/10 mM oxalic acid(aq) 90/10	10.1002/rcm.8352
CC(=O)N1CCN(CC1)C2=CC=C(C=C2)OCC3COC(O3)(CN4C=CN=C4)C5=C(C=C(C=C5)Cl)Cl	2.09	ketoconazole	3.58	Sciex API4000	TurboSpray	MeCN/10 mM oxalic acid(aq) 90/10	10.1002/rcm.8352
C1CN(CCN1CCCN2C(=O)N3C=CC=CC3=N2)C4=CC(=CC=C4)Cl	2.09	trazodone	4.4	Sciex API4000	TurboSpray	MeCN/10 mM oxalic acid(aq) 90/10	10.1002/rcm.8352
CC[N+](CC)(CC)CC	2.09	tetraethylammonium	4.69	Sciex API4000	TurboSpray	MeCN/10 mM oxalic acid(aq) 90/10	10.1002/rcm.8352
CNCCC(C1=CC=CC=C1)OC2=CC=C(C=C2)C(F)(F)F	2.09	fluoxetine	3.3	Sciex API4000	TurboSpray	MeCN/10 mM oxalic acid(aq) 90/10	10.1002/rcm.8352
COC1=CC2=C(C=CN=C2C=C1)C(C3CC4CCN3CC4C=C)O	2.09	quinine	2.94	Sciex API4000	TurboSpray	MeCN/10 mM oxalic acid(aq) 90/10	10.1002/rcm.8352
CC(C)NCC(COC1=CC=C(C=C1)CC(=O)N)O	2.09	atenolol	3.35	Sciex API4000	TurboSpray	MeCN/10 mM oxalic acid(aq) 90/10	10.1002/rcm.8352
CCCC1CC(N(C)C1)C(=O)NC(C(C)O)C2OC(SC)C(O)C(O)C2O	2.09	lincomycin	3.42	Sciex API4000	TurboSpray	MeCN/10 mM oxalic acid(aq) 90/10	10.1002/rcm.8352
c1ccncc1	2.09	pyridine	3.31	Sciex API4000	TurboSpray	MeCN/10 mM oxalic acid(aq) 90/10	10.1002/rcm.8352
CC(=O)C1CCC2C1(CCC3C2CCC4=CC(=O)CCC34C)C	2.09	progesterone	3.48	Sciex API4000	TurboSpray	MeCN/10 mM oxalic acid(aq) 90/10	10.1002/rcm.8352
CC12CCC3C(C1CCC2O)CCC4=CC(=O)CCC34C	2.09	testosterone	3.61	Sciex API4000	TurboSpray	MeCN/10 mM oxalic acid(aq) 90/10	10.1002/rcm.8352
CCN1C=C(C(=O)C2=CC(=C(C=C21)N3CCNCC3)F)C(=O)O	2.09	norfloxacin	2.78	Sciex API4000	TurboSpray	MeCN/10 mM oxalic acid(aq) 90/10	10.1002/rcm.8352
CN1C=NC2=C1C(=O)N(C(=O)N2C)C	2.09	caffeine	2.78	Sciex API4000	TurboSpray	MeCN/10 mM oxalic acid(aq) 90/10	10.1002/rcm.8352
CC(C)(C)C1=CC=C(C=C1)C(CCCN2CCC(CC2)C(C3=CC=CC=C3)(C4=CC=CC=C4)O)O	2.09	terfenadine	4.69	Waters Synapt G.2	Z-spray	MeCN/10 mM oxalic acid(aq) 90/10	10.1002/rcm.8352
CN(C)C(=O)C(CCN1CCC(CC1)(C2=CC=C(C=C2)Cl)O)(C3=CC=CC=C3)C4=CC=CC=C4	2.09	loperamide	5.06	Waters Synapt G.2	Z-spray	MeCN/10 mM oxalic acid(aq) 90/10	10.1002/rcm.8352
CN(C)CCC=C1C2=CC=CC=C2CCC3=CC=CC=C31	2.09	amitriptyline	4.31	Waters Synapt G.2	Z-spray	MeCN/10 mM oxalic acid(aq) 90/10	10.1002/rcm.8352
C1CCC2(C1)CC(=O)N(C(=O)C2)CCCCN3CCN(CC3)C4=NC=CC=N4	2.09	buspirone	3.69	Waters Synapt G.2	Z-spray	MeCN/10 mM oxalic acid(aq) 90/10	10.1002/rcm.8352
CC(C)NCC(COC1=CC=CC2=CC=CC=C21)O	2.09	propanolol	3.84	Waters Synapt G.2	Z-spray	MeCN/10 mM oxalic acid(aq) 90/10	10.1002/rcm.8352
C1CC(=O)NC2=C1C=CC(=C2)OCCCCN3CCN(CC3)C4=C(C(=CC=C4)Cl)Cl	2.09	aripiprazole	3.52	Waters Synapt G.2	Z-spray	MeCN/10 mM oxalic acid(aq) 90/10	10.1002/rcm.8352
CCCCC1=C(C2=CC=CC=C2O1)C(=O)C3=CC(=C(C(=C3)I)OCCN(CC)CC)I	2.09	amiodarone	4.17	Waters Synapt G.2	Z-spray	MeCN/10 mM oxalic acid(aq) 90/10	10.1002/rcm.8352
C1CN(CCC1(C2=CC=C(C=C2)Cl)O)CCCC(=O)C3=CC=C(C=C3)F	2.09	haloperidol	4.16	Waters Synapt G.2	Z-spray	MeCN/10 mM oxalic acid(aq) 90/10	10.1002/rcm.8352
CC(=O)N1CCN(CC1)C2=CC=C(C=C2)OCC3COC(O3)(CN4C=CN=C4)C5=C(C=C(C=C5)Cl)Cl	2.09	ketoconazole	3.06	Waters Synapt G.2	Z-spray	MeCN/10 mM oxalic acid(aq) 90/10	10.1002/rcm.8352
C1CN(CCN1CCCN2C(=O)N3C=CC=CC3=N2)C4=CC(=CC=C4)Cl	2.09	trazodone	3.89	Waters Synapt G.2	Z-spray	MeCN/10 mM oxalic acid(aq) 90/10	10.1002/rcm.8352
CC[N+](CC)(CC)CC	2.09	tetraethylammonium	3.95	Waters Synapt G.2	Z-spray	MeCN/10 mM oxalic acid(aq) 90/10	10.1002/rcm.8352
CNCCC(C1=CC=CC=C1)OC2=CC=C(C=C2)C(F)(F)F	2.09	fluoxetine	2.01	Waters Synapt G.2	Z-spray	MeCN/10 mM oxalic acid(aq) 90/10	10.1002/rcm.8352
COC1=CC2=C(C=CN=C2C=C1)C(C3CC4CCN3CC4C=C)O	2.09	quinine	2.67	Waters Synapt G.2	Z-spray	MeCN/10 mM oxalic acid(aq) 90/10	10.1002/rcm.8352
CC(C)NCC(COC1=CC=C(C=C1)CC(=O)N)O	2.09	atenolol	2.8	Waters Synapt G.2	Z-spray	MeCN/10 mM oxalic acid(aq) 90/10	10.1002/rcm.8352
CCCC1CC(N(C)C1)C(=O)NC(C(C)O)C2OC(SC)C(O)C(O)C2O	2.09	lincomycin	3.01	Waters Synapt G.2	Z-spray	MeCN/10 mM oxalic acid(aq) 90/10	10.1002/rcm.8352
c1ccncc1	2.09	pyridine	0.38	Waters Synapt G.2	Z-spray	MeCN/10 mM oxalic acid(aq) 90/10	10.1002/rcm.8352
CC(=O)C1CCC2C1(CCC3C2CCC4=CC(=O)CCC34C)C	2.09	progesterone	2.99	Waters Synapt G.2	Z-spray	MeCN/10 mM oxalic acid(aq) 90/10	10.1002/rcm.8352
CC12CCC3C(C1CCC2O)CCC4=CC(=O)CCC34C	2.09	testosterone	3.34	Waters Synapt G.2	Z-spray	MeCN/10 mM oxalic acid(aq) 90/10	10.1002/rcm.8352
CCN1C=C(C(=O)C2=CC(=C(C=C21)N3CCNCC3)F)C(=O)O	2.09	norfloxacin	2.26	Waters Synapt G.2	Z-spray	MeCN/10 mM oxalic acid(aq) 90/10	10.1002/rcm.8352
CN1C=NC2=C1C(=O)N(C(=O)N2C)C	2.09	caffeine	2.47	Waters Synapt G.2	Z-spray	MeCN/10 mM oxalic acid(aq) 90/10	10.1002/rcm.8352
CC(C)(C)C1=CC=C(C=C1)C(CCCN2CCC(CC2)C(C3=CC=CC=C3)(C4=CC=CC=C4)O)O	3.44	terfenadine	4.72	Thermo LTQ	ESI	MeCN/10 mM propionic acid(aq) 90/10	10.1002/rcm.8352
CN(C)C(=O)C(CCN1CCC(CC1)(C2=CC=C(C=C2)Cl)O)(C3=CC=CC=C3)C4=CC=CC=C4	3.44	loperamide	5.01	Thermo LTQ	ESI	MeCN/10 mM propionic acid(aq) 90/10	10.1002/rcm.8352
CN(C)CCC=C1C2=CC=CC=C2CCC3=CC=CC=C31	3.44	amitriptyline	4.71	Thermo LTQ	ESI	MeCN/10 mM propionic acid(aq) 90/10	10.1002/rcm.8352
C1CCC2(C1)CC(=O)N(C(=O)C2)CCCCN3CCN(CC3)C4=NC=CC=N4	3.44	buspirone	4.66	Thermo LTQ	ESI	MeCN/10 mM propionic acid(aq) 90/10	10.1002/rcm.8352
CC(C)NCC(COC1=CC=CC2=CC=CC=C21)O	3.44	propanolol	4.15	Thermo LTQ	ESI	MeCN/10 mM propionic acid(aq) 90/10	10.1002/rcm.8352
C1CC(=O)NC2=C1C=CC(=C2)OCCCCN3CCN(CC3)C4=C(C(=CC=C4)Cl)Cl	3.44	aripiprazole	4.14	Thermo LTQ	ESI	MeCN/10 mM propionic acid(aq) 90/10	10.1002/rcm.8352
CCCCC1=C(C2=CC=CC=C2O1)C(=O)C3=CC(=C(C(=C3)I)OCCN(CC)CC)I	3.44	amiodarone	4.59	Thermo LTQ	ESI	MeCN/10 mM propionic acid(aq) 90/10	10.1002/rcm.8352
C1CN(CCC1(C2=CC=C(C=C2)Cl)O)CCCC(=O)C3=CC=C(C=C3)F	3.44	haloperidol	4.39	Thermo LTQ	ESI	MeCN/10 mM propionic acid(aq) 90/10	10.1002/rcm.8352
CC(=O)N1CCN(CC1)C2=CC=C(C=C2)OCC3COC(O3)(CN4C=CN=C4)C5=C(C=C(C=C5)Cl)Cl	3.44	ketoconazole	4.08	Thermo LTQ	ESI	MeCN/10 mM propionic acid(aq) 90/10	10.1002/rcm.8352
C1CN(CCN1CCCN2C(=O)N3C=CC=CC3=N2)C4=CC(=CC=C4)Cl	3.44	trazodone	4.35	Thermo LTQ	ESI	MeCN/10 mM propionic acid(aq) 90/10	10.1002/rcm.8352
CC[N+](CC)(CC)CC	3.44	tetraethylammonium	4.48	Thermo LTQ	ESI	MeCN/10 mM propionic acid(aq) 90/10	10.1002/rcm.8352
CNCCC(C1=CC=CC=C1)OC2=CC=C(C=C2)C(F)(F)F	3.44	fluoxetine	3.99	Thermo LTQ	ESI	MeCN/10 mM propionic acid(aq) 90/10	10.1002/rcm.8352
COC1=CC2=C(C=CN=C2C=C1)C(C3CC4CCN3CC4C=C)O	3.44	quinine	3.74	Thermo LTQ	ESI	MeCN/10 mM propionic acid(aq) 90/10	10.1002/rcm.8352
CC(C)NCC(COC1=CC=C(C=C1)CC(=O)N)O	3.44	atenolol	3.43	Thermo LTQ	ESI	MeCN/10 mM propionic acid(aq) 90/10	10.1002/rcm.8352
CCCC1CC(N(C)C1)C(=O)NC(C(C)O)C2OC(SC)C(O)C(O)C2O	3.44	lincomycin	3.44	Thermo LTQ	ESI	MeCN/10 mM propionic acid(aq) 90/10	10.1002/rcm.8352
c1ccncc1	3.44	pyridine	2.67	Thermo LTQ	ESI	MeCN/10 mM propionic acid(aq) 90/10	10.1002/rcm.8352
CC(=O)C1CCC2C1(CCC3C2CCC4=CC(=O)CCC34C)C	3.44	progesterone	2.09	Thermo LTQ	ESI	MeCN/10 mM propionic acid(aq) 90/10	10.1002/rcm.8352
CC12CCC3C(C1CCC2O)CCC4=CC(=O)CCC34C	3.44	testosterone	2.28	Thermo LTQ	ESI	MeCN/10 mM propionic acid(aq) 90/10	10.1002/rcm.8352
CCN1C=C(C(=O)C2=CC(=C(C=C21)N3CCNCC3)F)C(=O)O	3.44	norfloxacin	2.92	Thermo LTQ	ESI	MeCN/10 mM propionic acid(aq) 90/10	10.1002/rcm.8352
CN1C=NC2=C1C(=O)N(C(=O)N2C)C	3.44	caffeine	2.02	Thermo LTQ	ESI	MeCN/10 mM propionic acid(aq) 90/10	10.1002/rcm.8352
CC[N+](CC)(CC)CC	2	tetraethylammonium	3.93	Agilent XCT	ESI	MeCN/10 mM trifluoroacetic acid 50/50	Measured in this study
Clc1ccccc1N=P(N=P(N1CCCC1)(N1CCCC1)N1CCCC1)(N1CCCC1)N1CCCC1	2	2-Cl-C6H4-P2(pyrr)	4.67	Agilent XCT	ESI	MeCN/10 mM trifluoroacetic acid 50/50	Measured in this study
FC(F)(F)c1ccc(N=P(N2CCCC2)(N2CCCC2)N2CCCC2)cc1	2	4-CF3-C6H4-P(pyrr)	3.97	Agilent XCT	ESI	MeCN/10 mM trifluoroacetic acid 50/50	Measured in this study
CCC[N+](CCC)(CCC)CCC	2	tetrapropylammonium	3.76	Agilent XCT	ESI	MeCN/10 mM trifluoroacetic acid 50/50	Measured in this study
CCCN(CCC)CCC	2	tripropylamine	4.08	Agilent XCT	ESI	MeCN/10 mM trifluoroacetic acid 50/50	Measured in this study
c1ccncc1	2	pyridine	2.16	Agilent XCT	ESI	MeCN/10 mM trifluoroacetic acid 50/50	Measured in this study
C1CCNC1	2	pyrrolidine	2.41	Agilent XCT	ESI	MeCN/10 mM trifluoroacetic acid 50/50	Measured in this study
CCNCC	2	diethylamine	2.78	Agilent XCT	ESI	MeCN/10 mM trifluoroacetic acid 50/50	Measured in this study
COc1cccc(c1)N(C)C	2	3-methoxy-N,N-dimethylaniline	3.66	Agilent XCT	ESI	MeCN/10 mM trifluoroacetic acid 50/50	Measured in this study
Nc1ccccn1	2	2-aminopyridine	2.27	Agilent XCT	ESI	MeCN/10 mM trifluoroacetic acid 50/50	Measured in this study
CN(C)c1ccc(cc1)N(C)C	2	4-dimethylamino-N,N-dimethylaniline	3.34	Agilent XCT	ESI	MeCN/10 mM trifluoroacetic acid 50/50	Measured in this study
CO[C@H]1[C@@H](C[C@@H]2CN3CCc4c([nH]c5cc(OC)ccc45)[C@H]3C[C@@H]2[C@@H]1C(=O)OC)OC(=O)c6cc(OC)c(OC)c(OC)c6	2	reserpine	3.78	Agilent XCT	ESI	MeCN/10 mM trifluoroacetic acid 50/50	Measured in this study
N[C@@H](CCC(N)=O)C(O)=O	2	glutamine	1.14	Agilent XCT	ESI	MeCN/10 mM trifluoroacetic acid 50/50	Measured in this study
CC(N)C(=O)O	2	alpha-alanine	0.87	Agilent XCT	ESI	MeCN/10 mM trifluoroacetic acid 50/50	Measured in this study
NC(Cc1ccccc1)C(=O)NC(Cc1ccccc1)C(=O)NC(Cc1ccccc1)C(=O)NC(Cc1ccccc1)C(=O)O	2	Phe-Phe-Phe-Phe	3.03	Agilent XCT	ESI	MeCN/10 mM trifluoroacetic acid 50/50	Measured in this study
c1cnc2c(c1)ccc3cccnc23	2	1,10-phenanthroline	3.22	Agilent XCT	ESI	MeCN/10 mM trifluoroacetic acid 50/50	Measured in this study
CN(C)c1ccc(N=Nc2ccc(N=P(c3ccccc3)(c3ccccc3)c3ccccc3)cc2)cc1	2	N,N-dimethyl-4-[2-[4-[(triphenylphosphoranylidene)amino]phenyl]diazenyl]-benzenamine	4.49	Agilent XCT	ESI	MeCN/10 mM trifluoroacetic acid 50/50	Measured in this study
CN(C)c1ccc(N=Nc2ccc(N=P(c3ccccc3)(c3ccccc3)N3CCCC3)cc2)cc1	2	4-[2-[4-[(diphenyl-1-pyrrolidinylphosphoranylidene)amino]phenyl]diazenyl]-N,N-dimethyl-benzenamine	4.38	Agilent XCT	ESI	MeCN/10 mM trifluoroacetic acid 50/50	Measured in this study
O=[N+]([O-])c1ccc(N=Nc2ccc(N=P(c3ccccc3)(N3CCCC3)N3CCCC3)cc2)cc1	2	4-[2-(4-nitrophenyl)diazenyl]-N-(phenyldi-1-pyrrolidinylphosphoranylidene)benzenamine	4.59	Agilent XCT	ESI	MeCN/10 mM trifluoroacetic acid 50/50	Measured in this study
COc1cccc(O)c1O	2	3-methoxycatechol	-0.1	Agilent XCT	ESI	MeCN/10 mM trifluoroacetic acid 50/50	Measured in this study
COc1ccncc1	2	4-methoxypyridine	3.26	Agilent XCT	ESI	MeCN/10 mM trifluoroacetic acid 50/50	Measured in this study
OC(=O)c1ccccc1C(O)=O	2	phthalic acid	0.67	Agilent XCT	ESI	MeCN/10 mM trifluoroacetic acid 50/50	Measured in this study
Nc1ccc(O)cc1	2	4-aminophenol	1.5	Agilent XCT	ESI	MeCN/10 mM trifluoroacetic acid 50/50	Measured in this study
[nH]1ncc2ccccc12	2	indazole	2.02	Agilent XCT	ESI	MeCN/10 mM trifluoroacetic acid 50/50	Measured in this study
CC(=O)Nc1sc(cn1)[N+]([O-])=O	2	2-acetamido-5-nitrothiazole	0.03	Agilent XCT	ESI	MeCN/10 mM trifluoroacetic acid 50/50	Measured in this study
NC[P](O)(O)=O	2	AMPA	0.29	Agilent XCT	ESI	MeCN/10 mM trifluoroacetic acid 50/50	Measured in this study
CNC(=O)O\N=C\C(C)(C)[S](C)(=O)=O	2	aldicarb-sulfone	1.05	Agilent XCT	ESI	MeCN/10 mM trifluoroacetic acid 50/50	Measured in this study
COC(=O)NC(=S)NC1=CC=CC=C1NC(=S)NC(=O)OC	2	thiophanate-methyl	2.51	Agilent XCT	ESI	MeCN/10 mM trifluoroacetic acid 50/50	Measured in this study
Cc1c(COC(=O)C2C(\C=C(/Cl)C(F)(F)F)C2(C)C)cccc1c3ccccc3	2	bifenthrin	-0.92	Agilent XCT	ESI	MeCN/10 mM trifluoroacetic acid 50/50	Measured in this study
CCOC(=O)C(S[P](=S)(OC)OC)c1ccccc1	2	phenthoate	1.5	Agilent XCT	ESI	MeCN/10 mM trifluoroacetic acid 50/50	Measured in this study
COc1ccc(C=O)cc1	2	p-anisaldehyde	1.02	Agilent XCT	ESI	MeCN/10 mM trifluoroacetic acid 50/50	Measured in this study
Oc1ccc(C=O)cc1	2	4-hydroxybenzaldehyde	0.85	Agilent XCT	ESI	MeCN/10 mM trifluoroacetic acid 50/50	Measured in this study
OC(=O)C=Cc1ccccc1	2	cinnamic acid	0.97	Agilent XCT	ESI	MeCN/10 mM trifluoroacetic acid 50/50	Measured in this study
CN1[C@@H]2CC(C[C@H]1[C@H]3[C@@H]2O3)OC(=O)[C@H](CO)C4=CC=CC=C4	2	scopolamine	3.22	Agilent XCT	ESI	MeCN/10 mM trifluoroacetic acid 50/50	Measured in this study
CCO[P](=S)(Oc1ccc(cc1)C#N)c2ccccc2	2	cyanophenphos	1.73	Agilent XCT	ESI	MeCN/10 mM trifluoroacetic acid 50/50	Measured in this study
CC1=NN=C(c2ccccc2)C(=O)N1N	2	metamitrone	2.2	Agilent XCT	ESI	MeCN/10 mM trifluoroacetic acid 50/50	Measured in this study
CC(C)c1ccc(NC(=O)N(C)C)cc1	2	isoproturon	3.2	Agilent XCT	ESI	MeCN/10 mM trifluoroacetic acid 50/50	Measured in this study
CCc1cccc(CC)c1N(COC)C(=O)CCl	2	alachlor	1.81	Agilent XCT	ESI	MeCN/10 mM trifluoroacetic acid 50/50	Measured in this study
COc1cc(ccc1O)C(O)CN	2	normetanephrine	1.06	Agilent XCT	ESI	MeCN/10 mM trifluoroacetic acid 50/50	Measured in this study
FC(F)C(F)(F)OCC(Cn1cncn1)c2ccc(Cl)cc2Cl	2	tetraconazole	2.36	Agilent XCT	ESI	MeCN/10 mM trifluoroacetic acid 50/50	Measured in this study
CC[N+](CC)(CC)CC	3	tetraethylammonium	3.58	Agilent XCT	ESI	MeCN/5 mM ammonium acetate(aq) 20/80	10.1007/s13361-016-1563-1
C[N+](C)(C)C	3	tetramethylammonium	2.05	Agilent XCT	ESI	MeCN/5 mM ammonium acetate(aq) 20/80	10.1007/s13361-016-1563-1
COc1cccc(c1)N(C)C	3	3-methoxy-N,N-dimethylaniline	1.96	Agilent XCT	ESI	MeCN/5 mM ammonium acetate(aq) 20/80	10.1007/s13361-016-1563-1
Nc1ccc(cc1[N+]([O-])=O)[N+]([O-])=O	3	2,4-dinitroaniline	-1.15	Agilent XCT	ESI	MeCN/5 mM ammonium acetate(aq) 20/80	10.1007/s13361-016-1563-1
Nc1cccc(c1)[N+]([O-])=O	3	3-nitroaniline	-0.31	Agilent XCT	ESI	MeCN/5 mM ammonium acetate(aq) 20/80	10.1007/s13361-016-1563-1
Nc1ccccc1	3	aniline	0.97	Agilent XCT	ESI	MeCN/5 mM ammonium acetate(aq) 20/80	10.1007/s13361-016-1563-1
Cc1cccc(C)n1	3	2,6-dimethylpyridine	1.72	Agilent XCT	ESI	MeCN/5 mM ammonium acetate(aq) 20/80	10.1007/s13361-016-1563-1
Nc1cccc2ccccc12	3	1-naphthylamine	1.35	Agilent XCT	ESI	MeCN/5 mM ammonium acetate(aq) 20/80	10.1007/s13361-016-1563-1
Nc1ccc(cc1)C(O)=O	3	4-aminobenzoic acid	1.13	Agilent XCT	ESI	MeCN/5 mM ammonium acetate(aq) 20/80	10.1007/s13361-016-1563-1
c1ccc2ncccc2c1	3	quinoline	1.73	Agilent XCT	ESI	MeCN/5 mM ammonium acetate(aq) 20/80	10.1007/s13361-016-1563-1
Nc1ccccc1O	3	2-aminophenol	1.5	Agilent XCT	ESI	MeCN/5 mM ammonium acetate(aq) 20/80	10.1007/s13361-016-1563-1
Nc1cccc(c1)C(O)=O	3	3-aminobenzoic acid	0.77	Agilent XCT	ESI	MeCN/5 mM ammonium acetate(aq) 20/80	10.1007/s13361-016-1563-1
Nc1ccccc1[N+]([O-])=O	3	2-nitroaniline	0.48	Agilent XCT	ESI	MeCN/5 mM ammonium acetate(aq) 20/80	10.1007/s13361-016-1563-1
c1ccncc1	3	pyridine	0.74	Agilent XCT	ESI	MeCN/5 mM ammonium acetate(aq) 20/80	10.1007/s13361-016-1563-1
CN(C)c1ccccc1	3	N,N-dimethylaniline	1.23	Agilent XCT	ESI	MeCN/5 mM ammonium acetate(aq) 20/80	10.1007/s13361-016-1563-1
c1ccc2nc3ccccc3cc2c1	3	acridine	3.07	Agilent XCT	ESI	MeCN/5 mM ammonium acetate(aq) 20/80	10.1007/s13361-016-1563-1
Cc1ccc2cccc(N)c2n1	3	8-aminoquinaldine	2.09	Agilent XCT	ESI	MeCN/5 mM ammonium acetate(aq) 20/80	10.1007/s13361-016-1563-1
CC[N+](CC)(CC)CC	3.52	tetraethylammonium	3.58	Agilent XCT	ESI	MeCN/5 mM ammonium acetate(aq) 20/80	10.1007/s13361-016-1563-1
C[N+](C)(C)C	3.52	tetramethylammonium	2.17	Agilent XCT	ESI	MeCN/5 mM ammonium acetate(aq) 20/80	10.1007/s13361-016-1563-1
COc1cccc(c1)N(C)C	3.52	3-methoxy-N,N-dimethylaniline	1.9	Agilent XCT	ESI	MeCN/5 mM ammonium acetate(aq) 20/80	10.1007/s13361-016-1563-1
Nc1ccc(cc1[N+]([O-])=O)[N+]([O-])=O	3.52	2,4-dinitroaniline	-1.2	Agilent XCT	ESI	MeCN/5 mM ammonium acetate(aq) 20/80	10.1007/s13361-016-1563-1
Nc1cccc(c1)[N+]([O-])=O	3.52	3-nitroaniline	-0.46	Agilent XCT	ESI	MeCN/5 mM ammonium acetate(aq) 20/80	10.1007/s13361-016-1563-1
Nc1ccccc1	3.52	aniline	0.73	Agilent XCT	ESI	MeCN/5 mM ammonium acetate(aq) 20/80	10.1007/s13361-016-1563-1
Cc1cccc(C)n1	3.52	2,6-dimethylpyridine	1.71	Agilent XCT	ESI	MeCN/5 mM ammonium acetate(aq) 20/80	10.1007/s13361-016-1563-1
Nc1cccc2ccccc12	3.52	1-naphthylamine	1.46	Agilent XCT	ESI	MeCN/5 mM ammonium acetate(aq) 20/80	10.1007/s13361-016-1563-1
Nc1ccc(cc1)C(O)=O	3.52	4-aminobenzoic acid	1.41	Agilent XCT	ESI	MeCN/5 mM ammonium acetate(aq) 20/80	10.1007/s13361-016-1563-1
c1ccc2ncccc2c1	3.52	quinoline	1.76	Agilent XCT	ESI	MeCN/5 mM ammonium acetate(aq) 20/80	10.1007/s13361-016-1563-1
Nc1ccccc1O	3.52	2-aminophenol	1.73	Agilent XCT	ESI	MeCN/5 mM ammonium acetate(aq) 20/80	10.1007/s13361-016-1563-1
Nc1cccc(c1)C(O)=O	3.52	3-aminobenzoic acid	1.05	Agilent XCT	ESI	MeCN/5 mM ammonium acetate(aq) 20/80	10.1007/s13361-016-1563-1
Nc1ccccc1[N+]([O-])=O	3.52	2-nitroaniline	0.61	Agilent XCT	ESI	MeCN/5 mM ammonium acetate(aq) 20/80	10.1007/s13361-016-1563-1
c1ccncc1	3.52	pyridine	0.74	Agilent XCT	ESI	MeCN/5 mM ammonium acetate(aq) 20/80	10.1007/s13361-016-1563-1
CN(C)c1ccccc1	3.52	N,N-dimethylaniline	1.2	Agilent XCT	ESI	MeCN/5 mM ammonium acetate(aq) 20/80	10.1007/s13361-016-1563-1
c1ccc2nc3ccccc3cc2c1	3.52	acridine	3.26	Agilent XCT	ESI	MeCN/5 mM ammonium acetate(aq) 20/80	10.1007/s13361-016-1563-1
Cc1ccc2cccc(N)c2n1	3.52	8-aminoquinaldine	2.31	Agilent XCT	ESI	MeCN/5 mM ammonium acetate(aq) 20/80	10.1007/s13361-016-1563-1
NC(CO)(CO)CO	3.52	trizma base	1.36	Agilent XCT	ESI	MeCN/5 mM ammonium acetate(aq) 20/80	10.1007/s13361-016-1563-1
Nc1[nH]c2ccccc2n1	3.52	2-aminobenzimidazole	3.01	Agilent XCT	ESI	MeCN/5 mM ammonium acetate(aq) 20/80	10.1007/s13361-016-1563-1
O=[N+]([O-])c1cccc([N+](=O)[O-])c1N=P(N1CCCC1)(N1CCCC1)N1CCCC1	3.52	2,6(NO2)2phenyl-P(pyrr)	4.39	Agilent XCT	ESI	MeCN/5 mM ammonium acetate(aq) 20/80	10.1007/s13361-016-1563-1
c1ccc(N2CC3CC(C2)CN(c2ccccc2)C3)cc1	3.52	N,N-diphenylbispidine	4.01	Agilent XCT	ESI	MeCN/5 mM ammonium acetate(aq) 20/80	10.1007/s13361-016-1563-1
CC[N+](CC)(CC)CC	4.01	tetraethylammonium	3.58	Agilent XCT	ESI	MeCN/5 mM ammonium acetate(aq) 20/80	10.1007/s13361-016-1563-1
C[N+](C)(C)C	4.01	tetramethylammonium	2.35	Agilent XCT	ESI	MeCN/5 mM ammonium acetate(aq) 20/80	10.1007/s13361-016-1563-1
COc1cccc(c1)N(C)C	4.01	3-methoxy-N,N-dimethylaniline	1.95	Agilent XCT	ESI	MeCN/5 mM ammonium acetate(aq) 20/80	10.1007/s13361-016-1563-1
Nc1cccc(c1)[N+]([O-])=O	4.01	3-nitroaniline	-0.49	Agilent XCT	ESI	MeCN/5 mM ammonium acetate(aq) 20/80	10.1007/s13361-016-1563-1
Nc1ccccc1	4.01	aniline	0.48	Agilent XCT	ESI	MeCN/5 mM ammonium acetate(aq) 20/80	10.1007/s13361-016-1563-1
Cc1cccc(C)n1	4.01	2,6-dimethylpyridine	1.68	Agilent XCT	ESI	MeCN/5 mM ammonium acetate(aq) 20/80	10.1007/s13361-016-1563-1
Nc1cccc2ccccc12	4.01	1-naphthylamine	1.34	Agilent XCT	ESI	MeCN/5 mM ammonium acetate(aq) 20/80	10.1007/s13361-016-1563-1
Nc1ccc(cc1)C(O)=O	4.01	4-aminobenzoic acid	1.38	Agilent XCT	ESI	MeCN/5 mM ammonium acetate(aq) 20/80	10.1007/s13361-016-1563-1
c1ccc2ncccc2c1	4.01	quinoline	1.74	Agilent XCT	ESI	MeCN/5 mM ammonium acetate(aq) 20/80	10.1007/s13361-016-1563-1
Nc1ccccc1O	4.01	2-aminophenol	1.8	Agilent XCT	ESI	MeCN/5 mM ammonium acetate(aq) 20/80	10.1007/s13361-016-1563-1
Nc1cccc(c1)C(O)=O	4.01	3-aminobenzoic acid	1.09	Agilent XCT	ESI	MeCN/5 mM ammonium acetate(aq) 20/80	10.1007/s13361-016-1563-1
Nc1ccccc1[N+]([O-])=O	4.01	2-nitroaniline	0.65	Agilent XCT	ESI	MeCN/5 mM ammonium acetate(aq) 20/80	10.1007/s13361-016-1563-1
c1ccncc1	4.01	pyridine	0.78	Agilent XCT	ESI	MeCN/5 mM ammonium acetate(aq) 20/80	10.1007/s13361-016-1563-1
CN(C)c1ccccc1	4.01	N,N-dimethylaniline	1.46	Agilent XCT	ESI	MeCN/5 mM ammonium acetate(aq) 20/80	10.1007/s13361-016-1563-1
c1ccc2nc3ccccc3cc2c1	4.01	acridine	2.98	Agilent XCT	ESI	MeCN/5 mM ammonium acetate(aq) 20/80	10.1007/s13361-016-1563-1
Cc1ccc2cccc(N)c2n1	4.01	8-aminoquinaldine	2.23	Agilent XCT	ESI	MeCN/5 mM ammonium acetate(aq) 20/80	10.1007/s13361-016-1563-1
NC(CO)(CO)CO	4.01	trizma base	1.49	Agilent XCT	ESI	MeCN/5 mM ammonium acetate(aq) 20/80	10.1007/s13361-016-1563-1
Nc1[nH]c2ccccc2n1	4.01	2-aminobenzimidazole	2.82	Agilent XCT	ESI	MeCN/5 mM ammonium acetate(aq) 20/80	10.1007/s13361-016-1563-1
O=[N+]([O-])c1cccc([N+](=O)[O-])c1N=P(N1CCCC1)(N1CCCC1)N1CCCC1	4.01	2,6(NO2)2phenyl-P(pyrr)	4.29	Agilent XCT	ESI	MeCN/5 mM ammonium acetate(aq) 20/80	10.1007/s13361-016-1563-1
c1ccc(N2CC3CC(C2)CN(c2ccccc2)C3)cc1	4.01	N,N-diphenylbispidine	3.97	Agilent XCT	ESI	MeCN/5 mM ammonium acetate(aq) 20/80	10.1007/s13361-016-1563-1
CC[N+](CC)(CC)CC	4.5	tetraethylammonium	3.58	Agilent XCT	ESI	MeCN/5 mM ammonium acetate(aq) 20/80	10.1007/s13361-016-1563-1
C[N+](C)(C)C	4.5	tetramethylammonium	2.43	Agilent XCT	ESI	MeCN/5 mM ammonium acetate(aq) 20/80	10.1007/s13361-016-1563-1
COc1cccc(c1)N(C)C	4.5	3-methoxy-N,N-dimethylaniline	1.97	Agilent XCT	ESI	MeCN/5 mM ammonium acetate(aq) 20/80	10.1007/s13361-016-1563-1
Nc1ccc(cc1[N+]([O-])=O)[N+]([O-])=O	4.5	2,4-dinitroaniline	-0.77	Agilent XCT	ESI	MeCN/5 mM ammonium acetate(aq) 20/80	10.1007/s13361-016-1563-1
Nc1cccc(c1)[N+]([O-])=O	4.5	3-nitroaniline	-0.24	Agilent XCT	ESI	MeCN/5 mM ammonium acetate(aq) 20/80	10.1007/s13361-016-1563-1
Nc1ccccc1	4.5	aniline	0.44	Agilent XCT	ESI	MeCN/5 mM ammonium acetate(aq) 20/80	10.1007/s13361-016-1563-1
Cc1cccc(C)n1	4.5	2,6-dimethylpyridine	1.62	Agilent XCT	ESI	MeCN/5 mM ammonium acetate(aq) 20/80	10.1007/s13361-016-1563-1
Nc1cccc2ccccc12	4.5	1-naphthylamine	1.61	Agilent XCT	ESI	MeCN/5 mM ammonium acetate(aq) 20/80	10.1007/s13361-016-1563-1
Nc1ccc(cc1)C(O)=O	4.5	4-aminobenzoic acid	1.75	Agilent XCT	ESI	MeCN/5 mM ammonium acetate(aq) 20/80	10.1007/s13361-016-1563-1
c1ccc2ncccc2c1	4.5	quinoline	1.78	Agilent XCT	ESI	MeCN/5 mM ammonium acetate(aq) 20/80	10.1007/s13361-016-1563-1
Nc1ccccc1O	4.5	2-aminophenol	1.9	Agilent XCT	ESI	MeCN/5 mM ammonium acetate(aq) 20/80	10.1007/s13361-016-1563-1
Nc1cccc(c1)C(O)=O	4.5	3-aminobenzoic acid	1.41	Agilent XCT	ESI	MeCN/5 mM ammonium acetate(aq) 20/80	10.1007/s13361-016-1563-1
Nc1ccccc1[N+]([O-])=O	4.5	2-nitroaniline	0.97	Agilent XCT	ESI	MeCN/5 mM ammonium acetate(aq) 20/80	10.1007/s13361-016-1563-1
c1ccncc1	4.5	pyridine	0.92	Agilent XCT	ESI	MeCN/5 mM ammonium acetate(aq) 20/80	10.1007/s13361-016-1563-1
CN(C)c1ccccc1	4.5	N,N-dimethylaniline	1.5	Agilent XCT	ESI	MeCN/5 mM ammonium acetate(aq) 20/80	10.1007/s13361-016-1563-1
c1ccc2nc3ccccc3cc2c1	4.5	acridine	2.75	Agilent XCT	ESI	MeCN/5 mM ammonium acetate(aq) 20/80	10.1007/s13361-016-1563-1
Cc1ccc2cccc(N)c2n1	4.5	8-aminoquinaldine	2.33	Agilent XCT	ESI	MeCN/5 mM ammonium acetate(aq) 20/80	10.1007/s13361-016-1563-1
Nc1[nH]c2ccccc2n1	4.5	2-aminobenzimidazole	3.02	Agilent XCT	ESI	MeCN/5 mM ammonium acetate(aq) 20/80	10.1007/s13361-016-1563-1
O=[N+]([O-])c1cccc([N+](=O)[O-])c1N=P(N1CCCC1)(N1CCCC1)N1CCCC1	4.5	2,6(NO2)2phenyl-P(pyrr)	4.44	Agilent XCT	ESI	MeCN/5 mM ammonium acetate(aq) 20/80	10.1007/s13361-016-1563-1
CC[N+](CC)(CC)CC	5.01	tetraethylammonium	3.58	Agilent XCT	ESI	MeCN/5 mM ammonium acetate(aq) 20/80	10.1007/s13361-016-1563-1
C[N+](C)(C)C	5.01	tetramethylammonium	2.28	Agilent XCT	ESI	MeCN/5 mM ammonium acetate(aq) 20/80	10.1007/s13361-016-1563-1
COc1cccc(c1)N(C)C	5.01	3-methoxy-N,N-dimethylaniline	1.88	Agilent XCT	ESI	MeCN/5 mM ammonium acetate(aq) 20/80	10.1007/s13361-016-1563-1
Nc1cccc(c1)[N+]([O-])=O	5.01	3-nitroaniline	-0.25	Agilent XCT	ESI	MeCN/5 mM ammonium acetate(aq) 20/80	10.1007/s13361-016-1563-1
Nc1ccccc1	5.01	aniline	0.49	Agilent XCT	ESI	MeCN/5 mM ammonium acetate(aq) 20/80	10.1007/s13361-016-1563-1
Cc1cccc(C)n1	5.01	2,6-dimethylpyridine	1.48	Agilent XCT	ESI	MeCN/5 mM ammonium acetate(aq) 20/80	10.1007/s13361-016-1563-1
Nc1cccc2ccccc12	5.01	1-naphthylamine	1.58	Agilent XCT	ESI	MeCN/5 mM ammonium acetate(aq) 20/80	10.1007/s13361-016-1563-1
Nc1ccc(cc1)C(O)=O	5.01	4-aminobenzoic acid	1.1	Agilent XCT	ESI	MeCN/5 mM ammonium acetate(aq) 20/80	10.1007/s13361-016-1563-1
c1ccc2ncccc2c1	5.01	quinoline	1.75	Agilent XCT	ESI	MeCN/5 mM ammonium acetate(aq) 20/80	10.1007/s13361-016-1563-1
Nc1ccccc1O	5.01	2-aminophenol	1.75	Agilent XCT	ESI	MeCN/5 mM ammonium acetate(aq) 20/80	10.1007/s13361-016-1563-1
Nc1cccc(c1)C(O)=O	5.01	3-aminobenzoic acid	0.85	Agilent XCT	ESI	MeCN/5 mM ammonium acetate(aq) 20/80	10.1007/s13361-016-1563-1
Nc1ccccc1[N+]([O-])=O	5.01	2-nitroaniline	0.72	Agilent XCT	ESI	MeCN/5 mM ammonium acetate(aq) 20/80	10.1007/s13361-016-1563-1
c1ccncc1	5.01	pyridine	0.64	Agilent XCT	ESI	MeCN/5 mM ammonium acetate(aq) 20/80	10.1007/s13361-016-1563-1
CN(C)c1ccccc1	5.01	N,N-dimethylaniline	1.28	Agilent XCT	ESI	MeCN/5 mM ammonium acetate(aq) 20/80	10.1007/s13361-016-1563-1
c1ccc2nc3ccccc3cc2c1	5.01	acridine	2.77	Agilent XCT	ESI	MeCN/5 mM ammonium acetate(aq) 20/80	10.1007/s13361-016-1563-1
Cc1ccc2cccc(N)c2n1	5.01	8-aminoquinaldine	2.14	Agilent XCT	ESI	MeCN/5 mM ammonium acetate(aq) 20/80	10.1007/s13361-016-1563-1
NC(CO)(CO)CO	5.01	trizma base	1.43	Agilent XCT	ESI	MeCN/5 mM ammonium acetate(aq) 20/80	10.1007/s13361-016-1563-1
Nc1[nH]c2ccccc2n1	5.01	2-aminobenzimidazole	2.95	Agilent XCT	ESI	MeCN/5 mM ammonium acetate(aq) 20/80	10.1007/s13361-016-1563-1
O=[N+]([O-])c1cccc([N+](=O)[O-])c1N=P(N1CCCC1)(N1CCCC1)N1CCCC1	5.01	2,6(NO2)2phenyl-P(pyrr)	4.42	Agilent XCT	ESI	MeCN/5 mM ammonium acetate(aq) 20/80	10.1007/s13361-016-1563-1
c1ccc(N2CC3CC(C2)CN(c2ccccc2)C3)cc1	5.01	N,N-diphenylbispidine	4.11	Agilent XCT	ESI	MeCN/5 mM ammonium acetate(aq) 20/80	10.1007/s13361-016-1563-1
CC[N+](CC)(CC)CC	5.53	tetraethylammonium	3.58	Agilent XCT	ESI	MeCN/5 mM ammonium acetate(aq) 20/80	10.1007/s13361-016-1563-1
C[N+](C)(C)C	5.53	tetramethylammonium	2.39	Agilent XCT	ESI	MeCN/5 mM ammonium acetate(aq) 20/80	10.1007/s13361-016-1563-1
COc1cccc(c1)N(C)C	5.53	3-methoxy-N,N-dimethylaniline	2.11	Agilent XCT	ESI	MeCN/5 mM ammonium acetate(aq) 20/80	10.1007/s13361-016-1563-1
Nc1cccc(c1)[N+]([O-])=O	5.53	3-nitroaniline	-0.1	Agilent XCT	ESI	MeCN/5 mM ammonium acetate(aq) 20/80	10.1007/s13361-016-1563-1
Nc1ccccc1	5.53	aniline	0.73	Agilent XCT	ESI	MeCN/5 mM ammonium acetate(aq) 20/80	10.1007/s13361-016-1563-1
CP(C)c1ccccc1	5.53	phenyldimethylphosphine	0.56	Agilent XCT	ESI	MeCN/5 mM ammonium acetate(aq) 20/80	10.1007/s13361-016-1563-1
Cc1cccc(C)n1	5.53	2,6-dimethylpyridine	1.78	Agilent XCT	ESI	MeCN/5 mM ammonium acetate(aq) 20/80	10.1007/s13361-016-1563-1
CP(C)C	5.53	trimethylphosphine	0.29	Agilent XCT	ESI	MeCN/5 mM ammonium acetate(aq) 20/80	10.1007/s13361-016-1563-1
Nc1cccc2ccccc12	5.53	1-naphthylamine	1.81	Agilent XCT	ESI	MeCN/5 mM ammonium acetate(aq) 20/80	10.1007/s13361-016-1563-1
Nc1ccc(cc1)C(O)=O	5.53	4-aminobenzoic acid	1.28	Agilent XCT	ESI	MeCN/5 mM ammonium acetate(aq) 20/80	10.1007/s13361-016-1563-1
c1ccc2ncccc2c1	5.53	quinoline	2.02	Agilent XCT	ESI	MeCN/5 mM ammonium acetate(aq) 20/80	10.1007/s13361-016-1563-1
Nc1ccccc1O	5.53	2-aminophenol	1.89	Agilent XCT	ESI	MeCN/5 mM ammonium acetate(aq) 20/80	10.1007/s13361-016-1563-1
Nc1cccc(c1)C(O)=O	5.53	3-aminobenzoic acid	1.11	Agilent XCT	ESI	MeCN/5 mM ammonium acetate(aq) 20/80	10.1007/s13361-016-1563-1
Nc1ccccc1[N+]([O-])=O	5.53	2-nitroaniline	1.11	Agilent XCT	ESI	MeCN/5 mM ammonium acetate(aq) 20/80	10.1007/s13361-016-1563-1
c1ccncc1	5.53	pyridine	1.07	Agilent XCT	ESI	MeCN/5 mM ammonium acetate(aq) 20/80	10.1007/s13361-016-1563-1
[truncated: 1,140 more rows]

## Sheet: negative mode
SMILES	pH_aq	name	logIE	instrument	source	solvent	doi
OC(=O)c1ccccc1	10.5	benzoic acid	0.11	Agilent XCT	ESI	MeCN/0.1% ammonia(aq) 20/80	10.1021/acs.analchem.7b00595
OC(=O)c1cc(cc(c1)[N+]([O-])=O)[N+]([O-])=O	10.5	3,5-dinitrobenzoic acid	1.26	Agilent XCT	ESI	MeCN/0.1% ammonia(aq) 20/80	10.1021/acs.analchem.7b00595
OC(=O)c1cccc(c1)C(F)(F)F	10.5	3-trifluoromethylbenzoic acid	1.37	Agilent XCT	ESI	MeCN/0.1% ammonia(aq) 20/80	10.1021/acs.analchem.7b00595
Oc1c(F)c(F)c(F)c(F)c1F	10.5	pentafluorophenol	1.55	Agilent XCT	ESI	MeCN/0.1% ammonia(aq) 20/80	10.1021/acs.analchem.7b00595
CC(C)(C)c1ccc(cc1)C(O)=O	10.5	4-tert-butylbenzoic acid	1.36	Agilent XCT	ESI	MeCN/0.1% ammonia(aq) 20/80	10.1021/acs.analchem.7b00595
Oc1c(F)c(F)c(c(F)c1F)c2c(F)c(F)c(F)c(F)c2F	10.5	4-(pentafluorophenyl)-2,3,5,6-tetrafluorophenol	2.69	Agilent XCT	ESI	MeCN/0.1% ammonia(aq) 20/80	10.1021/acs.analchem.7b00595
Oc1c(c(c(c(c1C(F)(F)F)C(F)(F)F)C(F)(F)F)C(F)(F)F)C(F)(F)F	10.5	pentakis(trifluoromethyl)phenol	2.6	Agilent XCT	ESI	MeCN/0.1% ammonia(aq) 20/80	10.1021/acs.analchem.7b00595
Oc1ccc(cc1)c2ccccc2	10.5	4-phenylphenol	0.62	Agilent XCT	ESI	MeCN/0.1% ammonia(aq) 20/80	10.1021/acs.analchem.7b00595
Oc1ccccc1c2ccccc2	10.5	2-phenylphenol	0.45	Agilent XCT	ESI	MeCN/0.1% ammonia(aq) 20/80	10.1021/acs.analchem.7b00595
OC(=O)c1cccc(Cl)c1	10.5	3-chlorobenzoic acid	0.77	Agilent XCT	ESI	MeCN/0.1% ammonia(aq) 20/80	10.1021/acs.analchem.7b00595
Nc1ccc(cc1)C(O)=O	10.5	4-aminobenzoic acid	0.08	Agilent XCT	ESI	MeCN/0.1% ammonia(aq) 20/80	10.1021/acs.analchem.7b00595
OC(=O)c1ccc(O)cc1	10.5	4-hydroxybenzoic acid	0.37	Agilent XCT	ESI	MeCN/0.1% ammonia(aq) 20/80	10.1021/acs.analchem.7b00595
Nc1cccc(c1)C(O)=O	10.5	3-aminobenzoic acid	0.21	Agilent XCT	ESI	MeCN/0.1% ammonia(aq) 20/80	10.1021/acs.analchem.7b00595
OC(=O)c1c(F)c(F)c(F)c(F)c1F	10.5	pentafluorobenzoic acid	0.95	Agilent XCT	ESI	MeCN/0.1% ammonia(aq) 20/80	10.1021/acs.analchem.7b00595
Oc1ccc(cc1[N+]([O-])=O)[N+]([O-])=O	10.5	2,4-dinitrophenol	1.2	Agilent XCT	ESI	MeCN/0.1% ammonia(aq) 20/80	10.1021/acs.analchem.7b00595
CN(C)c1cccc(c1)C(O)=O	10.5	3-dimethylaminobenzoic acid	1.05	Agilent XCT	ESI	MeCN/0.1% ammonia(aq) 20/80	10.1021/acs.analchem.7b00595
CC(C)c1ccc(cc1)C(O)=O	10.5	4-isopropylbenzoic acid	0.67	Agilent XCT	ESI	MeCN/0.1% ammonia(aq) 20/80	10.1021/acs.analchem.7b00595
CC(C)(C)c1ccccc1O	10.5	2-tert-butylphenol	-0.09	Agilent XCT	ESI	MeCN/0.1% ammonia(aq) 20/80	10.1021/acs.analchem.7b00595
Oc1cc(ccc1[N+]([O-])=O)[N+]([O-])=O	10.5	2,5-dinitrophenol	1.45	Agilent XCT	ESI	MeCN/0.1% ammonia(aq) 20/80	10.1021/acs.analchem.7b00595
Oc1cccc(Cl)c1	10.5	3-chlorophenol	0.36	Agilent XCT	ESI	MeCN/0.1% ammonia(aq) 20/80	10.1021/acs.analchem.7b00595
CC(C)c1ccccc1O	10.5	2-isopropylphenol	-0.17	Agilent XCT	ESI	MeCN/0.1% ammonia(aq) 20/80	10.1021/acs.analchem.7b00595
Oc1cccc(Br)c1	10.5	3-bromophenol	0.8	Agilent XCT	ESI	MeCN/0.1% ammonia(aq) 20/80	10.1021/acs.analchem.7b00595
Oc1c(cccc1[N+]([O-])=O)[N+]([O-])=O	10.5	2,6-dinitrophenol	1.51	Agilent XCT	ESI	MeCN/0.1% ammonia(aq) 20/80	10.1021/acs.analchem.7b00595
Oc1ccccc1[N+]([O-])=O	10.5	2-nitrophenol	-0.37	Agilent XCT	ESI	MeCN/0.1% ammonia(aq) 20/80	10.1021/acs.analchem.7b00595
Oc1cccc(c1)[N+]([O-])=O	10.5	3-nitrophenol	1.01	Agilent XCT	ESI	MeCN/0.1% ammonia(aq) 20/80	10.1021/acs.analchem.7b00595
Oc1ccc(cc1)[N+]([O-])=O	10.5	4-nitrophenol	1.48	Agilent XCT	ESI	MeCN/0.1% ammonia(aq) 20/80	10.1021/acs.analchem.7b00595
Oc1c(F)c(F)cc(F)c1F	10.5	2,3,5,6-tetrafluorophenol	1.7	Agilent XCT	ESI	MeCN/0.1% ammonia(aq) 20/80	10.1021/acs.analchem.7b00595
OC(C1=CC=CC(S(=O)(C(F)(C(F)(C(F)(F)F)F)F)=O)=C1)=O	10.5	3-[(heptafluoropropyl)sulphonyl]benzoic acid	2.78	Agilent XCT	ESI	MeCN/0.1% ammonia(aq) 20/80	10.1021/acs.analchem.7b00595
OC(C1=CC=CC(S(=O)(C(C(F)(F)F)(C(F)(F)F)C(F)(F)F)=O)=C1)=O	10.5	3-[tris(trifluoromethyl)methylsulphonyl]benzoic acid	2.63	Agilent XCT	ESI	MeCN/0.1% ammonia(aq) 20/80	10.1021/acs.analchem.7b00595
OC(C1=CC=CC(SC(F)(C(F)(C(F)(F)F)F)F)=C1)=O	10.5	3-[(heptafluoropropyl)sulphanyl]benzoic acid	2.52	Agilent XCT	ESI	MeCN/0.1% ammonia(aq) 20/80	10.1021/acs.analchem.7b00595
OC(=O)c1cccc(c1)[S](=O)(=O)C(F)(F)F	10.5	3-trifluoromethylsulfonylbenzoic acid	2.05	Agilent XCT	ESI	MeCN/0.1% ammonia(aq) 20/80	10.1021/acs.analchem.7b00595
FC(F)(F)C(c1cccc(c1)C(=O)O)(C(F)(F)F)C(F)(F)F	10.5	3-[tris(trifluoromethyl)methyl]benzoic acid	2.75	Agilent XCT	ESI	MeCN/0.1% ammonia(aq) 20/80	10.1021/acs.analchem.7b00595
OC(C1=CC=CC(SC(F)(F)F)=C1)=O	10.5	3-[(trifluoromethyl)sulphanyl]benzoic acid	1.43	Agilent XCT	ESI	MeCN/0.1% ammonia(aq) 20/80	10.1021/acs.analchem.7b00595
Oc1c(Cl)c(Cl)c(Cl)c(Cl)c1Cl	10.5	pentachlorophenol	2.58	Agilent XCT	ESI	MeCN/0.1% ammonia(aq) 20/80	10.1021/acs.analchem.7b00595
O=S(C1=C(O)C(S(=O)(OCC(F)(F)F)=O)=CC(S(=O)(OCC(F)(F)F)=O)=C1)(OCC(F)(F)F)=O	10.5	2-hydroxy-1,3,5-tris(2,2,2-trifluoroethyl)-1,3,5-benzenetrisulfonic acid ester	4.05	Agilent XCT	ESI	MeCN/0.1% ammonia(aq) 20/80	10.1021/acs.analchem.7b00595
OC(=O)c1ccccc1O	10.5	salicylic acid	0.72	Agilent XCT	ESI	MeCN/0.1% ammonia(aq) 20/80	10.1021/acs.analchem.7b00595
Oc1ccccc1C#N	10.5	2-cyanophenol	0.76	Agilent XCT	ESI	MeCN/0.1% ammonia(aq) 20/80	10.1021/acs.analchem.7b00595
Oc1ccccc1N=Nc2cc(ccc2O)c3ccccc3	10.5	4-phenylazophenol	1.27	Agilent XCT	ESI	MeCN/0.1% ammonia(aq) 20/80	10.1021/acs.analchem.7b00595
OC(=O)c1cc(I)cc(I)c1O	10.5	3,5-diiodosalicylic acid	2.14	Agilent XCT	ESI	MeCN/0.1% ammonia(aq) 20/80	10.1021/acs.analchem.7b00595
Oc1c(cc(c(O)c1[N+]([O-])=O)[N+]([O-])=O)[N+]([O-])=O	10.5	2,4,6-trinitro-1,3-benzenediol	1.77	Agilent XCT	ESI	MeCN/0.1% ammonia(aq) 20/80	10.1021/acs.analchem.7b00595
OC(=O)c1cc(cc(c1O)[N+]([O-])=O)[N+]([O-])=O	10.5	3,5-dinitrosalicylic acid	1.67	Agilent XCT	ESI	MeCN/0.1% ammonia(aq) 20/80	10.1021/acs.analchem.7b00595
OC(=O)c1ccc(cc1[N+]([O-])=O)[N+]([O-])=O	10.5	2,4-dinitrobenzoic acid	0.06	Agilent XCT	ESI	MeCN/0.1% ammonia(aq) 20/80	10.1021/acs.analchem.7b00595
Oc1ccc(Cl)cc1	10.5	4-chlorophenol	0.26	Agilent XCT	ESI	MeCN/0.1% ammonia(aq) 20/80	10.1021/acs.analchem.7b00595
O=S(C1=C(O)C(S(=O)(OCC(F)(C(F)F)F)=O)=CC(S(=O)(OCC(F)(C(F)F)F)=O)=C1)(OCC(F)(C(F)F)F)=O	10.5	2-hydroxy-, 1,3,5-tris(2,2,3,3-tetrafluoro-propyl) 1,3,5-benzenetrisulfonic acid ester	3.09	Agilent XCT	ESI	MeCN/0.1% ammonia(aq) 20/80	10.1021/acs.analchem.7b00595
FC1=C(O)C(F)=C(F)C2=C(F)C(F)=C(F)C(F)=C21	10.5	heptafluorornapht-2-ol	1.71	Agilent XCT	ESI	MeCN/0.1% ammonia(aq) 20/80	10.1021/acs.analchem.7b00595
O[S](=O)(=O)c1ccc(cc1[N+]([O-])=O)[N+]([O-])=O	10.5	2,4-dinitro-benzenesulfonic acid	1.46	Agilent XCT	ESI	MeCN/0.1% ammonia(aq) 20/80	10.1021/acs.analchem.7b00595
O=S(C1=CC=CC2=CC=CC=C21)(O)=O	10.5	naphthalene-1-sulfonic acid	1.46	Agilent XCT	ESI	MeCN/0.1% ammonia(aq) 20/80	10.1021/acs.analchem.7b00595
O[S](=O)(=O)c1ccc2C(=O)c3ccccc3C(=O)c2c1	10.5	2-anthraquinonesulfonic acid	1.97	Agilent XCT	ESI	MeCN/0.1% ammonia(aq) 20/80	10.1021/acs.analchem.7b00595
N[S](=O)(=O)c1cccc(c1)[N+]([O-])=O	10.5	3-nitrobenzenesulphonamide	1.17	Agilent XCT	ESI	MeCN/0.1% ammonia(aq) 20/80	10.1021/acs.analchem.7b00595
O=S(O)(C(C(C(C(C(C(C(C(F)(F)F)(F)F)(F)F)(F)F)(F)F)(F)F)(F)F)(F)F)=O	10.5	perfluorooctanesulfonic acid	2.56	Agilent XCT	ESI	MeCN/0.1% ammonia(aq) 20/80	10.1021/acs.analchem.7b00595
OC(C(F)(F)F)(C(F)(F)F)C(F)(F)F	10.5	perfluoro-tert-butanol	1.48	Agilent XCT	ESI	MeCN/0.1% ammonia(aq) 20/80	10.1021/acs.analchem.7b00595
CCCCCCCCCCCCCC(O)=O	10.5	myristic acid	1.83	Agilent XCT	ESI	MeCN/0.1% ammonia(aq) 20/80	10.1021/acs.analchem.7b00595
FC1=C(S(NS(C2=C(F)C(F)=C(F)C(F)=C2F)(=O)=O)(=O)=O)C(F)=C(F)C(F)=C1F	10.5	2,3,4,5,6-pentafluoro-N-[(2,3,4,5,6-pentafluorophenyl)sulfonyl]-benzenesulfonamide	1.96	Agilent XCT	ESI	MeCN/0.1% ammonia(aq) 20/80	10.1021/acs.analchem.7b00595
O=S(NS(C1=CC=C([N+]([O-])=O)C=C1)(=O)=O)(C2=CC=C(C)C=C2)=O	10.5	4-methyl-N-[(4-nitrophenyl)sulfonyl]-benzenesulfonamide	2.31	Agilent XCT	ESI	MeCN/0.1% ammonia(aq) 20/80	10.1021/acs.analchem.7b00595
C/C=C/C=C/C(O)=O	10.5	sorbic acid	-0.55	Agilent XCT	ESI	MeCN/0.1% ammonia(aq) 20/80	10.1021/acs.analchem.7b00595
ON1C(=O)c2ccccc2C1=O	10.5	N-hydroxy-phthalimide	-0.67	Agilent XCT	ESI	MeCN/0.1% ammonia(aq) 20/80	10.1021/acs.analchem.7b00595
NCCCC(O)=O	10.5	4-aminobutanoic acid	-1.57	Agilent XCT	ESI	MeCN/0.1% ammonia(aq) 20/80	10.1021/acs.analchem.7b00595
NCCC(O)=O	10.5	beta-alanine	-2.32	Agilent XCT	ESI	MeCN/0.1% ammonia(aq) 20/80	10.1021/acs.analchem.7b00595
OC(=O)c1ccccc1	10.5	benzoic acid	0.07	Agilent XCT	ESI	MeCN/0.1% ammonia(aq) 50/50	10.1021/acs.analchem.7b00595
OC(=O)c1cc(cc(c1)[N+]([O-])=O)[N+]([O-])=O	10.5	3,5-dinitrobenzoic acid	0.62	Agilent XCT	ESI	MeCN/0.1% ammonia(aq) 50/50	10.1021/acs.analchem.7b00595
OC(=O)c1cccc(c1)C(F)(F)F	10.5	3-trifluoromethylbenzoic acid	1.37	Agilent XCT	ESI	MeCN/0.1% ammonia(aq) 50/50	10.1021/acs.analchem.7b00595
Oc1c(F)c(F)c(F)c(F)c1F	10.5	pentafluorophenol	1.41	Agilent XCT	ESI	MeCN/0.1% ammonia(aq) 50/50	10.1021/acs.analchem.7b00595
CC(C)(C)c1ccc(cc1)C(O)=O	10.5	4-tert-butylbenzoic acid	1.46	Agilent XCT	ESI	MeCN/0.1% ammonia(aq) 50/50	10.1021/acs.analchem.7b00595
Oc1c(F)c(F)c(c(F)c1F)c2c(F)c(F)c(F)c(F)c2F	10.5	4-(pentafluorophenyl)-2,3,5,6-tetrafluorophenol	2.66	Agilent XCT	ESI	MeCN/0.1% ammonia(aq) 50/50	10.1021/acs.analchem.7b00595
Oc1c(c(c(c(c1C(F)(F)F)C(F)(F)F)C(F)(F)F)C(F)(F)F)C(F)(F)F	10.5	pentakis(trifluoromethyl)phenol	3.06	Agilent XCT	ESI	MeCN/0.1% ammonia(aq) 50/50	10.1021/acs.analchem.7b00595
Oc1ccc(cc1)c2ccccc2	10.5	4-phenylphenol	0.95	Agilent XCT	ESI	MeCN/0.1% ammonia(aq) 50/50	10.1021/acs.analchem.7b00595
Oc1ccccc1c2ccccc2	10.5	2-phenylphenol	0.63	Agilent XCT	ESI	MeCN/0.1% ammonia(aq) 50/50	10.1021/acs.analchem.7b00595
OC(=O)c1cccc(Cl)c1	10.5	3-chlorobenzoic acid	0.85	Agilent XCT	ESI	MeCN/0.1% ammonia(aq) 50/50	10.1021/acs.analchem.7b00595
Nc1ccc(cc1)C(O)=O	10.5	4-aminobenzoic acid	0.04	Agilent XCT	ESI	MeCN/0.1% ammonia(aq) 50/50	10.1021/acs.analchem.7b00595
OC(=O)c1ccc(O)cc1	10.5	4-hydroxybenzoic acid	0.23	Agilent XCT	ESI	MeCN/0.1% ammonia(aq) 50/50	10.1021/acs.analchem.7b00595
Nc1cccc(c1)C(O)=O	10.5	3-aminobenzoic acid	0.17	Agilent XCT	ESI	MeCN/0.1% ammonia(aq) 50/50	10.1021/acs.analchem.7b00595
OC(=O)c1c(F)c(F)c(F)c(F)c1F	10.5	pentafluorobenzoic acid	1.28	Agilent XCT	ESI	MeCN/0.1% ammonia(aq) 50/50	10.1021/acs.analchem.7b00595
Oc1ccc(cc1[N+]([O-])=O)[N+]([O-])=O	10.5	2,4-dinitrophenol	1.47	Agilent XCT	ESI	MeCN/0.1% ammonia(aq) 50/50	10.1021/acs.analchem.7b00595
CN(C)c1cccc(c1)C(O)=O	10.5	3-dimethylaminobenzoic acid	1.13	Agilent XCT	ESI	MeCN/0.1% ammonia(aq) 50/50	10.1021/acs.analchem.7b00595
CC(C)c1ccc(cc1)C(O)=O	10.5	4-isopropylbenzoic acid	0.62	Agilent XCT	ESI	MeCN/0.1% ammonia(aq) 50/50	10.1021/acs.analchem.7b00595
CC(C)(C)c1ccccc1O	10.5	2-tert-butylphenol	0.03	Agilent XCT	ESI	MeCN/0.1% ammonia(aq) 50/50	10.1021/acs.analchem.7b00595
CC(C)(C)c1cc(c(O)c(c1)C(C)(C)C)C(C)(C)C	10.5	2,4,6-tri-tert-butylphenol	0.73	Agilent XCT	ESI	MeCN/0.1% ammonia(aq) 50/50	10.1021/acs.analchem.7b00595
Oc1cc(ccc1[N+]([O-])=O)[N+]([O-])=O	10.5	2,5-dinitrophenol	1.37	Agilent XCT	ESI	MeCN/0.1% ammonia(aq) 50/50	10.1021/acs.analchem.7b00595
Oc1cccc(Cl)c1	10.5	3-chlorophenol	0.27	Agilent XCT	ESI	MeCN/0.1% ammonia(aq) 50/50	10.1021/acs.analchem.7b00595
CC(C)c1ccccc1O	10.5	2-isopropylphenol	-0.08	Agilent XCT	ESI	MeCN/0.1% ammonia(aq) 50/50	10.1021/acs.analchem.7b00595
Oc1cccc(Br)c1	10.5	3-bromophenol	0.72	Agilent XCT	ESI	MeCN/0.1% ammonia(aq) 50/50	10.1021/acs.analchem.7b00595
Oc1ccccc1Br	10.5	2-bromophenol	-0.98	Agilent XCT	ESI	MeCN/0.1% ammonia(aq) 50/50	10.1021/acs.analchem.7b00595
Oc1c(cccc1[N+]([O-])=O)[N+]([O-])=O	10.5	2,6-dinitrophenol	1.38	Agilent XCT	ESI	MeCN/0.1% ammonia(aq) 50/50	10.1021/acs.analchem.7b00595
Oc1ccccc1[N+]([O-])=O	10.5	2-nitrophenol	-0.71	Agilent XCT	ESI	MeCN/0.1% ammonia(aq) 50/50	10.1021/acs.analchem.7b00595
Oc1cccc(c1)[N+]([O-])=O	10.5	3-nitrophenol	1.07	Agilent XCT	ESI	MeCN/0.1% ammonia(aq) 50/50	10.1021/acs.analchem.7b00595
Oc1ccc(cc1)[N+]([O-])=O	10.5	4-nitrophenol	1.1	Agilent XCT	ESI	MeCN/0.1% ammonia(aq) 50/50	10.1021/acs.analchem.7b00595
Oc1c(F)c(F)cc(F)c1F	10.5	2,3,5,6-tetrafluorophenol	1.48	Agilent XCT	ESI	MeCN/0.1% ammonia(aq) 50/50	10.1021/acs.analchem.7b00595
OC(C1=CC=CC(S(=O)(C(F)(C(F)(C(F)(F)F)F)F)=O)=C1)=O	10.5	3-[(heptafluoropropyl)sulphonyl]benzoic acid	2.4	Agilent XCT	ESI	MeCN/0.1% ammonia(aq) 50/50	10.1021/acs.analchem.7b00595
OC(C1=CC=CC(S(=O)(C(C(F)(F)F)(C(F)(F)F)C(F)(F)F)=O)=C1)=O	10.5	3-[tris(trifluoromethyl)methylsulphonyl]benzoic acid	2.38	Agilent XCT	ESI	MeCN/0.1% ammonia(aq) 50/50	10.1021/acs.analchem.7b00595
OC(C1=CC=CC(SC(F)(C(F)(C(F)(F)F)F)F)=C1)=O	10.5	3-[(heptafluoropropyl)sulphanyl]benzoic acid	2.03	Agilent XCT	ESI	MeCN/0.1% ammonia(aq) 50/50	10.1021/acs.analchem.7b00595
OC(=O)c1cccc(c1)[S](=O)(=O)C(F)(F)F	10.5	3-trifluoromethylsulfonylbenzoic acid	1.81	Agilent XCT	ESI	MeCN/0.1% ammonia(aq) 50/50	10.1021/acs.analchem.7b00595
FC(F)(F)C(c1cccc(c1)C(=O)O)(C(F)(F)F)C(F)(F)F	10.5	3-[tris(trifluoromethyl)methyl]benzoic acid	2.45	Agilent XCT	ESI	MeCN/0.1% ammonia(aq) 50/50	10.1021/acs.analchem.7b00595
OC(C1=CC=CC(SC(F)(F)F)=C1)=O	10.5	3-[(trifluoromethyl)sulphanyl]benzoic acid	1.12	Agilent XCT	ESI	MeCN/0.1% ammonia(aq) 50/50	10.1021/acs.analchem.7b00595
Oc1c(Cl)c(Cl)c(Cl)c(Cl)c1Cl	10.5	pentachlorophenol	2.35	Agilent XCT	ESI	MeCN/0.1% ammonia(aq) 50/50	10.1021/acs.analchem.7b00595
O=S(C1=C(O)C(S(=O)(OCC(F)(F)F)=O)=CC(S(=O)(OCC(F)(F)F)=O)=C1)(OCC(F)(F)F)=O	10.5	2-hydroxy-1,3,5-tris(2,2,2-trifluoroethyl)-1,3,5-benzenetrisulfonic acid ester	3.98	Agilent XCT	ESI	MeCN/0.1% ammonia(aq) 50/50	10.1021/acs.analchem.7b00595
OC(=O)c1ccccc1O	10.5	salicylic acid	0.64	Agilent XCT	ESI	MeCN/0.1% ammonia(aq) 50/50	10.1021/acs.analchem.7b00595
Oc1ccccc1C#N	10.5	2-cyanophenol	0.83	Agilent XCT	ESI	MeCN/0.1% ammonia(aq) 50/50	10.1021/acs.analchem.7b00595
Oc1ccccc1N=Nc2cc(ccc2O)c3ccccc3	10.5	4-phenylazophenol	1.66	Agilent XCT	ESI	MeCN/0.1% ammonia(aq) 50/50	10.1021/acs.analchem.7b00595
OC(=O)c1cc(I)cc(I)c1O	10.5	3,5-diiodosalicylic acid	2.28	Agilent XCT	ESI	MeCN/0.1% ammonia(aq) 50/50	10.1021/acs.analchem.7b00595
Oc1c(cc(c(O)c1[N+]([O-])=O)[N+]([O-])=O)[N+]([O-])=O	10.5	2,4,6-trinitro-1,3-benzenediol	1.85	Agilent XCT	ESI	MeCN/0.1% ammonia(aq) 50/50	10.1021/acs.analchem.7b00595
OC(=O)c1cc(cc(c1O)[N+]([O-])=O)[N+]([O-])=O	10.5	3,5-dinitrosalicylic acid	1.76	Agilent XCT	ESI	MeCN/0.1% ammonia(aq) 50/50	10.1021/acs.analchem.7b00595
OC(=O)c1ccc(cc1[N+]([O-])=O)[N+]([O-])=O	10.5	2,4-dinitrobenzoic acid	0.4	Agilent XCT	ESI	MeCN/0.1% ammonia(aq) 50/50	10.1021/acs.analchem.7b00595
Oc1ccc(Cl)cc1	10.5	4-chlorophenol	0.46	Agilent XCT	ESI	MeCN/0.1% ammonia(aq) 50/50	10.1021/acs.analchem.7b00595
O=S(C1=C(O)C(S(=O)(OCC(F)(C(F)F)F)=O)=CC(S(=O)(OCC(F)(C(F)F)F)=O)=C1)(OCC(F)(C(F)F)F)=O	10.5	2-hydroxy-, 1,3,5-tris(2,2,3,3-tetrafluoro-propyl) 1,3,5-benzenetrisulfonic acid ester	3.84	Agilent XCT	ESI	MeCN/0.1% ammonia(aq) 50/50	10.1021/acs.analchem.7b00595
FC1=C(O)C(F)=C(F)C2=C(F)C(F)=C(F)C(F)=C21	10.5	heptafluorornapht-2-ol	1.9	Agilent XCT	ESI	MeCN/0.1% ammonia(aq) 50/50	10.1021/acs.analchem.7b00595
O[S](=O)(=O)c1ccc(cc1[N+]([O-])=O)[N+]([O-])=O	10.5	2,4-dinitro-benzenesulfonic acid	1.87	Agilent XCT	ESI	MeCN/0.1% ammonia(aq) 50/50	10.1021/acs.analchem.7b00595
O=S(C1=CC=CC2=CC=CC=C21)(O)=O	10.5	naphthalene-1-sulfonic acid	1.77	Agilent XCT	ESI	MeCN/0.1% ammonia(aq) 50/50	10.1021/acs.analchem.7b00595
O[S](=O)(=O)c1ccc2C(=O)c3ccccc3C(=O)c2c1	10.5	2-anthraquinonesulfonic acid	2.31	Agilent XCT	ESI	MeCN/0.1% ammonia(aq) 50/50	10.1021/acs.analchem.7b00595
N[S](=O)(=O)c1cccc(c1)[N+]([O-])=O	10.5	3-nitrobenzenesulphonamide	1.48	Agilent XCT	ESI	MeCN/0.1% ammonia(aq) 50/50	10.1021/acs.analchem.7b00595
O=S(O)(C(C(C(C(C(C(C(C(F)(F)F)(F)F)(F)F)(F)F)(F)F)(F)F)(F)F)(F)F)=O	10.5	perfluorooctanesulfonic acid	3.06	Agilent XCT	ESI	MeCN/0.1% ammonia(aq) 50/50	10.1021/acs.analchem.7b00595
OC(C(F)(F)F)(C(F)(F)F)C(F)(F)F	10.5	perfluoro-tert-butanol	1.72	Agilent XCT	ESI	MeCN/0.1% ammonia(aq) 50/50	10.1021/acs.analchem.7b00595
CCCCCCCCCCCCCC(O)=O	10.5	myristic acid	2.01	Agilent XCT	ESI	MeCN/0.1% ammonia(aq) 50/50	10.1021/acs.analchem.7b00595
FC1=C(S(NS(C2=C(F)C(F)=C(F)C(F)=C2F)(=O)=O)(=O)=O)C(F)=C(F)C(F)=C1F	10.5	2,3,4,5,6-pentafluoro-N-[(2,3,4,5,6-pentafluorophenyl)sulfonyl]-benzenesulfonamide	2.44	Agilent XCT	ESI	MeCN/0.1% ammonia(aq) 50/50	10.1021/acs.analchem.7b00595
O=S(NS(C1=CC=C([N+]([O-])=O)C=C1)(=O)=O)(C2=CC=C(C)C=C2)=O	10.5	4-methyl-N-[(4-nitrophenyl)sulfonyl]-benzenesulfonamide	2.5	Agilent XCT	ESI	MeCN/0.1% ammonia(aq) 50/50	10.1021/acs.analchem.7b00595
C/C=C/C=C/C(O)=O	10.5	sorbic acid	-0.29	Agilent XCT	ESI	MeCN/0.1% ammonia(aq) 50/50	10.1021/acs.analchem.7b00595
ON1C(=O)c2ccccc2C1=O	10.5	N-hydroxy-phthalimide	-0.23	Agilent XCT	ESI	MeCN/0.1% ammonia(aq) 50/50	10.1021/acs.analchem.7b00595
NCCCC(O)=O	10.5	4-aminobutanoic acid	-1.46	Agilent XCT	ESI	MeCN/0.1% ammonia(aq) 50/50	10.1021/acs.analchem.7b00595
OC(=O)c1ccccc1	10.5	benzoic acid	0	Agilent XCT	ESI	MeCN/0.1% ammonia(aq)	10.1021/acs.analchem.7b00595
OC(=O)c1cc(cc(c1)[N+]([O-])=O)[N+]([O-])=O	10.5	3,5-dinitrobenzoic acid	0.79	Agilent XCT	ESI	MeCN/0.1% ammonia(aq)	10.1021/acs.analchem.7b00595
OC(=O)c1cccc(c1)C(F)(F)F	10.5	3-trifluoromethylbenzoic acid	1.16	Agilent XCT	ESI	MeCN/0.1% ammonia(aq)	10.1021/acs.analchem.7b00595
Oc1c(F)c(F)c(F)c(F)c1F	10.5	pentafluorophenol	0.91	Agilent XCT	ESI	MeCN/0.1% ammonia(aq)	10.1021/acs.analchem.7b00595
CC(C)(C)c1ccc(cc1)C(O)=O	10.5	4-tert-butylbenzoic acid	1.2	Agilent XCT	ESI	MeCN/0.1% ammonia(aq)	10.1021/acs.analchem.7b00595
Oc1c(F)c(F)c(c(F)c1F)c2c(F)c(F)c(F)c(F)c2F	10.5	4-(pentafluorophenyl)-2,3,5,6-tetrafluorophenol	2.17	Agilent XCT	ESI	MeCN/0.1% ammonia(aq)	10.1021/acs.analchem.7b00595
Oc1c(c(c(c(c1C(F)(F)F)C(F)(F)F)C(F)(F)F)C(F)(F)F)C(F)(F)F	10.5	pentakis(trifluoromethyl)phenol	2.3	Agilent XCT	ESI	MeCN/0.1% ammonia(aq)	10.1021/acs.analchem.7b00595
Oc1ccc(cc1)c2ccccc2	10.5	4-phenylphenol	0.35	Agilent XCT	ESI	MeCN/0.1% ammonia(aq)	10.1021/acs.analchem.7b00595
Oc1ccccc1c2ccccc2	10.5	2-phenylphenol	-0.01	Agilent XCT	ESI	MeCN/0.1% ammonia(aq)	10.1021/acs.analchem.7b00595
OC(=O)c1cccc(Cl)c1	10.5	3-chlorobenzoic acid	0.48	Agilent XCT	ESI	MeCN/0.1% ammonia(aq)	10.1021/acs.analchem.7b00595
Nc1ccc(cc1)C(O)=O	10.5	4-aminobenzoic acid	-0.06	Agilent XCT	ESI	MeCN/0.1% ammonia(aq)	10.1021/acs.analchem.7b00595
OC(=O)c1ccc(O)cc1	10.5	4-hydroxybenzoic acid	0.13	Agilent XCT	ESI	MeCN/0.1% ammonia(aq)	10.1021/acs.analchem.7b00595
Nc1cccc(c1)C(O)=O	10.5	3-aminobenzoic acid	0.09	Agilent XCT	ESI	MeCN/0.1% ammonia(aq)	10.1021/acs.analchem.7b00595
OC(=O)c1c(F)c(F)c(F)c(F)c1F	10.5	pentafluorobenzoic acid	0.61	Agilent XCT	ESI	MeCN/0.1% ammonia(aq)	10.1021/acs.analchem.7b00595
Oc1ccc(cc1[N+]([O-])=O)[N+]([O-])=O	10.5	2,4-dinitrophenol	0.84	Agilent XCT	ESI	MeCN/0.1% ammonia(aq)	10.1021/acs.analchem.7b00595
CN(C)c1cccc(c1)C(O)=O	10.5	3-dimethylaminobenzoic acid	0.71	Agilent XCT	ESI	MeCN/0.1% ammonia(aq)	10.1021/acs.analchem.7b00595
CC(C)c1ccc(cc1)C(O)=O	10.5	4-isopropylbenzoic acid	0.05	Agilent XCT	ESI	MeCN/0.1% ammonia(aq)	10.1021/acs.analchem.7b00595
CC(C)(C)c1ccccc1O	10.5	2-tert-butylphenol	-0.46	Agilent XCT	ESI	MeCN/0.1% ammonia(aq)	10.1021/acs.analchem.7b00595
CC(C)(C)c1cc(c(O)c(c1)C(C)(C)C)C(C)(C)C	10.5	2,4,6-tri-tert-butylphenol	0.55	Agilent XCT	ESI	MeCN/0.1% ammonia(aq)	10.1021/acs.analchem.7b00595
Oc1cc(ccc1[N+]([O-])=O)[N+]([O-])=O	10.5	2,5-dinitrophenol	0.98	Agilent XCT	ESI	MeCN/0.1% ammonia(aq)	10.1021/acs.analchem.7b00595
Oc1cccc(Cl)c1	10.5	3-chlorophenol	0.22	Agilent XCT	ESI	MeCN/0.1% ammonia(aq)	10.1021/acs.analchem.7b00595
CC(C)c1ccccc1O	10.5	2-isopropylphenol	-0.61	Agilent XCT	ESI	MeCN/0.1% ammonia(aq)	10.1021/acs.analchem.7b00595
Oc1cccc(Br)c1	10.5	3-bromophenol	0.63	Agilent XCT	ESI	MeCN/0.1% ammonia(aq)	10.1021/acs.analchem.7b00595
Oc1ccccc1Br	10.5	2-bromophenol	-0.8	Agilent XCT	ESI	MeCN/0.1% ammonia(aq)	10.1021/acs.analchem.7b00595
Oc1c(cccc1[N+]([O-])=O)[N+]([O-])=O	10.5	2,6-dinitrophenol	1.06	Agilent XCT	ESI	MeCN/0.1% ammonia(aq)	10.1021/acs.analchem.7b00595
Oc1ccccc1[N+]([O-])=O	10.5	2-nitrophenol	-0.62	Agilent XCT	ESI	MeCN/0.1% ammonia(aq)	10.1021/acs.analchem.7b00595
Oc1cccc(c1)[N+]([O-])=O	10.5	3-nitrophenol	0.78	Agilent XCT	ESI	MeCN/0.1% ammonia(aq)	10.1021/acs.analchem.7b00595
Oc1ccc(cc1)[N+]([O-])=O	10.5	4-nitrophenol	0.97	Agilent XCT	ESI	MeCN/0.1% ammonia(aq)	10.1021/acs.analchem.7b00595
Oc1c(F)c(F)cc(F)c1F	10.5	2,3,5,6-tetrafluorophenol	0.97	Agilent XCT	ESI	MeCN/0.1% ammonia(aq)	10.1021/acs.analchem.7b00595
OC(C1=CC=CC(S(=O)(C(F)(C(F)(C(F)(F)F)F)F)=O)=C1)=O	10.5	3-[(heptafluoropropyl)sulphonyl]benzoic acid	2.2	Agilent XCT	ESI	MeCN/0.1% ammonia(aq)	10.1021/acs.analchem.7b00595
OC(C1=CC=CC(S(=O)(C(C(F)(F)F)(C(F)(F)F)C(F)(F)F)=O)=C1)=O	10.5	3-[tris(trifluoromethyl)methylsulphonyl]benzoic acid	2.15	Agilent XCT	ESI	MeCN/0.1% ammonia(aq)	10.1021/acs.analchem.7b00595
OC(C1=CC=CC(SC(F)(C(F)(C(F)(F)F)F)F)=C1)=O	10.5	3-[(heptafluoropropyl)sulphanyl]benzoic acid	1.84	Agilent XCT	ESI	MeCN/0.1% ammonia(aq)	10.1021/acs.analchem.7b00595
OC(=O)c1cccc(c1)[S](=O)(=O)C(F)(F)F	10.5	3-trifluoromethylsulfonylbenzoic acid	1.69	Agilent XCT	ESI	MeCN/0.1% ammonia(aq)	10.1021/acs.analchem.7b00595
FC(F)(F)C(c1cccc(c1)C(=O)O)(C(F)(F)F)C(F)(F)F	10.5	3-[tris(trifluoromethyl)methyl]benzoic acid	2.14	Agilent XCT	ESI	MeCN/0.1% ammonia(aq)	10.1021/acs.analchem.7b00595
OC(C1=CC=CC(SC(F)(F)F)=C1)=O	10.5	3-[(trifluoromethyl)sulphanyl]benzoic acid	1.28	Agilent XCT	ESI	MeCN/0.1% ammonia(aq)	10.1021/acs.analchem.7b00595
Oc1c(Br)c(Br)c(Br)c(Br)c1Br	10.5	pentabromophenol	1.96	Agilent XCT	ESI	MeCN/0.1% ammonia(aq)	10.1021/acs.analchem.7b00595
Oc1c(Cl)c(Cl)c(Cl)c(Cl)c1Cl	10.5	pentachlorophenol	1.97	Agilent XCT	ESI	MeCN/0.1% ammonia(aq)	10.1021/acs.analchem.7b00595
O=S(C1=C(O)C(S(=O)(OCC(F)(F)F)=O)=CC(S(=O)(OCC(F)(F)F)=O)=C1)(OCC(F)(F)F)=O	10.5	2-hydroxy-1,3,5-tris(2,2,2-trifluoroethyl)-1,3,5-benzenetrisulfonic acid ester	3.14	Agilent XCT	ESI	MeCN/0.1% ammonia(aq)	10.1021/acs.analchem.7b00595
OC(=O)c1ccccc1O	10.5	salicylic acid	0.39	Agilent XCT	ESI	MeCN/0.1% ammonia(aq)	10.1021/acs.analchem.7b00595
Oc1ccccc1C#N	10.5	2-cyanophenol	0.28	Agilent XCT	ESI	MeCN/0.1% ammonia(aq)	10.1021/acs.analchem.7b00595
Oc1ccccc1N=Nc2cc(ccc2O)c3ccccc3	10.5	4-phenylazophenol	1.02	Agilent XCT	ESI	MeCN/0.1% ammonia(aq)	10.1021/acs.analchem.7b00595
OC(=O)c1cc(I)cc(I)c1O	10.5	3,5-diiodosalicylic acid	2.05	Agilent XCT	ESI	MeCN/0.1% ammonia(aq)	10.1021/acs.analchem.7b00595
Oc1c(cc(c(O)c1[N+]([O-])=O)[N+]([O-])=O)[N+]([O-])=O	10.5	2,4,6-trinitro-1,3-benzenediol	1.07	Agilent XCT	ESI	MeCN/0.1% ammonia(aq)	10.1021/acs.analchem.7b00595
OC(=O)c1cc(cc(c1O)[N+]([O-])=O)[N+]([O-])=O	10.5	3,5-dinitrosalicylic acid	1.22	Agilent XCT	ESI	MeCN/0.1% ammonia(aq)	10.1021/acs.analchem.7b00595
OC(=O)c1ccc(cc1[N+]([O-])=O)[N+]([O-])=O	10.5	2,4-dinitrobenzoic acid	0.07	Agilent XCT	ESI	MeCN/0.1% ammonia(aq)	10.1021/acs.analchem.7b00595
Oc1ccc(Cl)cc1	10.5	4-chlorophenol	0.03	Agilent XCT	ESI	MeCN/0.1% ammonia(aq)	10.1021/acs.analchem.7b00595
O=S(C1=C(O)C(S(=O)(OCC(F)(C(F)F)F)=O)=CC(S(=O)(OCC(F)(C(F)F)F)=O)=C1)(OCC(F)(C(F)F)F)=O	10.5	2-hydroxy-, 1,3,5-tris(2,2,3,3-tetrafluoro-propyl) 1,3,5-benzenetrisulfonic acid ester	3.49	Agilent XCT	ESI	MeCN/0.1% ammonia(aq)	10.1021/acs.analchem.7b00595
FC1=C(O)C(F)=C(F)C2=C(F)C(F)=C(F)C(F)=C21	10.5	heptafluorornapht-2-ol	1.94	Agilent XCT	ESI	MeCN/0.1% ammonia(aq)	10.1021/acs.analchem.7b00595
O[S](=O)(=O)c1ccc(cc1[N+]([O-])=O)[N+]([O-])=O	10.5	2,4-dinitro-benzenesulfonic acid	1.68	Agilent XCT	ESI	MeCN/0.1% ammonia(aq)	10.1021/acs.analchem.7b00595
O=S(C1=CC=CC2=CC=CC=C21)(O)=O	10.5	naphthalene-1-sulfonic acid	1.6	Agilent XCT	ESI	MeCN/0.1% ammonia(aq)	10.1021/acs.analchem.7b00595
O[S](=O)(=O)c1ccc2C(=O)c3ccccc3C(=O)c2c1	10.5	2-anthraquinonesulfonic acid	2.1	Agilent XCT	ESI	MeCN/0.1% ammonia(aq)	10.1021/acs.analchem.7b00595
N[S](=O)(=O)c1cccc(c1)[N+]([O-])=O	10.5	3-nitrobenzenesulphonamide	1.5	Agilent XCT	ESI	MeCN/0.1% ammonia(aq)	10.1021/acs.analchem.7b00595
O=S(O)(C(C(C(C(C(C(C(C(F)(F)F)(F)F)(F)F)(F)F)(F)F)(F)F)(F)F)(F)F)=O	10.5	perfluorooctanesulfonic acid	2.77	Agilent XCT	ESI	MeCN/0.1% ammonia(aq)	10.1021/acs.analchem.7b00595
OC(C(F)(F)F)(C(F)(F)F)C(F)(F)F	10.5	perfluoro-tert-butanol	1.54	Agilent XCT	ESI	MeCN/0.1% ammonia(aq)	10.1021/acs.analchem.7b00595
CCCCCCCCCCCCCC(O)=O	10.5	myristic acid	1.91	Agilent XCT	ESI	MeCN/0.1% ammonia(aq)	10.1021/acs.analchem.7b00595
FC1=C(S(NS(C2=C(F)C(F)=C(F)C(F)=C2F)(=O)=O)(=O)=O)C(F)=C(F)C(F)=C1F	10.5	2,3,4,5,6-pentafluoro-N-[(2,3,4,5,6-pentafluorophenyl)sulfonyl]-benzenesulfonamide	2.29	Agilent XCT	ESI	MeCN/0.1% ammonia(aq)	10.1021/acs.analchem.7b00595
O=S(NS(C1=CC=C([N+]([O-])=O)C=C1)(=O)=O)(C2=CC=C(C)C=C2)=O	10.5	4-methyl-N-[(4-nitrophenyl)sulfonyl]-benzenesulfonamide	2.46	Agilent XCT	ESI	MeCN/0.1% ammonia(aq)	10.1021/acs.analchem.7b00595
C/C=C/C=C/C(O)=O	10.5	sorbic acid	-0.4	Agilent XCT	ESI	MeCN/0.1% ammonia(aq)	10.1021/acs.analchem.7b00595
O=C1NC(=O)c2ccccc12	10.5	phthalimide	0.05	Agilent XCT	ESI	MeCN/0.1% ammonia(aq)	10.1021/acs.analchem.7b00595
ON1C(=O)c2ccccc2C1=O	10.5	N-hydroxy-phthalimide	-0.43	Agilent XCT	ESI	MeCN/0.1% ammonia(aq)	10.1021/acs.analchem.7b00595
NCCCC(O)=O	10.5	4-aminobutanoic acid	-1.52	Agilent XCT	ESI	MeCN/0.1% ammonia(aq)	10.1021/acs.analchem.7b00595
NCCC(O)=O	10.5	beta-alanine	-2.46	Agilent XCT	ESI	MeCN/0.1% ammonia(aq)	10.1021/acs.analchem.7b00595
OC(=O)c1ccccc1	10.5	benzoic acid	-0.02	Agilent XCT	ESI	MeCN 0.1% ammonia	10.1021/acs.analchem.7b00595
OC(=O)c1cc(cc(c1)[N+]([O-])=O)[N+]([O-])=O	10.5	3,5-dinitrobenzoic acid	1.43	Agilent XCT	ESI	MeCN 0.1% ammonia	10.1021/acs.analchem.7b00595
OC(=O)c1cccc(c1)C(F)(F)F	10.5	3-trifluoromethylbenzoic acid	1.5	Agilent XCT	ESI	MeCN 0.1% ammonia	10.1021/acs.analchem.7b00595
Oc1c(F)c(F)c(F)c(F)c1F	10.5	pentafluorophenol	1.67	Agilent XCT	ESI	MeCN 0.1% ammonia	10.1021/acs.analchem.7b00595
CC(C)(C)c1ccc(cc1)C(O)=O	10.5	4-tert-butylbenzoic acid	0.83	Agilent XCT	ESI	MeCN 0.1% ammonia	10.1021/acs.analchem.7b00595
Oc1c(F)c(F)c(c(F)c1F)c2c(F)c(F)c(F)c(F)c2F	10.5	4-(pentafluorophenyl)-2,3,5,6-tetrafluorophenol	2.84	Agilent XCT	ESI	MeCN 0.1% ammonia	10.1021/acs.analchem.7b00595
Oc1c(c(c(c(c1C(F)(F)F)C(F)(F)F)C(F)(F)F)C(F)(F)F)C(F)(F)F	10.5	pentakis(trifluoromethyl)phenol	3.01	Agilent XCT	ESI	MeCN 0.1% ammonia	10.1021/acs.analchem.7b00595
Oc1ccc(cc1)c2ccccc2	10.5	4-phenylphenol	0.51	Agilent XCT	ESI	MeCN 0.1% ammonia	10.1021/acs.analchem.7b00595
Oc1ccccc1c2ccccc2	10.5	2-phenylphenol	-0.07	Agilent XCT	ESI	MeCN 0.1% ammonia	10.1021/acs.analchem.7b00595
OC(=O)c1cccc(Cl)c1	10.5	3-chlorobenzoic acid	0.95	Agilent XCT	ESI	MeCN 0.1% ammonia	10.1021/acs.analchem.7b00595
Nc1ccc(cc1)C(O)=O	10.5	4-aminobenzoic acid	-0.83	Agilent XCT	ESI	MeCN 0.1% ammonia	10.1021/acs.analchem.7b00595
Nc1cccc(c1)C(O)=O	10.5	3-aminobenzoic acid	0.03	Agilent XCT	ESI	MeCN 0.1% ammonia	10.1021/acs.analchem.7b00595
Oc1ccc(cc1[N+]([O-])=O)[N+]([O-])=O	10.5	2,4-dinitrophenol	1.71	Agilent XCT	ESI	MeCN 0.1% ammonia	10.1021/acs.analchem.7b00595
CN(C)c1cccc(c1)C(O)=O	10.5	3-dimethylaminobenzoic acid	0.38	Agilent XCT	ESI	MeCN 0.1% ammonia	10.1021/acs.analchem.7b00595
CC(C)c1ccc(cc1)C(O)=O	10.5	4-isopropylbenzoic acid	0.39	Agilent XCT	ESI	MeCN 0.1% ammonia	10.1021/acs.analchem.7b00595
CC(C)(C)c1ccccc1O	10.5	2-tert-butylphenol	-0.19	Agilent XCT	ESI	MeCN 0.1% ammonia	10.1021/acs.analchem.7b00595
CC(C)(C)c1cc(c(O)c(c1)C(C)(C)C)C(C)(C)C	10.5	2,4,6-tri-tert-butylphenol	-0.45	Agilent XCT	ESI	MeCN 0.1% ammonia	10.1021/acs.analchem.7b00595
Oc1cc(ccc1[N+]([O-])=O)[N+]([O-])=O	10.5	2,5-dinitrophenol	1.34	Agilent XCT	ESI	MeCN 0.1% ammonia	10.1021/acs.analchem.7b00595
Oc1cccc(Cl)c1	10.5	3-chlorophenol	0.29	Agilent XCT	ESI	MeCN 0.1% ammonia	10.1021/acs.analchem.7b00595
CC(C)c1ccccc1O	10.5	2-isopropylphenol	-1.42	Agilent XCT	ESI	MeCN 0.1% ammonia	10.1021/acs.analchem.7b00595
Oc1cccc(Br)c1	10.5	3-bromophenol	0.65	Agilent XCT	ESI	MeCN 0.1% ammonia	10.1021/acs.analchem.7b00595
Oc1ccccc1Br	10.5	2-bromophenol	-0.4	Agilent XCT	ESI	MeCN 0.1% ammonia	10.1021/acs.analchem.7b00595
Oc1c(cccc1[N+]([O-])=O)[N+]([O-])=O	10.5	2,6-dinitrophenol	1.38	Agilent XCT	ESI	MeCN 0.1% ammonia	10.1021/acs.analchem.7b00595
Oc1ccccc1[N+]([O-])=O	10.5	2-nitrophenol	-0.78	Agilent XCT	ESI	MeCN 0.1% ammonia	10.1021/acs.analchem.7b00595
Oc1cccc(c1)[N+]([O-])=O	10.5	3-nitrophenol	0.84	Agilent XCT	ESI	MeCN 0.1% ammonia	10.1021/acs.analchem.7b00595
Oc1ccc(cc1)[N+]([O-])=O	10.5	4-nitrophenol	0.89	Agilent XCT	ESI	MeCN 0.1% ammonia	10.1021/acs.analchem.7b00595
Oc1c(F)c(F)cc(F)c1F	10.5	2,3,5,6-tetrafluorophenol	0.87	Agilent XCT	ESI	MeCN 0.1% ammonia	10.1021/acs.analchem.7b00595
OC(C1=CC=CC(S(=O)(C(F)(C(F)(C(F)(F)F)F)F)=O)=C1)=O	10.5	3-[(heptafluoropropyl)sulphonyl]benzoic acid	2.26	Agilent XCT	ESI	MeCN 0.1% ammonia	10.1021/acs.analchem.7b00595
OC(C1=CC=CC(S(=O)(C(C(F)(F)F)(C(F)(F)F)C(F)(F)F)=O)=C1)=O	10.5	3-[tris(trifluoromethyl)methylsulphonyl]benzoic acid	2.18	Agilent XCT	ESI	MeCN 0.1% ammonia	10.1021/acs.analchem.7b00595
OC(C1=CC=CC(SC(F)(C(F)(C(F)(F)F)F)F)=C1)=O	10.5	3-[(heptafluoropropyl)sulphanyl]benzoic acid	1.71	Agilent XCT	ESI	MeCN 0.1% ammonia	10.1021/acs.analchem.7b00595
OC(=O)c1cccc(c1)[S](=O)(=O)C(F)(F)F	10.5	3-trifluoromethylsulfonylbenzoic acid	1.63	Agilent XCT	ESI	MeCN 0.1% ammonia	10.1021/acs.analchem.7b00595
FC(F)(F)C(c1cccc(c1)C(=O)O)(C(F)(F)F)C(F)(F)F	10.5	3-[tris(trifluoromethyl)methyl]benzoic acid	1.9	Agilent XCT	ESI	MeCN 0.1% ammonia	10.1021/acs.analchem.7b00595
OC(C1=CC=CC(SC(F)(F)F)=C1)=O	10.5	3-[(trifluoromethyl)sulphanyl]benzoic acid	1.37	Agilent XCT	ESI	MeCN 0.1% ammonia	10.1021/acs.analchem.7b00595
Oc1c(Br)c(Br)c(Br)c(Br)c1Br	10.5	pentabromophenol	1.25	Agilent XCT	ESI	MeCN 0.1% ammonia	10.1021/acs.analchem.7b00595
Oc1c(Cl)c(Cl)c(Cl)c(Cl)c1Cl	10.5	pentachlorophenol	1.77	Agilent XCT	ESI	MeCN 0.1% ammonia	10.1021/acs.analchem.7b00595
O=S(C1=C(O)C(S(=O)(OCC(F)(F)F)=O)=CC(S(=O)(OCC(F)(F)F)=O)=C1)(OCC(F)(F)F)=O	10.5	2-hydroxy-1,3,5-tris(2,2,2-trifluoroethyl)-1,3,5-benzenetrisulfonic acid ester	3.44	Agilent XCT	ESI	MeCN 0.1% ammonia	10.1021/acs.analchem.7b00595
OC(=O)c1ccccc1O	10.5	salicylic acid	0.56	Agilent XCT	ESI	MeCN 0.1% ammonia	10.1021/acs.analchem.7b00595
Oc1ccccc1C#N	10.5	2-cyanophenol	0.43	Agilent XCT	ESI	MeCN 0.1% ammonia	10.1021/acs.analchem.7b00595
Oc1ccccc1N=Nc2cc(ccc2O)c3ccccc3	10.5	4-phenylazophenol	0.64	Agilent XCT	ESI	MeCN 0.1% ammonia	10.1021/acs.analchem.7b00595
OC(=O)c1cc(I)cc(I)c1O	10.5	3,5-diiodosalicylic acid	2.01	Agilent XCT	ESI	MeCN 0.1% ammonia	10.1021/acs.analchem.7b00595
Oc1c(cc(c(O)c1[N+]([O-])=O)[N+]([O-])=O)[N+]([O-])=O	10.5	2,4,6-trinitro-1,3-benzenediol	1.79	Agilent XCT	ESI	MeCN 0.1% ammonia	10.1021/acs.analchem.7b00595
OC(=O)c1cc(cc(c1O)[N+]([O-])=O)[N+]([O-])=O	10.5	3,5-dinitrosalicylic acid	1.75	Agilent XCT	ESI	MeCN 0.1% ammonia	10.1021/acs.analchem.7b00595
OC(=O)c1ccc(cc1[N+]([O-])=O)[N+]([O-])=O	10.5	2,4-dinitrobenzoic acid	0.57	Agilent XCT	ESI	MeCN 0.1% ammonia	10.1021/acs.analchem.7b00595
Oc1ccc(Cl)cc1	10.5	4-chlorophenol	-0.08	Agilent XCT	ESI	MeCN 0.1% ammonia	10.1021/acs.analchem.7b00595
O=S(C1=C(O)C(S(=O)(OCC(F)(C(F)F)F)=O)=CC(S(=O)(OCC(F)(C(F)F)F)=O)=C1)(OCC(F)(C(F)F)F)=O	10.5	2-hydroxy-, 1,3,5-tris(2,2,3,3-tetrafluoro-propyl) 1,3,5-benzenetrisulfonic acid ester	3.08	Agilent XCT	ESI	MeCN 0.1% ammonia	10.1021/acs.analchem.7b00595
FC1=C(O)C(F)=C(F)C2=C(F)C(F)=C(F)C(F)=C21	10.5	heptafluorornapht-2-ol	1.73	Agilent XCT	ESI	MeCN 0.1% ammonia	10.1021/acs.analchem.7b00595
O[S](=O)(=O)c1ccc(cc1[N+]([O-])=O)[N+]([O-])=O	10.5	2,4-dinitro-benzenesulfonic acid	1.83	Agilent XCT	ESI	MeCN 0.1% ammonia	10.1021/acs.analchem.7b00595
O=S(C1=CC=CC2=CC=CC=C21)(O)=O	10.5	naphthalene-1-sulfonic acid	1.66	Agilent XCT	ESI	MeCN 0.1% ammonia	10.1021/acs.analchem.7b00595
O[S](=O)(=O)c1ccc2C(=O)c3ccccc3C(=O)c2c1	10.5	2-anthraquinonesulfonic acid	2.04	Agilent XCT	ESI	MeCN 0.1% ammonia	10.1021/acs.analchem.7b00595
N[S](=O)(=O)c1cccc(c1)[N+]([O-])=O	10.5	3-nitrobenzenesulphonamide	1.23	Agilent XCT	ESI	MeCN 0.1% ammonia	10.1021/acs.analchem.7b00595
O=S(O)(C(C(C(C(C(C(C(C(F)(F)F)(F)F)(F)F)(F)F)(F)F)(F)F)(F)F)(F)F)=O	10.5	perfluorooctanesulfonic acid	2.91	Agilent XCT	ESI	MeCN 0.1% ammonia	10.1021/acs.analchem.7b00595
OC(C(F)(F)F)(C(F)(F)F)C(F)(F)F	10.5	perfluoro-tert-butanol	1.64	Agilent XCT	ESI	MeCN 0.1% ammonia	10.1021/acs.analchem.7b00595
FC1=C(S(NS(C2=C(F)C(F)=C(F)C(F)=C2F)(=O)=O)(=O)=O)C(F)=C(F)C(F)=C1F	10.5	2,3,4,5,6-pentafluoro-N-[(2,3,4,5,6-pentafluorophenyl)sulfonyl]-benzenesulfonamide	2.5	Agilent XCT	ESI	MeCN 0.1% ammonia	10.1021/acs.analchem.7b00595
O=S(NS(C1=CC=C([N+]([O-])=O)C=C1)(=O)=O)(C2=CC=C(C)C=C2)=O	10.5	4-methyl-N-[(4-nitrophenyl)sulfonyl]-benzenesulfonamide	2.63	Agilent XCT	ESI	MeCN 0.1% ammonia	10.1021/acs.analchem.7b00595
O=C1NC(=O)c2ccccc12	10.5	phthalimide	-1.58	Agilent XCT	ESI	MeCN 0.1% ammonia	10.1021/acs.analchem.7b00595
ON1C(=O)c2ccccc2C1=O	10.5	N-hydroxy-phthalimide	0.43	Agilent XCT	ESI	MeCN 0.1% ammonia	10.1021/acs.analchem.7b00595
OC(=O)c1ccccc1	2.78	benzoic acid	-1.52	Agilent XCT	ESI	MeCN/0.1% formic acid(aq) 20/80	10.1021/acs.analchem.7b00595
OC(=O)c1cc(cc(c1)[N+]([O-])=O)[N+]([O-])=O	2.78	3,5-dinitrobenzoic acid	0.54	Agilent XCT	ESI	MeCN/0.1% formic acid(aq) 20/80	10.1021/acs.analchem.7b00595
OC(=O)c1cccc(c1)C(F)(F)F	2.78	3-trifluoromethylbenzoic acid	0.66	Agilent XCT	ESI	MeCN/0.1% formic acid(aq) 20/80	10.1021/acs.analchem.7b00595
Oc1c(F)c(F)c(F)c(F)c1F	2.78	pentafluorophenol	0.19	Agilent XCT	ESI	MeCN/0.1% formic acid(aq) 20/80	10.1021/acs.analchem.7b00595
CC(C)(C)c1ccc(cc1)C(O)=O	2.78	4-tert-butylbenzoic acid	-0.22	Agilent XCT	ESI	MeCN/0.1% formic acid(aq) 20/80	10.1021/acs.analchem.7b00595
Oc1c(F)c(F)c(c(F)c1F)c2c(F)c(F)c(F)c(F)c2F	2.78	4-(pentafluorophenyl)-2,3,5,6-tetrafluorophenol	2.12	Agilent XCT	ESI	MeCN/0.1% formic acid(aq) 20/80	10.1021/acs.analchem.7b00595
Oc1ccc(cc1)c2ccccc2	2.78	4-phenylphenol	-1.45	Agilent XCT	ESI	MeCN/0.1% formic acid(aq) 20/80	10.1021/acs.analchem.7b00595
OC(=O)c1cccc(Cl)c1	2.78	3-chlorobenzoic acid	-0.12	Agilent XCT	ESI	MeCN/0.1% formic acid(aq) 20/80	10.1021/acs.analchem.7b00595
Nc1ccc(cc1)C(O)=O	2.78	4-aminobenzoic acid	-2.32	Agilent XCT	ESI	MeCN/0.1% formic acid(aq) 20/80	10.1021/acs.analchem.7b00595
OC(=O)c1ccc(O)cc1	2.78	4-hydroxybenzoic acid	-0.44	Agilent XCT	ESI	MeCN/0.1% formic acid(aq) 20/80	10.1021/acs.analchem.7b00595
Nc1cccc(c1)C(O)=O	2.78	3-aminobenzoic acid	-1.86	Agilent XCT	ESI	MeCN/0.1% formic acid(aq) 20/80	10.1021/acs.analchem.7b00595
OC(=O)c1c(F)c(F)c(F)c(F)c1F	2.78	pentafluorobenzoic acid	0.47	Agilent XCT	ESI	MeCN/0.1% formic acid(aq) 20/80	10.1021/acs.analchem.7b00595
Oc1ccc(cc1[N+]([O-])=O)[N+]([O-])=O	2.78	2,4-dinitrophenol	0.79	Agilent XCT	ESI	MeCN/0.1% formic acid(aq) 20/80	10.1021/acs.analchem.7b00595
CN(C)c1cccc(c1)C(O)=O	2.78	3-dimethylaminobenzoic acid	-1.35	Agilent XCT	ESI	MeCN/0.1% formic acid(aq) 20/80	10.1021/acs.analchem.7b00595
CC(C)c1ccc(cc1)C(O)=O	2.78	4-isopropylbenzoic acid	-0.83	Agilent XCT	ESI	MeCN/0.1% formic acid(aq) 20/80	10.1021/acs.analchem.7b00595
Oc1cc(ccc1[N+]([O-])=O)[N+]([O-])=O	2.78	2,5-dinitrophenol	0.44	Agilent XCT	ESI	MeCN/0.1% formic acid(aq) 20/80	10.1021/acs.analchem.7b00595
Oc1cccc(Cl)c1	2.78	3-chlorophenol	-1.03	Agilent XCT	ESI	MeCN/0.1% formic acid(aq) 20/80	10.1021/acs.analchem.7b00595
Oc1cccc(Br)c1	2.78	3-bromophenol	-0.44	Agilent XCT	ESI	MeCN/0.1% formic acid(aq) 20/80	10.1021/acs.analchem.7b00595
Oc1c(cccc1[N+]([O-])=O)[N+]([O-])=O	2.78	2,6-dinitrophenol	0.61	Agilent XCT	ESI	MeCN/0.1% formic acid(aq) 20/80	10.1021/acs.analchem.7b00595
Oc1cccc(c1)[N+]([O-])=O	2.78	3-nitrophenol	0.39	Agilent XCT	ESI	MeCN/0.1% formic acid(aq) 20/80	10.1021/acs.analchem.7b00595
Oc1ccc(cc1)[N+]([O-])=O	2.78	4-nitrophenol	0.46	Agilent XCT	ESI	MeCN/0.1% formic acid(aq) 20/80	10.1021/acs.analchem.7b00595
Oc1c(F)c(F)cc(F)c1F	2.78	2,3,5,6-tetrafluorophenol	-0.42	Agilent XCT	ESI	MeCN/0.1% formic acid(aq) 20/80	10.1021/acs.analchem.7b00595
OC(C1=CC=CC(S(=O)(C(F)(C(F)(C(F)(F)F)F)F)=O)=C1)=O	2.78	3-[(heptafluoropropyl)sulphonyl]benzoic acid	1.45	Agilent XCT	ESI	MeCN/0.1% formic acid(aq) 20/80	10.1021/acs.analchem.7b00595
OC(C1=CC=CC(S(=O)(C(C(F)(F)F)(C(F)(F)F)C(F)(F)F)=O)=C1)=O	2.78	3-[tris(trifluoromethyl)methylsulphonyl]benzoic acid	1.3	Agilent XCT	ESI	MeCN/0.1% formic acid(aq) 20/80	10.1021/acs.analchem.7b00595
OC(C1=CC=CC(SC(F)(C(F)(C(F)(F)F)F)F)=C1)=O	2.78	3-[(heptafluoropropyl)sulphanyl]benzoic acid	0.99	Agilent XCT	ESI	MeCN/0.1% formic acid(aq) 20/80	10.1021/acs.analchem.7b00595
OC(=O)c1cccc(c1)[S](=O)(=O)C(F)(F)F	2.78	3-trifluoromethylsulfonylbenzoic acid	1.02	Agilent XCT	ESI	MeCN/0.1% formic acid(aq) 20/80	10.1021/acs.analchem.7b00595
FC(F)(F)C(c1cccc(c1)C(=O)O)(C(F)(F)F)C(F)(F)F	2.78	3-[tris(trifluoromethyl)methyl]benzoic acid	1.28	Agilent XCT	ESI	MeCN/0.1% formic acid(aq) 20/80	10.1021/acs.analchem.7b00595
OC(C1=CC=CC(SC(F)(F)F)=C1)=O	2.78	3-[(trifluoromethyl)sulphanyl]benzoic acid	0.68	Agilent XCT	ESI	MeCN/0.1% formic acid(aq) 20/80	10.1021/acs.analchem.7b00595
Oc1c(Br)c(Br)c(Br)c(Br)c1Br	2.78	pentabromophenol	1.35	Agilent XCT	ESI	MeCN/0.1% formic acid(aq) 20/80	10.1021/acs.analchem.7b00595
Oc1c(Cl)c(Cl)c(Cl)c(Cl)c1Cl	2.78	pentachlorophenol	1.46	Agilent XCT	ESI	MeCN/0.1% formic acid(aq) 20/80	10.1021/acs.analchem.7b00595
OC(=O)c1ccccc1O	2.78	salicylic acid	-0.11	Agilent XCT	ESI	MeCN/0.1% formic acid(aq) 20/80	10.1021/acs.analchem.7b00595
Oc1ccccc1C#N	2.78	2-cyanophenol	-0.17	Agilent XCT	ESI	MeCN/0.1% formic acid(aq) 20/80	10.1021/acs.analchem.7b00595
Oc1ccccc1N=Nc2cc(ccc2O)c3ccccc3	2.78	4-phenylazophenol	0.76	Agilent XCT	ESI	MeCN/0.1% formic acid(aq) 20/80	10.1021/acs.analchem.7b00595
OC(=O)c1cc(I)cc(I)c1O	2.78	3,5-diiodosalicylic acid	1.35	Agilent XCT	ESI	MeCN/0.1% formic acid(aq) 20/80	10.1021/acs.analchem.7b00595
Oc1c(cc(c(O)c1[N+]([O-])=O)[N+]([O-])=O)[N+]([O-])=O	2.78	2,4,6-trinitro-1,3-benzenediol	1.01	Agilent XCT	ESI	MeCN/0.1% formic acid(aq) 20/80	10.1021/acs.analchem.7b00595
OC(=O)c1cc(cc(c1O)[N+]([O-])=O)[N+]([O-])=O	2.78	3,5-dinitrosalicylic acid	0.84	Agilent XCT	ESI	MeCN/0.1% formic acid(aq) 20/80	10.1021/acs.analchem.7b00595
OC(=O)c1ccc(cc1[N+]([O-])=O)[N+]([O-])=O	2.78	2,4-dinitrobenzoic acid	-0.36	Agilent XCT	ESI	MeCN/0.1% formic acid(aq) 20/80	10.1021/acs.analchem.7b00595
Oc1ccc(Cl)cc1	2.78	4-chlorophenol	-1.28	Agilent XCT	ESI	MeCN/0.1% formic acid(aq) 20/80	10.1021/acs.analchem.7b00595
FC1=C(O)C(F)=C(F)C2=C(F)C(F)=C(F)C(F)=C21	2.78	heptafluorornapht-2-ol	1.31	Agilent XCT	ESI	MeCN/0.1% formic acid(aq) 20/80	10.1021/acs.analchem.7b00595
O[S](=O)(=O)c1ccc(cc1[N+]([O-])=O)[N+]([O-])=O	2.78	2,4-dinitro-benzenesulfonic acid	0.91	Agilent XCT	ESI	MeCN/0.1% formic acid(aq) 20/80	10.1021/acs.analchem.7b00595
O=S(C1=CC=CC2=CC=CC=C21)(O)=O	2.78	naphthalene-1-sulfonic acid	0.47	Agilent XCT	ESI	MeCN/0.1% formic acid(aq) 20/80	10.1021/acs.analchem.7b00595
O[S](=O)(=O)c1ccc2C(=O)c3ccccc3C(=O)c2c1	2.78	2-anthraquinonesulfonic acid	1.32	Agilent XCT	ESI	MeCN/0.1% formic acid(aq) 20/80	10.1021/acs.analchem.7b00595
N[S](=O)(=O)c1cccc(c1)[N+]([O-])=O	2.78	3-nitrobenzenesulphonamide	0.5	Agilent XCT	ESI	MeCN/0.1% formic acid(aq) 20/80	10.1021/acs.analchem.7b00595
O=S(O)(C(C(C(C(C(C(C(C(F)(F)F)(F)F)(F)F)(F)F)(F)F)(F)F)(F)F)(F)F)=O	2.78	perfluorooctanesulfonic acid	2.34	Agilent XCT	ESI	MeCN/0.1% formic acid(aq) 20/80	10.1021/acs.analchem.7b00595
OC(C(F)(F)F)(C(F)(F)F)C(F)(F)F	2.78	perfluoro-tert-butanol	-0.41	Agilent XCT	ESI	MeCN/0.1% formic acid(aq) 20/80	10.1021/acs.analchem.7b00595
CCCCCCCCCCCCCC(O)=O	2.78	myristic acid	-0.71	Agilent XCT	ESI	MeCN/0.1% formic acid(aq) 20/80	10.1021/acs.analchem.7b00595
FC1=C(S(NS(C2=C(F)C(F)=C(F)C(F)=C2F)(=O)=O)(=O)=O)C(F)=C(F)C(F)=C1F	2.78	2,3,4,5,6-pentafluoro-N-[(2,3,4,5,6-pentafluorophenyl)sulfonyl]-benzenesulfonamide	1.76	Agilent XCT	ESI	MeCN/0.1% formic acid(aq) 20/80	10.1021/acs.analchem.7b00595
O=S(NS(C1=CC=C([N+]([O-])=O)C=C1)(=O)=O)(C2=CC=C(C)C=C2)=O	2.78	4-methyl-N-[(4-nitrophenyl)sulfonyl]-benzenesulfonamide	1.85	Agilent XCT	ESI	MeCN/0.1% formic acid(aq) 20/80	10.1021/acs.analchem.7b00595
ON1C(=O)c2ccccc2C1=O	2.78	N-hydroxy-phthalimide	-1.46	Agilent XCT	ESI	MeCN/0.1% formic acid(aq) 20/80	10.1021/acs.analchem.7b00595
OC(=O)c1ccccc1	2.78	benzoic acid	-0.84	Agilent XCT	ESI	MeCN/0.1% formic acid(aq) 80/20	10.1021/acs.analchem.7b00595
OC(=O)c1cc(cc(c1)[N+]([O-])=O)[N+]([O-])=O	2.78	3,5-dinitrobenzoic acid	1.01	Agilent XCT	ESI	MeCN/0.1% formic acid(aq) 80/20	10.1021/acs.analchem.7b00595
OC(=O)c1cccc(c1)C(F)(F)F	2.78	3-trifluoromethylbenzoic acid	1.01	Agilent XCT	ESI	MeCN/0.1% formic acid(aq) 80/20	10.1021/acs.analchem.7b00595
Oc1c(F)c(F)c(F)c(F)c1F	2.78	pentafluorophenol	1.02	Agilent XCT	ESI	MeCN/0.1% formic acid(aq) 80/20	10.1021/acs.analchem.7b00595
CC(C)(C)c1ccc(cc1)C(O)=O	2.78	4-tert-butylbenzoic acid	-0.14	Agilent XCT	ESI	MeCN/0.1% formic acid(aq) 80/20	10.1021/acs.analchem.7b00595
Oc1c(F)c(F)c(c(F)c1F)c2c(F)c(F)c(F)c(F)c2F	2.78	4-(pentafluorophenyl)-2,3,5,6-tetrafluorophenol	2.57	Agilent XCT	ESI	MeCN/0.1% formic acid(aq) 80/20	10.1021/acs.analchem.7b00595
Oc1c(c(c(c(c1C(F)(F)F)C(F)(F)F)C(F)(F)F)C(F)(F)F)C(F)(F)F	2.78	pentakis(trifluoromethyl)phenol	2.96	Agilent XCT	ESI	MeCN/0.1% formic acid(aq) 80/20	10.1021/acs.analchem.7b00595
Oc1ccc(cc1)c2ccccc2	2.78	4-phenylphenol	-0.48	Agilent XCT	ESI	MeCN/0.1% formic acid(aq) 80/20	10.1021/acs.analchem.7b00595
Oc1ccccc1c2ccccc2	2.78	2-phenylphenol	-1.79	Agilent XCT	ESI	MeCN/0.1% formic acid(aq) 80/20	10.1021/acs.analchem.7b00595
OC(=O)c1cccc(Cl)c1	2.78	3-chlorobenzoic acid	0.35	Agilent XCT	ESI	MeCN/0.1% formic acid(aq) 80/20	10.1021/acs.analchem.7b00595
Nc1ccc(cc1)C(O)=O	2.78	4-aminobenzoic acid	-1.43	Agilent XCT	ESI	MeCN/0.1% formic acid(aq) 80/20	10.1021/acs.analchem.7b00595
OC(=O)c1ccc(O)cc1	2.78	4-hydroxybenzoic acid	-0.04	Agilent XCT	ESI	MeCN/0.1% formic acid(aq) 80/20	10.1021/acs.analchem.7b00595
Nc1cccc(c1)C(O)=O	2.78	3-aminobenzoic acid	-1.1	Agilent XCT	ESI	MeCN/0.1% formic acid(aq) 80/20	10.1021/acs.analchem.7b00595
OC(=O)c1c(F)c(F)c(F)c(F)c1F	2.78	pentafluorobenzoic acid	1.1	Agilent XCT	ESI	MeCN/0.1% formic acid(aq) 80/20	10.1021/acs.analchem.7b00595
Oc1ccc(cc1[N+]([O-])=O)[N+]([O-])=O	2.78	2,4-dinitrophenol	1.59	Agilent XCT	ESI	MeCN/0.1% formic acid(aq) 80/20	10.1021/acs.analchem.7b00595
CN(C)c1cccc(c1)C(O)=O	2.78	3-dimethylaminobenzoic acid	-0.7	Agilent XCT	ESI	MeCN/0.1% formic acid(aq) 80/20	10.1021/acs.analchem.7b00595
CC(C)c1ccc(cc1)C(O)=O	2.78	4-isopropylbenzoic acid	-0.47	Agilent XCT	ESI	MeCN/0.1% formic acid(aq) 80/20	10.1021/acs.analchem.7b00595
CC(C)(C)c1ccccc1O	2.78	2-tert-butylphenol	-2.67	Agilent XCT	ESI	MeCN/0.1% formic acid(aq) 80/20	10.1021/acs.analchem.7b00595
CC(C)(C)c1cc(c(O)c(c1)C(C)(C)C)C(C)(C)C	2.78	2,4,6-tri-tert-butylphenol	-1.13	Agilent XCT	ESI	MeCN/0.1% formic acid(aq) 80/20	10.1021/acs.analchem.7b00595
Oc1cc(ccc1[N+]([O-])=O)[N+]([O-])=O	2.78	2,5-dinitrophenol	1.09	Agilent XCT	ESI	MeCN/0.1% formic acid(aq) 80/20	10.1021/acs.analchem.7b00595
Oc1cccc(Cl)c1	2.78	3-chlorophenol	-0.36	Agilent XCT	ESI	MeCN/0.1% formic acid(aq) 80/20	10.1021/acs.analchem.7b00595
Oc1cccc(Br)c1	2.78	3-bromophenol	0.22	Agilent XCT	ESI	MeCN/0.1% formic acid(aq) 80/20	10.1021/acs.analchem.7b00595
Oc1ccccc1Br	2.78	2-bromophenol	-2.21	Agilent XCT	ESI	MeCN/0.1% formic acid(aq) 80/20	10.1021/acs.analchem.7b00595
Oc1c(cccc1[N+]([O-])=O)[N+]([O-])=O	2.78	2,6-dinitrophenol	0.85	Agilent XCT	ESI	MeCN/0.1% formic acid(aq) 80/20	10.1021/acs.analchem.7b00595
Oc1ccccc1[N+]([O-])=O	2.78	2-nitrophenol	-2.08	Agilent XCT	ESI	MeCN/0.1% formic acid(aq) 80/20	10.1021/acs.analchem.7b00595
Oc1cccc(c1)[N+]([O-])=O	2.78	3-nitrophenol	0.75	Agilent XCT	ESI	MeCN/0.1% formic acid(aq) 80/20	10.1021/acs.analchem.7b00595
Oc1ccc(cc1)[N+]([O-])=O	2.78	4-nitrophenol	1.03	Agilent XCT	ESI	MeCN/0.1% formic acid(aq) 80/20	10.1021/acs.analchem.7b00595
Oc1c(F)c(F)cc(F)c1F	2.78	2,3,5,6-tetrafluorophenol	0.36	Agilent XCT	ESI	MeCN/0.1% formic acid(aq) 80/20	10.1021/acs.analchem.7b00595
OC(C1=CC=CC(S(=O)(C(F)(C(F)(C(F)(F)F)F)F)=O)=C1)=O	2.78	3-[(heptafluoropropyl)sulphonyl]benzoic acid	1.91	Agilent XCT	ESI	MeCN/0.1% formic acid(aq) 80/20	10.1021/acs.analchem.7b00595
OC(C1=CC=CC(S(=O)(C(C(F)(F)F)(C(F)(F)F)C(F)(F)F)=O)=C1)=O	2.78	3-[tris(trifluoromethyl)methylsulphonyl]benzoic acid	1.72	Agilent XCT	ESI	MeCN/0.1% formic acid(aq) 80/20	10.1021/acs.analchem.7b00595
OC(C1=CC=CC(SC(F)(C(F)(C(F)(F)F)F)F)=C1)=O	2.78	3-[(heptafluoropropyl)sulphanyl]benzoic acid	1.31	Agilent XCT	ESI	MeCN/0.1% formic acid(aq) 80/20	10.1021/acs.analchem.7b00595
OC(=O)c1cccc(c1)[S](=O)(=O)C(F)(F)F	2.78	3-trifluoromethylsulfonylbenzoic acid	1.25	Agilent XCT	ESI	MeCN/0.1% formic acid(aq) 80/20	10.1021/acs.analchem.7b00595
FC(F)(F)C(c1cccc(c1)C(=O)O)(C(F)(F)F)C(F)(F)F	2.78	3-[tris(trifluoromethyl)methyl]benzoic acid	1.7	Agilent XCT	ESI	MeCN/0.1% formic acid(aq) 80/20	10.1021/acs.analchem.7b00595
OC(C1=CC=CC(SC(F)(F)F)=C1)=O	2.78	3-[(trifluoromethyl)sulphanyl]benzoic acid	1.11	Agilent XCT	ESI	MeCN/0.1% formic acid(aq) 80/20	10.1021/acs.analchem.7b00595
Oc1c(Br)c(Br)c(Br)c(Br)c1Br	2.78	pentabromophenol	1.91	Agilent XCT	ESI	MeCN/0.1% formic acid(aq) 80/20	10.1021/acs.analchem.7b00595
Oc1c(Cl)c(Cl)c(Cl)c(Cl)c1Cl	2.78	pentachlorophenol	2.34	Agilent XCT	ESI	MeCN/0.1% formic acid(aq) 80/20	10.1021/acs.analchem.7b00595
O=S(C1=C(O)C(S(=O)(OCC(F)(F)F)=O)=CC(S(=O)(OCC(F)(F)F)=O)=C1)(OCC(F)(F)F)=O	2.78	2-hydroxy-1,3,5-tris(2,2,2-trifluoroethyl)-1,3,5-benzenetrisulfonic acid ester	4	Agilent XCT	ESI	MeCN/0.1% formic acid(aq) 80/20	10.1021/acs.analchem.7b00595
OC(=O)c1ccccc1O	2.78	salicylic acid	0.35	Agilent XCT	ESI	MeCN/0.1% formic acid(aq) 80/20	10.1021/acs.analchem.7b00595
Oc1ccccc1C#N	2.78	2-cyanophenol	0.33	Agilent XCT	ESI	MeCN/0.1% formic acid(aq) 80/20	10.1021/acs.analchem.7b00595
Oc1ccccc1N=Nc2cc(ccc2O)c3ccccc3	2.78	4-phenylazophenol	1.24	Agilent XCT	ESI	MeCN/0.1% formic acid(aq) 80/20	10.1021/acs.analchem.7b00595
OC(=O)c1cc(I)cc(I)c1O	2.78	3,5-diiodosalicylic acid	2.27	Agilent XCT	ESI	MeCN/0.1% formic acid(aq) 80/20	10.1021/acs.analchem.7b00595
Oc1c(cc(c(O)c1[N+]([O-])=O)[N+]([O-])=O)[N+]([O-])=O	2.78	2,4,6-trinitro-1,3-benzenediol	1.48	Agilent XCT	ESI	MeCN/0.1% formic acid(aq) 80/20	10.1021/acs.analchem.7b00595
OC(=O)c1cc(cc(c1O)[N+]([O-])=O)[N+]([O-])=O	2.78	3,5-dinitrosalicylic acid	1.48	Agilent XCT	ESI	MeCN/0.1% formic acid(aq) 80/20	10.1021/acs.analchem.7b00595
OC(=O)c1ccc(cc1[N+]([O-])=O)[N+]([O-])=O	2.78	2,4-dinitrobenzoic acid	-0.07	Agilent XCT	ESI	MeCN/0.1% formic acid(aq) 80/20	10.1021/acs.analchem.7b00595
Oc1ccc(Cl)cc1	2.78	4-chlorophenol	-0.37	Agilent XCT	ESI	MeCN/0.1% formic acid(aq) 80/20	10.1021/acs.analchem.7b00595
O=S(C1=C(O)C(S(=O)(OCC(F)(C(F)F)F)=O)=CC(S(=O)(OCC(F)(C(F)F)F)=O)=C1)(OCC(F)(C(F)F)F)=O	2.78	2-hydroxy-, 1,3,5-tris(2,2,3,3-tetrafluoro-propyl) 1,3,5-benzenetrisulfonic acid ester	3.58	Agilent XCT	ESI	MeCN/0.1% formic acid(aq) 80/20	10.1021/acs.analchem.7b00595
FC1=C(O)C(F)=C(F)C2=C(F)C(F)=C(F)C(F)=C21	2.78	heptafluorornapht-2-ol	2.06	Agilent XCT	ESI	MeCN/0.1% formic acid(aq) 80/20	10.1021/acs.analchem.7b00595
O[S](=O)(=O)c1ccc(cc1[N+]([O-])=O)[N+]([O-])=O	2.78	2,4-dinitro-benzenesulfonic acid	1.67	Agilent XCT	ESI	MeCN/0.1% formic acid(aq) 80/20	10.1021/acs.analchem.7b00595
O=S(C1=CC=CC2=CC=CC=C21)(O)=O	2.78	naphthalene-1-sulfonic acid	1.19	Agilent XCT	ESI	MeCN/0.1% formic acid(aq) 80/20	10.1021/acs.analchem.7b00595
O[S](=O)(=O)c1ccc2C(=O)c3ccccc3C(=O)c2c1	2.78	2-anthraquinonesulfonic acid	1.59	Agilent XCT	ESI	MeCN/0.1% formic acid(aq) 80/20	10.1021/acs.analchem.7b00595
N[S](=O)(=O)c1cccc(c1)[N+]([O-])=O	2.78	3-nitrobenzenesulphonamide	1.11	Agilent XCT	ESI	MeCN/0.1% formic acid(aq) 80/20	10.1021/acs.analchem.7b00595
O=S(O)(C(C(C(C(C(C(C(C(F)(F)F)(F)F)(F)F)(F)F)(F)F)(F)F)(F)F)(F)F)=O	2.78	perfluorooctanesulfonic acid	2.74	Agilent XCT	ESI	MeCN/0.1% formic acid(aq) 80/20	10.1021/acs.analchem.7b00595
OC(C(F)(F)F)(C(F)(F)F)C(F)(F)F	2.78	perfluoro-tert-butanol	0.34	Agilent XCT	ESI	MeCN/0.1% formic acid(aq) 80/20	10.1021/acs.analchem.7b00595
CCCCCCCCCCCCCC(O)=O	2.78	myristic acid	0.28	Agilent XCT	ESI	MeCN/0.1% formic acid(aq) 80/20	10.1021/acs.analchem.7b00595
FC1=C(S(NS(C2=C(F)C(F)=C(F)C(F)=C2F)(=O)=O)(=O)=O)C(F)=C(F)C(F)=C1F	2.78	2,3,4,5,6-pentafluoro-N-[(2,3,4,5,6-pentafluorophenyl)sulfonyl]-benzenesulfonamide	2.68	Agilent XCT	ESI	MeCN/0.1% formic acid(aq) 80/20	10.1021/acs.analchem.7b00595
O=S(NS(C1=CC=C([N+]([O-])=O)C=C1)(=O)=O)(C2=CC=C(C)C=C2)=O	2.78	4-methyl-N-[(4-nitrophenyl)sulfonyl]-benzenesulfonamide	2.6	Agilent XCT	ESI	MeCN/0.1% formic acid(aq) 80/20	10.1021/acs.analchem.7b00595
C/C=C/C=C/C(O)=O	2.78	sorbic acid	-1.98	Agilent XCT	ESI	MeCN/0.1% formic acid(aq) 80/20	10.1021/acs.analchem.7b00595
O=C1NC(=O)c2ccccc12	2.78	phthalimide	-1.99	Agilent XCT	ESI	MeCN/0.1% formic acid(aq) 80/20	10.1021/acs.analchem.7b00595
ON1C(=O)c2ccccc2C1=O	2.78	N-hydroxy-phthalimide	-0.36	Agilent XCT	ESI	MeCN/0.1% formic acid(aq) 80/20	10.1021/acs.analchem.7b00595
NCCCC(O)=O	2.78	4-aminobutanoic acid	-2.13	Agilent XCT	ESI	MeCN/0.1% formic acid(aq) 80/20	10.1021/acs.analchem.7b00595
NCCC(O)=O	2.78	beta-alanine	-2.57	Agilent XCT	ESI	MeCN/0.1% formic acid(aq) 80/20	10.1021/acs.analchem.7b00595
OC(=O)c1ccccc1	5	benzoic acid	-0.65	Agilent XCT	ESI	MeCN/5mM ammonium acetate(aq) 20/80	10.1021/acs.analchem.7b00595
OC(=O)c1cc(cc(c1)[N+]([O-])=O)[N+]([O-])=O	5	3,5-dinitrobenzoic acid	0.86	Agilent XCT	ESI	MeCN/5mM ammonium acetate(aq) 20/80	10.1021/acs.analchem.7b00595
OC(=O)c1cccc(c1)C(F)(F)F	5	3-trifluoromethylbenzoic acid	1.03	Agilent XCT	ESI	MeCN/5mM ammonium acetate(aq) 20/80	10.1021/acs.analchem.7b00595
Oc1c(F)c(F)c(F)c(F)c1F	5	pentafluorophenol	0.65	Agilent XCT	ESI	MeCN/5mM ammonium acetate(aq) 20/80	10.1021/acs.analchem.7b00595
CC(C)(C)c1ccc(cc1)C(O)=O	5	4-tert-butylbenzoic acid	0.78	Agilent XCT	ESI	MeCN/5mM ammonium acetate(aq) 20/80	10.1021/acs.analchem.7b00595
Oc1c(F)c(F)c(c(F)c1F)c2c(F)c(F)c(F)c(F)c2F	5	4-(pentafluorophenyl)-2,3,5,6-tetrafluorophenol	2.49	Agilent XCT	ESI	MeCN/5mM ammonium acetate(aq) 20/80	10.1021/acs.analchem.7b00595
Oc1c(c(c(c(c1C(F)(F)F)C(F)(F)F)C(F)(F)F)C(F)(F)F)C(F)(F)F	5	pentakis(trifluoromethyl)phenol	2.53	Agilent XCT	ESI	MeCN/5mM ammonium acetate(aq) 20/80	10.1021/acs.analchem.7b00595
Oc1ccc(cc1)c2ccccc2	5	4-phenylphenol	0.57	Agilent XCT	ESI	MeCN/5mM ammonium acetate(aq) 20/80	10.1021/acs.analchem.7b00595
Oc1ccccc1c2ccccc2	5	2-phenylphenol	0.05	Agilent XCT	ESI	MeCN/5mM ammonium acetate(aq) 20/80	10.1021/acs.analchem.7b00595
OC(=O)c1cccc(Cl)c1	5	3-chlorobenzoic acid	0.36	Agilent XCT	ESI	MeCN/5mM ammonium acetate(aq) 20/80	10.1021/acs.analchem.7b00595
Nc1ccc(cc1)C(O)=O	5	4-aminobenzoic acid	-1.26	Agilent XCT	ESI	MeCN/5mM ammonium acetate(aq) 20/80	10.1021/acs.analchem.7b00595
OC(=O)c1ccc(O)cc1	5	4-hydroxybenzoic acid	0.02	Agilent XCT	ESI	MeCN/5mM ammonium acetate(aq) 20/80	10.1021/acs.analchem.7b00595
Nc1cccc(c1)C(O)=O	5	3-aminobenzoic acid	-0.86	Agilent XCT	ESI	MeCN/5mM ammonium acetate(aq) 20/80	10.1021/acs.analchem.7b00595
OC(=O)c1c(F)c(F)c(F)c(F)c1F	5	pentafluorobenzoic acid	0.9	Agilent XCT	ESI	MeCN/5mM ammonium acetate(aq) 20/80	10.1021/acs.analchem.7b00595
Oc1ccc(cc1[N+]([O-])=O)[N+]([O-])=O	5	2,4-dinitrophenol	1.56	Agilent XCT	ESI	MeCN/5mM ammonium acetate(aq) 20/80	10.1021/acs.analchem.7b00595
CN(C)c1cccc(c1)C(O)=O	5	3-dimethylaminobenzoic acid	0.17	Agilent XCT	ESI	MeCN/5mM ammonium acetate(aq) 20/80	10.1021/acs.analchem.7b00595
CC(C)c1ccc(cc1)C(O)=O	5	4-isopropylbenzoic acid	-0.53	Agilent XCT	ESI	MeCN/5mM ammonium acetate(aq) 20/80	10.1021/acs.analchem.7b00595
CC(C)(C)c1ccccc1O	5	2-tert-butylphenol	-1.05	Agilent XCT	ESI	MeCN/5mM ammonium acetate(aq) 20/80	10.1021/acs.analchem.7b00595
Oc1cc(ccc1[N+]([O-])=O)[N+]([O-])=O	5	2,5-dinitrophenol	0.94	Agilent XCT	ESI	MeCN/5mM ammonium acetate(aq) 20/80	10.1021/acs.analchem.7b00595
Oc1cccc(Cl)c1	5	3-chlorophenol	-0.03	Agilent XCT	ESI	MeCN/5mM ammonium acetate(aq) 20/80	10.1021/acs.analchem.7b00595
CC(C)c1ccccc1O	5	2-isopropylphenol	-1.38	Agilent XCT	ESI	MeCN/5mM ammonium acetate(aq) 20/80	10.1021/acs.analchem.7b00595
Oc1cccc(Br)c1	5	3-bromophenol	0.29	Agilent XCT	ESI	MeCN/5mM ammonium acetate(aq) 20/80	10.1021/acs.analchem.7b00595
Oc1c(cccc1[N+]([O-])=O)[N+]([O-])=O	5	2,6-dinitrophenol	1.04	Agilent XCT	ESI	MeCN/5mM ammonium acetate(aq) 20/80	10.1021/acs.analchem.7b00595
Oc1ccccc1[N+]([O-])=O	5	2-nitrophenol	-1.06	Agilent XCT	ESI	MeCN/5mM ammonium acetate(aq) 20/80	10.1021/acs.analchem.7b00595
Oc1cccc(c1)[N+]([O-])=O	5	3-nitrophenol	1.21	Agilent XCT	ESI	MeCN/5mM ammonium acetate(aq) 20/80	10.1021/acs.analchem.7b00595
Oc1ccc(cc1)[N+]([O-])=O	5	4-nitrophenol	1.31	Agilent XCT	ESI	MeCN/5mM ammonium acetate(aq) 20/80	10.1021/acs.analchem.7b00595
Oc1c(F)c(F)cc(F)c1F	5	2,3,5,6-tetrafluorophenol	0.04	Agilent XCT	ESI	MeCN/5mM ammonium acetate(aq) 20/80	10.1021/acs.analchem.7b00595
OC(C1=CC=CC(S(=O)(C(F)(C(F)(C(F)(F)F)F)F)=O)=C1)=O	5	3-[(heptafluoropropyl)sulphonyl]benzoic acid	1.7	Agilent XCT	ESI	MeCN/5mM ammonium acetate(aq) 20/80	10.1021/acs.analchem.7b00595
OC(C1=CC=CC(S(=O)(C(C(F)(F)F)(C(F)(F)F)C(F)(F)F)=O)=C1)=O	5	3-[tris(trifluoromethyl)methylsulphonyl]benzoic acid	1.88	Agilent XCT	ESI	MeCN/5mM ammonium acetate(aq) 20/80	10.1021/acs.analchem.7b00595
OC(C1=CC=CC(SC(F)(C(F)(C(F)(F)F)F)F)=C1)=O	5	3-[(heptafluoropropyl)sulphanyl]benzoic acid	1.33	Agilent XCT	ESI	MeCN/5mM ammonium acetate(aq) 20/80	10.1021/acs.analchem.7b00595
OC(=O)c1cccc(c1)[S](=O)(=O)C(F)(F)F	5	3-trifluoromethylsulfonylbenzoic acid	1.35	Agilent XCT	ESI	MeCN/5mM ammonium acetate(aq) 20/80	10.1021/acs.analchem.7b00595
FC(F)(F)C(c1cccc(c1)C(=O)O)(C(F)(F)F)C(F)(F)F	5	3-[tris(trifluoromethyl)methyl]benzoic acid	1.66	Agilent XCT	ESI	MeCN/5mM ammonium acetate(aq) 20/80	10.1021/acs.analchem.7b00595
OC(C1=CC=CC(SC(F)(F)F)=C1)=O	5	3-[(trifluoromethyl)sulphanyl]benzoic acid	0.93	Agilent XCT	ESI	MeCN/5mM ammonium acetate(aq) 20/80	10.1021/acs.analchem.7b00595
Oc1c(Cl)c(Cl)c(Cl)c(Cl)c1Cl	5	pentachlorophenol	1.81	Agilent XCT	ESI	MeCN/5mM ammonium acetate(aq) 20/80	10.1021/acs.analchem.7b00595
O=S(C1=C(O)C(S(=O)(OCC(F)(F)F)=O)=CC(S(=O)(OCC(F)(F)F)=O)=C1)(OCC(F)(F)F)=O	5	2-hydroxy-1,3,5-tris(2,2,2-trifluoroethyl)-1,3,5-benzenetrisulfonic acid ester	3.79	Agilent XCT	ESI	MeCN/5mM ammonium acetate(aq) 20/80	10.1021/acs.analchem.7b00595
OC(=O)c1ccccc1O	5	salicylic acid	0.33	Agilent XCT	ESI	MeCN/5mM ammonium acetate(aq) 20/80	10.1021/acs.analchem.7b00595
Oc1ccccc1C#N	5	2-cyanophenol	0.58	Agilent XCT	ESI	MeCN/5mM ammonium acetate(aq) 20/80	10.1021/acs.analchem.7b00595
Oc1ccccc1N=Nc2cc(ccc2O)c3ccccc3	5	4-phenylazophenol	1.38	Agilent XCT	ESI	MeCN/5mM ammonium acetate(aq) 20/80	10.1021/acs.analchem.7b00595
OC(=O)c1cc(I)cc(I)c1O	5	3,5-diiodosalicylic acid	2.04	Agilent XCT	ESI	MeCN/5mM ammonium acetate(aq) 20/80	10.1021/acs.analchem.7b00595
Oc1c(cc(c(O)c1[N+]([O-])=O)[N+]([O-])=O)[N+]([O-])=O	5	2,4,6-trinitro-1,3-benzenediol	1.6	Agilent XCT	ESI	MeCN/5mM ammonium acetate(aq) 20/80	10.1021/acs.analchem.7b00595
OC(=O)c1cc(cc(c1O)[N+]([O-])=O)[N+]([O-])=O	5	3,5-dinitrosalicylic acid	1.76	Agilent XCT	ESI	MeCN/5mM ammonium acetate(aq) 20/80	10.1021/acs.analchem.7b00595
OC(=O)c1ccc(cc1[N+]([O-])=O)[N+]([O-])=O	5	2,4-dinitrobenzoic acid	-0.24	Agilent XCT	ESI	MeCN/5mM ammonium acetate(aq) 20/80	10.1021/acs.analchem.7b00595
Oc1ccc(Cl)cc1	5	4-chlorophenol	-0.14	Agilent XCT	ESI	MeCN/5mM ammonium acetate(aq) 20/80	10.1021/acs.analchem.7b00595
O=S(C1=C(O)C(S(=O)(OCC(F)(C(F)F)F)=O)=CC(S(=O)(OCC(F)(C(F)F)F)=O)=C1)(OCC(F)(C(F)F)F)=O	5	2-hydroxy-, 1,3,5-tris(2,2,3,3-tetrafluoro-propyl) 1,3,5-benzenetrisulfonic acid ester	3.34	Agilent XCT	ESI	MeCN/5mM ammonium acetate(aq) 20/80	10.1021/acs.analchem.7b00595
FC1=C(O)C(F)=C(F)C2=C(F)C(F)=C(F)C(F)=C21	5	heptafluorornapht-2-ol	1.01	Agilent XCT	ESI	MeCN/5mM ammonium acetate(aq) 20/80	10.1021/acs.analchem.7b00595
O[S](=O)(=O)c1ccc(cc1[N+]([O-])=O)[N+]([O-])=O	5	2,4-dinitro-benzenesulfonic acid	1.1	Agilent XCT	ESI	MeCN/5mM ammonium acetate(aq) 20/80	10.1021/acs.analchem.7b00595
O=S(C1=CC=CC2=CC=CC=C21)(O)=O	5	naphthalene-1-sulfonic acid	0.79	Agilent XCT	ESI	MeCN/5mM ammonium acetate(aq) 20/80	10.1021/acs.analchem.7b00595
O[S](=O)(=O)c1ccc2C(=O)c3ccccc3C(=O)c2c1	5	2-anthraquinonesulfonic acid	1.06	Agilent XCT	ESI	MeCN/5mM ammonium acetate(aq) 20/80	10.1021/acs.analchem.7b00595
N[S](=O)(=O)c1cccc(c1)[N+]([O-])=O	5	3-nitrobenzenesulphonamide	0.8	Agilent XCT	ESI	MeCN/5mM ammonium acetate(aq) 20/80	10.1021/acs.analchem.7b00595
O=S(O)(C(C(C(C(C(C(C(C(F)(F)F)(F)F)(F)F)(F)F)(F)F)(F)F)(F)F)(F)F)=O	5	perfluorooctanesulfonic acid	1.98	Agilent XCT	ESI	MeCN/5mM ammonium acetate(aq) 20/80	10.1021/acs.analchem.7b00595
OC(C(F)(F)F)(C(F)(F)F)C(F)(F)F	5	perfluoro-tert-butanol	0.33	Agilent XCT	ESI	MeCN/5mM ammonium acetate(aq) 20/80	10.1021/acs.analchem.7b00595
CCCCCCCCCCCCCC(O)=O	5	myristic acid	0.83	Agilent XCT	ESI	MeCN/5mM ammonium acetate(aq) 20/80	10.1021/acs.analchem.7b00595
FC1=C(S(NS(C2=C(F)C(F)=C(F)C(F)=C2F)(=O)=O)(=O)=O)C(F)=C(F)C(F)=C1F	5	2,3,4,5,6-pentafluoro-N-[(2,3,4,5,6-pentafluorophenyl)sulfonyl]-benzenesulfonamide	1.96	Agilent XCT	ESI	MeCN/5mM ammonium acetate(aq) 20/80	10.1021/acs.analchem.7b00595
O=S(NS(C1=CC=C([N+]([O-])=O)C=C1)(=O)=O)(C2=CC=C(C)C=C2)=O	5	4-methyl-N-[(4-nitrophenyl)sulfonyl]-benzenesulfonamide	1.73	Agilent XCT	ESI	MeCN/5mM ammonium acetate(aq) 20/80	10.1021/acs.analchem.7b00595
C/C=C/C=C/C(O)=O	5	sorbic acid	-2.07	Agilent XCT	ESI	MeCN/5mM ammonium acetate(aq) 20/80	10.1021/acs.analchem.7b00595
O=C1NC(=O)c2ccccc12	5	phthalimide	-1.85	Agilent XCT	ESI	MeCN/5mM ammonium acetate(aq) 20/80	10.1021/acs.analchem.7b00595
ON1C(=O)c2ccccc2C1=O	5	N-hydroxy-phthalimide	-1.13	Agilent XCT	ESI	MeCN/5mM ammonium acetate(aq) 20/80	10.1021/acs.analchem.7b00595
OC(=O)c1ccccc1	5	benzoic acid	-0.25	Agilent XCT	ESI	MeCN/5mM ammonium acetate(aq) 80/20	10.1021/acs.analchem.7b00595
OC(=O)c1cc(cc(c1)[N+]([O-])=O)[N+]([O-])=O	5	3,5-dinitrobenzoic acid	1.13	Agilent XCT	ESI	MeCN/5mM ammonium acetate(aq) 80/20	10.1021/acs.analchem.7b00595
OC(=O)c1cccc(c1)C(F)(F)F	5	3-trifluoromethylbenzoic acid	1.15	Agilent XCT	ESI	MeCN/5mM ammonium acetate(aq) 80/20	10.1021/acs.analchem.7b00595
Oc1c(F)c(F)c(F)c(F)c1F	5	pentafluorophenol	1.24	Agilent XCT	ESI	MeCN/5mM ammonium acetate(aq) 80/20	10.1021/acs.analchem.7b00595
CC(C)(C)c1ccc(cc1)C(O)=O	5	4-tert-butylbenzoic acid	1.02	Agilent XCT	ESI	MeCN/5mM ammonium acetate(aq) 80/20	10.1021/acs.analchem.7b00595
Oc1c(F)c(F)c(c(F)c1F)c2c(F)c(F)c(F)c(F)c2F	5	4-(pentafluorophenyl)-2,3,5,6-tetrafluorophenol	2.66	Agilent XCT	ESI	MeCN/5mM ammonium acetate(aq) 80/20	10.1021/acs.analchem.7b00595
Oc1c(c(c(c(c1C(F)(F)F)C(F)(F)F)C(F)(F)F)C(F)(F)F)C(F)(F)F	5	pentakis(trifluoromethyl)phenol	2.94	Agilent XCT	ESI	MeCN/5mM ammonium acetate(aq) 80/20	10.1021/acs.analchem.7b00595
Oc1ccc(cc1)c2ccccc2	5	4-phenylphenol	0.85	Agilent XCT	ESI	MeCN/5mM ammonium acetate(aq) 80/20	10.1021/acs.analchem.7b00595
Oc1ccccc1c2ccccc2	5	2-phenylphenol	0.55	Agilent XCT	ESI	MeCN/5mM ammonium acetate(aq) 80/20	10.1021/acs.analchem.7b00595
OC(=O)c1cccc(Cl)c1	5	3-chlorobenzoic acid	0.38	Agilent XCT	ESI	MeCN/5mM ammonium acetate(aq) 80/20	10.1021/acs.analchem.7b00595
Nc1ccc(cc1)C(O)=O	5	4-aminobenzoic acid	-0.61	Agilent XCT	ESI	MeCN/5mM ammonium acetate(aq) 80/20	10.1021/acs.analchem.7b00595
OC(=O)c1ccc(O)cc1	5	4-hydroxybenzoic acid	-0.06	Agilent XCT	ESI	MeCN/5mM ammonium acetate(aq) 80/20	10.1021/acs.analchem.7b00595
Nc1cccc(c1)C(O)=O	5	3-aminobenzoic acid	-0.37	Agilent XCT	ESI	MeCN/5mM ammonium acetate(aq) 80/20	10.1021/acs.analchem.7b00595
OC(=O)c1c(F)c(F)c(F)c(F)c1F	5	pentafluorobenzoic acid	0.82	Agilent XCT	ESI	MeCN/5mM ammonium acetate(aq) 80/20	10.1021/acs.analchem.7b00595
Oc1ccc(cc1[N+]([O-])=O)[N+]([O-])=O	5	2,4-dinitrophenol	1.38	Agilent XCT	ESI	MeCN/5mM ammonium acetate(aq) 80/20	10.1021/acs.analchem.7b00595
CN(C)c1cccc(c1)C(O)=O	5	3-dimethylaminobenzoic acid	0.52	Agilent XCT	ESI	MeCN/5mM ammonium acetate(aq) 80/20	10.1021/acs.analchem.7b00595
CC(C)c1ccc(cc1)C(O)=O	5	4-isopropylbenzoic acid	0.13	Agilent XCT	ESI	MeCN/5mM ammonium acetate(aq) 80/20	10.1021/acs.analchem.7b00595
CC(C)(C)c1ccccc1O	5	2-tert-butylphenol	0.32	Agilent XCT	ESI	MeCN/5mM ammonium acetate(aq) 80/20	10.1021/acs.analchem.7b00595
CC(C)(C)c1cc(c(O)c(c1)C(C)(C)C)C(C)(C)C	5	2,4,6-tri-tert-butylphenol	0.79	Agilent XCT	ESI	MeCN/5mM ammonium acetate(aq) 80/20	10.1021/acs.analchem.7b00595
Oc1cc(ccc1[N+]([O-])=O)[N+]([O-])=O	5	2,5-dinitrophenol	1.21	Agilent XCT	ESI	MeCN/5mM ammonium acetate(aq) 80/20	10.1021/acs.analchem.7b00595
Oc1cccc(Cl)c1	5	3-chlorophenol	0.44	Agilent XCT	ESI	MeCN/5mM ammonium acetate(aq) 80/20	10.1021/acs.analchem.7b00595
CC(C)c1ccccc1O	5	2-isopropylphenol	-0.19	Agilent XCT	ESI	MeCN/5mM ammonium acetate(aq) 80/20	10.1021/acs.analchem.7b00595
Oc1cccc(Br)c1	5	3-bromophenol	0.81	Agilent XCT	ESI	MeCN/5mM ammonium acetate(aq) 80/20	10.1021/acs.analchem.7b00595
Oc1ccccc1Br	5	2-bromophenol	-0.91	Agilent XCT	ESI	MeCN/5mM ammonium acetate(aq) 80/20	10.1021/acs.analchem.7b00595
Oc1c(cccc1[N+]([O-])=O)[N+]([O-])=O	5	2,6-dinitrophenol	0.8	Agilent XCT	ESI	MeCN/5mM ammonium acetate(aq) 80/20	10.1021/acs.analchem.7b00595
Oc1ccccc1[N+]([O-])=O	5	2-nitrophenol	-0.92	Agilent XCT	ESI	MeCN/5mM ammonium acetate(aq) 80/20	10.1021/acs.analchem.7b00595
Oc1cccc(c1)[N+]([O-])=O	5	3-nitrophenol	0.87	Agilent XCT	ESI	MeCN/5mM ammonium acetate(aq) 80/20	10.1021/acs.analchem.7b00595
Oc1ccc(cc1)[N+]([O-])=O	5	4-nitrophenol	0.83	Agilent XCT	ESI	MeCN/5mM ammonium acetate(aq) 80/20	10.1021/acs.analchem.7b00595
Oc1c(F)c(F)cc(F)c1F	5	2,3,5,6-tetrafluorophenol	0.5	Agilent XCT	ESI	MeCN/5mM ammonium acetate(aq) 80/20	10.1021/acs.analchem.7b00595
OC(C1=CC=CC(S(=O)(C(F)(C(F)(C(F)(F)F)F)F)=O)=C1)=O	5	3-[(heptafluoropropyl)sulphonyl]benzoic acid	1.89	Agilent XCT	ESI	MeCN/5mM ammonium acetate(aq) 80/20	10.1021/acs.analchem.7b00595
OC(C1=CC=CC(S(=O)(C(C(F)(F)F)(C(F)(F)F)C(F)(F)F)=O)=C1)=O	5	3-[tris(trifluoromethyl)methylsulphonyl]benzoic acid	1.82	Agilent XCT	ESI	MeCN/5mM ammonium acetate(aq) 80/20	10.1021/acs.analchem.7b00595
OC(C1=CC=CC(SC(F)(C(F)(C(F)(F)F)F)F)=C1)=O	5	3-[(heptafluoropropyl)sulphanyl]benzoic acid	1.46	Agilent XCT	ESI	MeCN/5mM ammonium acetate(aq) 80/20	10.1021/acs.analchem.7b00595
OC(=O)c1cccc(c1)[S](=O)(=O)C(F)(F)F	5	3-trifluoromethylsulfonylbenzoic acid	1.48	Agilent XCT	ESI	MeCN/5mM ammonium acetate(aq) 80/20	10.1021/acs.analchem.7b00595
FC(F)(F)C(c1cccc(c1)C(=O)O)(C(F)(F)F)C(F)(F)F	5	3-[tris(trifluoromethyl)methyl]benzoic acid	1.87	Agilent XCT	ESI	MeCN/5mM ammonium acetate(aq) 80/20	10.1021/acs.analchem.7b00595
OC(C1=CC=CC(SC(F)(F)F)=C1)=O	5	3-[(trifluoromethyl)sulphanyl]benzoic acid	1.03	Agilent XCT	ESI	MeCN/5mM ammonium acetate(aq) 80/20	10.1021/acs.analchem.7b00595
Oc1c(Br)c(Br)c(Br)c(Br)c1Br	5	pentabromophenol	1.84	Agilent XCT	ESI	MeCN/5mM ammonium acetate(aq) 80/20	10.1021/acs.analchem.7b00595
Oc1c(Cl)c(Cl)c(Cl)c(Cl)c1Cl	5	pentachlorophenol	2.17	Agilent XCT	ESI	MeCN/5mM ammonium acetate(aq) 80/20	10.1021/acs.analchem.7b00595
O=S(C1=C(O)C(S(=O)(OCC(F)(F)F)=O)=CC(S(=O)(OCC(F)(F)F)=O)=C1)(OCC(F)(F)F)=O	5	2-hydroxy-1,3,5-tris(2,2,2-trifluoroethyl)-1,3,5-benzenetrisulfonic acid ester	3.79	Agilent XCT	ESI	MeCN/5mM ammonium acetate(aq) 80/20	10.1021/acs.analchem.7b00595
OC(=O)c1ccccc1O	5	salicylic acid	0.24	Agilent XCT	ESI	MeCN/5mM ammonium acetate(aq) 80/20	10.1021/acs.analchem.7b00595
Oc1ccccc1C#N	5	2-cyanophenol	0.38	Agilent XCT	ESI	MeCN/5mM ammonium acetate(aq) 80/20	10.1021/acs.analchem.7b00595
Oc1ccccc1N=Nc2cc(ccc2O)c3ccccc3	5	4-phenylazophenol	1.42	Agilent XCT	ESI	MeCN/5mM ammonium acetate(aq) 80/20	10.1021/acs.analchem.7b00595
OC(=O)c1cc(I)cc(I)c1O	5	3,5-diiodosalicylic acid	2.22	Agilent XCT	ESI	MeCN/5mM ammonium acetate(aq) 80/20	10.1021/acs.analchem.7b00595
Oc1c(cc(c(O)c1[N+]([O-])=O)[N+]([O-])=O)[N+]([O-])=O	5	2,4,6-trinitro-1,3-benzenediol	1.29	Agilent XCT	ESI	MeCN/5mM ammonium acetate(aq) 80/20	10.1021/acs.analchem.7b00595
OC(=O)c1cc(cc(c1O)[N+]([O-])=O)[N+]([O-])=O	5	3,5-dinitrosalicylic acid	1.58	Agilent XCT	ESI	MeCN/5mM ammonium acetate(aq) 80/20	10.1021/acs.analchem.7b00595
OC(=O)c1ccc(cc1[N+]([O-])=O)[N+]([O-])=O	5	2,4-dinitrobenzoic acid	0.33	Agilent XCT	ESI	MeCN/5mM ammonium acetate(aq) 80/20	10.1021/acs.analchem.7b00595
Oc1ccc(Cl)cc1	5	4-chlorophenol	0.29	Agilent XCT	ESI	MeCN/5mM ammonium acetate(aq) 80/20	10.1021/acs.analchem.7b00595
O=S(C1=C(O)C(S(=O)(OCC(F)(C(F)F)F)=O)=CC(S(=O)(OCC(F)(C(F)F)F)=O)=C1)(OCC(F)(C(F)F)F)=O	5	2-hydroxy-, 1,3,5-tris(2,2,3,3-tetrafluoro-propyl) 1,3,5-benzenetrisulfonic acid ester	3.3	Agilent XCT	ESI	MeCN/5mM ammonium acetate(aq) 80/20	10.1021/acs.analchem.7b00595
FC1=C(O)C(F)=C(F)C2=C(F)C(F)=C(F)C(F)=C21	5	heptafluorornapht-2-ol	1.82	Agilent XCT	ESI	MeCN/5mM ammonium acetate(aq) 80/20	10.1021/acs.analchem.7b00595
O[S](=O)(=O)c1ccc(cc1[N+]([O-])=O)[N+]([O-])=O	5	2,4-dinitro-benzenesulfonic acid	1.24	Agilent XCT	ESI	MeCN/5mM ammonium acetate(aq) 80/20	10.1021/acs.analchem.7b00595
O=S(C1=CC=CC2=CC=CC=C21)(O)=O	5	naphthalene-1-sulfonic acid	1.07	Agilent XCT	ESI	MeCN/5mM ammonium acetate(aq) 80/20	10.1021/acs.analchem.7b00595
O[S](=O)(=O)c1ccc2C(=O)c3ccccc3C(=O)c2c1	5	2-anthraquinonesulfonic acid	1.61	Agilent XCT	ESI	MeCN/5mM ammonium acetate(aq) 80/20	10.1021/acs.analchem.7b00595
N[S](=O)(=O)c1cccc(c1)[N+]([O-])=O	5	3-nitrobenzenesulphonamide	1.05	Agilent XCT	ESI	MeCN/5mM ammonium acetate(aq) 80/20	10.1021/acs.analchem.7b00595
O=S(O)(C(C(C(C(C(C(C(C(F)(F)F)(F)F)(F)F)(F)F)(F)F)(F)F)(F)F)(F)F)=O	5	perfluorooctanesulfonic acid	2.59	Agilent XCT	ESI	MeCN/5mM ammonium acetate(aq) 80/20	10.1021/acs.analchem.7b00595
OC(C(F)(F)F)(C(F)(F)F)C(F)(F)F	5	perfluoro-tert-butanol	0.68	Agilent XCT	ESI	MeCN/5mM ammonium acetate(aq) 80/20	10.1021/acs.analchem.7b00595
CCCCCCCCCCCCCC(O)=O	5	myristic acid	1.2	Agilent XCT	ESI	MeCN/5mM ammonium acetate(aq) 80/20	10.1021/acs.analchem.7b00595
FC1=C(S(NS(C2=C(F)C(F)=C(F)C(F)=C2F)(=O)=O)(=O)=O)C(F)=C(F)C(F)=C1F	5	2,3,4,5,6-pentafluoro-N-[(2,3,4,5,6-pentafluorophenyl)sulfonyl]-benzenesulfonamide	2.3	Agilent XCT	ESI	MeCN/5mM ammonium acetate(aq) 80/20	10.1021/acs.analchem.7b00595
O=S(NS(C1=CC=C([N+]([O-])=O)C=C1)(=O)=O)(C2=CC=C(C)C=C2)=O	5	4-methyl-N-[(4-nitrophenyl)sulfonyl]-benzenesulfonamide	2.41	Agilent XCT	ESI	MeCN/5mM ammonium acetate(aq) 80/20	10.1021/acs.analchem.7b00595
C/C=C/C=C/C(O)=O	5	sorbic acid	-0.56	Agilent XCT	ESI	MeCN/5mM ammonium acetate(aq) 80/20	10.1021/acs.analchem.7b00595
O=C1NC(=O)c2ccccc12	5	phthalimide	-0.59	Agilent XCT	ESI	MeCN/5mM ammonium acetate(aq) 80/20	10.1021/acs.analchem.7b00595
ON1C(=O)c2ccccc2C1=O	5	N-hydroxy-phthalimide	0.27	Agilent XCT	ESI	MeCN/5mM ammonium acetate(aq) 80/20	10.1021/acs.analchem.7b00595
NCCCC(O)=O	5	4-aminobutanoic acid	-1.6	Agilent XCT	ESI	MeCN/5mM ammonium acetate(aq) 80/20	10.1021/acs.analchem.7b00595
NCCC(O)=O	5	beta-alanine	-2.04	Agilent XCT	ESI	MeCN/5mM ammonium acetate(aq) 80/20	10.1021/acs.analchem.7b00595
OC(=O)c1ccccc1	5	benzoic acid	-0.1	Agilent XCT	ESI	MeCN/5mM ammonium acetate(aq) 80/20	10.1021/acs.analchem.7b00595
OC(=O)c1cc(cc(c1)[N+]([O-])=O)[N+]([O-])=O	5	3,5-dinitrobenzoic acid	1.2	Agilent XCT	ESI	MeCN/5mM ammonium acetate(aq) 80/20	10.1021/acs.analchem.7b00595
OC(=O)c1cccc(c1)C(F)(F)F	5	3-trifluoromethylbenzoic acid	1.26	Agilent XCT	ESI	MeCN/5mM ammonium acetate(aq) 80/20	10.1021/acs.analchem.7b00595
Oc1c(F)c(F)c(F)c(F)c1F	5	pentafluorophenol	1.32	Agilent XCT	ESI	MeCN/5mM ammonium acetate(aq) 80/20	10.1021/acs.analchem.7b00595
CC(C)(C)c1ccc(cc1)C(O)=O	5	4-tert-butylbenzoic acid	1.03	Agilent XCT	ESI	MeCN/5mM ammonium acetate(aq) 80/20	10.1021/acs.analchem.7b00595
Oc1c(F)c(F)c(c(F)c1F)c2c(F)c(F)c(F)c(F)c2F	5	4-(pentafluorophenyl)-2,3,5,6-tetrafluorophenol	2.8	Agilent XCT	ESI	MeCN/5mM ammonium acetate(aq) 80/20	10.1021/acs.analchem.7b00595
Oc1c(c(c(c(c1C(F)(F)F)C(F)(F)F)C(F)(F)F)C(F)(F)F)C(F)(F)F	5	pentakis(trifluoromethyl)phenol	3.06	Agilent XCT	ESI	MeCN/5mM ammonium acetate(aq) 80/20	10.1021/acs.analchem.7b00595
Oc1ccc(cc1)c2ccccc2	5	4-phenylphenol	0.68	Agilent XCT	ESI	MeCN/5mM ammonium acetate(aq) 80/20	10.1021/acs.analchem.7b00595
Oc1ccccc1c2ccccc2	5	2-phenylphenol	0.39	Agilent XCT	ESI	MeCN/5mM ammonium acetate(aq) 80/20	10.1021/acs.analchem.7b00595
OC(=O)c1cccc(Cl)c1	5	3-chlorobenzoic acid	0.55	Agilent XCT	ESI	MeCN/5mM ammonium acetate(aq) 80/20	10.1021/acs.analchem.7b00595
Nc1ccc(cc1)C(O)=O	5	4-aminobenzoic acid	-0.66	Agilent XCT	ESI	MeCN/5mM ammonium acetate(aq) 80/20	10.1021/acs.analchem.7b00595
OC(=O)c1ccc(O)cc1	5	4-hydroxybenzoic acid	0.13	Agilent XCT	ESI	MeCN/5mM ammonium acetate(aq) 80/20	10.1021/acs.analchem.7b00595
Nc1cccc(c1)C(O)=O	5	3-aminobenzoic acid	-0.3	Agilent XCT	ESI	MeCN/5mM ammonium acetate(aq) 80/20	10.1021/acs.analchem.7b00595
OC(=O)c1c(F)c(F)c(F)c(F)c1F	5	pentafluorobenzoic acid	1.14	Agilent XCT	ESI	MeCN/5mM ammonium acetate(aq) 80/20	10.1021/acs.analchem.7b00595
Oc1ccc(cc1[N+]([O-])=O)[N+]([O-])=O	5	2,4-dinitrophenol	1.66	Agilent XCT	ESI	MeCN/5mM ammonium acetate(aq) 80/20	10.1021/acs.analchem.7b00595
CN(C)c1cccc(c1)C(O)=O	5	3-dimethylaminobenzoic acid	0.45	Agilent XCT	ESI	MeCN/5mM ammonium acetate(aq) 80/20	10.1021/acs.analchem.7b00595
CC(C)c1ccc(cc1)C(O)=O	5	4-isopropylbenzoic acid	-0.01	Agilent XCT	ESI	MeCN/5mM ammonium acetate(aq) 80/20	10.1021/acs.analchem.7b00595
CC(C)(C)c1ccccc1O	5	2-tert-butylphenol	0.31	Agilent XCT	ESI	MeCN/5mM ammonium acetate(aq) 80/20	10.1021/acs.analchem.7b00595
CC(C)(C)c1cc(c(O)c(c1)C(C)(C)C)C(C)(C)C	5	2,4,6-tri-tert-butylphenol	0.44	Agilent XCT	ESI	MeCN/5mM ammonium acetate(aq) 80/20	10.1021/acs.analchem.7b00595
Oc1cc(ccc1[N+]([O-])=O)[N+]([O-])=O	5	2,5-dinitrophenol	1.6	Agilent XCT	ESI	MeCN/5mM ammonium acetate(aq) 80/20	10.1021/acs.analchem.7b00595
Oc1cccc(Cl)c1	5	3-chlorophenol	0.74	Agilent XCT	ESI	MeCN/5mM ammonium acetate(aq) 80/20	10.1021/acs.analchem.7b00595
CC(C)c1ccccc1O	5	2-isopropylphenol	-0.14	Agilent XCT	ESI	MeCN/5mM ammonium acetate(aq) 80/20	10.1021/acs.analchem.7b00595
Oc1cccc(Br)c1	5	3-bromophenol	0.96	Agilent XCT	ESI	MeCN/5mM ammonium acetate(aq) 80/20	10.1021/acs.analchem.7b00595
Oc1ccccc1Br	5	2-bromophenol	-0.64	Agilent XCT	ESI	MeCN/5mM ammonium acetate(aq) 80/20	10.1021/acs.analchem.7b00595
Oc1c(cccc1[N+]([O-])=O)[N+]([O-])=O	5	2,6-dinitrophenol	1.44	Agilent XCT	ESI	MeCN/5mM ammonium acetate(aq) 80/20	10.1021/acs.analchem.7b00595
Oc1ccccc1[N+]([O-])=O	5	2-nitrophenol	-0.52	Agilent XCT	ESI	MeCN/5mM ammonium acetate(aq) 80/20	10.1021/acs.analchem.7b00595
Oc1cccc(c1)[N+]([O-])=O	5	3-nitrophenol	1.51	Agilent XCT	ESI	MeCN/5mM ammonium acetate(aq) 80/20	10.1021/acs.analchem.7b00595
Oc1ccc(cc1)[N+]([O-])=O	5	4-nitrophenol	1.63	Agilent XCT	ESI	MeCN/5mM ammonium acetate(aq) 80/20	10.1021/acs.analchem.7b00595
Oc1c(F)c(F)cc(F)c1F	5	2,3,5,6-tetrafluorophenol	0.92	Agilent XCT	ESI	MeCN/5mM ammonium acetate(aq) 80/20	10.1021/acs.analchem.7b00595
OC(C1=CC=CC(S(=O)(C(F)(C(F)(C(F)(F)F)F)F)=O)=C1)=O	5	3-[(heptafluoropropyl)sulphonyl]benzoic acid	2.14	Agilent XCT	ESI	MeCN/5mM ammonium acetate(aq) 80/20	10.1021/acs.analchem.7b00595
OC(C1=CC=CC(S(=O)(C(C(F)(F)F)(C(F)(F)F)C(F)(F)F)=O)=C1)=O	5	3-[tris(trifluoromethyl)methylsulphonyl]benzoic acid	2.06	Agilent XCT	ESI	MeCN/5mM ammonium acetate(aq) 80/20	10.1021/acs.analchem.7b00595
OC(C1=CC=CC(SC(F)(C(F)(C(F)(F)F)F)F)=C1)=O	5	3-[(heptafluoropropyl)sulphanyl]benzoic acid	1.62	Agilent XCT	ESI	MeCN/5mM ammonium acetate(aq) 80/20	10.1021/acs.analchem.7b00595
OC(=O)c1cccc(c1)[S](=O)(=O)C(F)(F)F	5	3-trifluoromethylsulfonylbenzoic acid	1.73	Agilent XCT	ESI	MeCN/5mM ammonium acetate(aq) 80/20	10.1021/acs.analchem.7b00595
FC(F)(F)C(c1cccc(c1)C(=O)O)(C(F)(F)F)C(F)(F)F	5	3-[tris(trifluoromethyl)methyl]benzoic acid	1.96	Agilent XCT	ESI	MeCN/5mM ammonium acetate(aq) 80/20	10.1021/acs.analchem.7b00595
OC(C1=CC=CC(SC(F)(F)F)=C1)=O	5	3-[(trifluoromethyl)sulphanyl]benzoic acid	1.28	Agilent XCT	ESI	MeCN/5mM ammonium acetate(aq) 80/20	10.1021/acs.analchem.7b00595
Oc1c(Br)c(Br)c(Br)c(Br)c1Br	5	pentabromophenol	1.17	Agilent XCT	ESI	MeCN/5mM ammonium acetate(aq) 80/20	10.1021/acs.analchem.7b00595
Oc1c(Cl)c(Cl)c(Cl)c(Cl)c1Cl	5	pentachlorophenol	2.33	Agilent XCT	ESI	MeCN/5mM ammonium acetate(aq) 80/20	10.1021/acs.analchem.7b00595
O=S(C1=C(O)C(S(=O)(OCC(F)(F)F)=O)=CC(S(=O)(OCC(F)(F)F)=O)=C1)(OCC(F)(F)F)=O	5	2-hydroxy-1,3,5-tris(2,2,2-trifluoroethyl)-1,3,5-benzenetrisulfonic acid ester	4.02	Agilent XCT	ESI	MeCN/5mM ammonium acetate(aq) 80/20	10.1021/acs.analchem.7b00595
OC(=O)c1ccccc1O	5	salicylic acid	0.63	Agilent XCT	ESI	MeCN/5mM ammonium acetate(aq) 80/20	10.1021/acs.analchem.7b00595
Oc1ccccc1C#N	5	2-cyanophenol	0.86	Agilent XCT	ESI	MeCN/5mM ammonium acetate(aq) 80/20	10.1021/acs.analchem.7b00595
Oc1ccccc1N=Nc2cc(ccc2O)c3ccccc3	5	4-phenylazophenol	1.82	Agilent XCT	ESI	MeCN/5mM ammonium acetate(aq) 80/20	10.1021/acs.analchem.7b00595
OC(=O)c1cc(I)cc(I)c1O	5	3,5-diiodosalicylic acid	2.38	Agilent XCT	ESI	MeCN/5mM ammonium acetate(aq) 80/20	10.1021/acs.analchem.7b00595
Oc1c(cc(c(O)c1[N+]([O-])=O)[N+]([O-])=O)[N+]([O-])=O	5	2,4,6-trinitro-1,3-benzenediol	1.7	Agilent XCT	ESI	MeCN/5mM ammonium acetate(aq) 80/20	10.1021/acs.analchem.7b00595
OC(=O)c1cc(cc(c1O)[N+]([O-])=O)[N+]([O-])=O	5	3,5-dinitrosalicylic acid	2.04	Agilent XCT	ESI	MeCN/5mM ammonium acetate(aq) 80/20	10.1021/acs.analchem.7b00595
OC(=O)c1ccc(cc1[N+]([O-])=O)[N+]([O-])=O	5	2,4-dinitrobenzoic acid	0.48	Agilent XCT	ESI	MeCN/5mM ammonium acetate(aq) 80/20	10.1021/acs.analchem.7b00595
Oc1ccc(Cl)cc1	5	4-chlorophenol	0.59	Agilent XCT	ESI	MeCN/5mM ammonium acetate(aq) 80/20	10.1021/acs.analchem.7b00595
O=S(C1=C(O)C(S(=O)(OCC(F)(C(F)F)F)=O)=CC(S(=O)(OCC(F)(C(F)F)F)=O)=C1)(OCC(F)(C(F)F)F)=O	5	2-hydroxy-, 1,3,5-tris(2,2,3,3-tetrafluoro-propyl) 1,3,5-benzenetrisulfonic acid ester	3.61	Agilent XCT	ESI	MeCN/5mM ammonium acetate(aq) 80/20	10.1021/acs.analchem.7b00595
FC1=C(O)C(F)=C(F)C2=C(F)C(F)=C(F)C(F)=C21	5	heptafluorornapht-2-ol	1.54	Agilent XCT	ESI	MeCN/5mM ammonium acetate(aq) 80/20	10.1021/acs.analchem.7b00595
O[S](=O)(=O)c1ccc(cc1[N+]([O-])=O)[N+]([O-])=O	5	2,4-dinitro-benzenesulfonic acid	1.81	Agilent XCT	ESI	MeCN/5mM ammonium acetate(aq) 80/20	10.1021/acs.analchem.7b00595
O=S(C1=CC=CC2=CC=CC=C21)(O)=O	5	naphthalene-1-sulfonic acid	1.29	Agilent XCT	ESI	MeCN/5mM ammonium acetate(aq) 80/20	10.1021/acs.analchem.7b00595
O[S](=O)(=O)c1ccc2C(=O)c3ccccc3C(=O)c2c1	5	2-anthraquinonesulfonic acid	1.92	Agilent XCT	ESI	MeCN/5mM ammonium acetate(aq) 80/20	10.1021/acs.analchem.7b00595
N[S](=O)(=O)c1cccc(c1)[N+]([O-])=O	5	3-nitrobenzenesulphonamide	1.46	Agilent XCT	ESI	MeCN/5mM ammonium acetate(aq) 80/20	10.1021/acs.analchem.7b00595
O=S(O)(C(C(C(C(C(C(C(C(F)(F)F)(F)F)(F)F)(F)F)(F)F)(F)F)(F)F)(F)F)=O	5	perfluorooctanesulfonic acid	2.82	Agilent XCT	ESI	MeCN/5mM ammonium acetate(aq) 80/20	10.1021/acs.analchem.7b00595
OC(C(F)(F)F)(C(F)(F)F)C(F)(F)F	5	perfluoro-tert-butanol	0.81	Agilent XCT	ESI	MeCN/5mM ammonium acetate(aq) 80/20	10.1021/acs.analchem.7b00595
CCCCCCCCCCCCCC(O)=O	5	myristic acid	1.44	Agilent XCT	ESI	MeCN/5mM ammonium acetate(aq) 80/20	10.1021/acs.analchem.7b00595
FC1=C(S(NS(C2=C(F)C(F)=C(F)C(F)=C2F)(=O)=O)(=O)=O)C(F)=C(F)C(F)=C1F	5	2,3,4,5,6-pentafluoro-N-[(2,3,4,5,6-pentafluorophenyl)sulfonyl]-benzenesulfonamide	2.53	Agilent XCT	ESI	MeCN/5mM ammonium acetate(aq) 80/20	10.1021/acs.analchem.7b00595
O=S(NS(C1=CC=C([N+]([O-])=O)C=C1)(=O)=O)(C2=CC=C(C)C=C2)=O	5	4-methyl-N-[(4-nitrophenyl)sulfonyl]-benzenesulfonamide	2.63	Agilent XCT	ESI	MeCN/5mM ammonium acetate(aq) 80/20	10.1021/acs.analchem.7b00595
C/C=C/C=C/C(O)=O	5	sorbic acid	-0.51	Agilent XCT	ESI	MeCN/5mM ammonium acetate(aq) 80/20	10.1021/acs.analchem.7b00595
O=C1NC(=O)c2ccccc12	5	phthalimide	-0.54	Agilent XCT	ESI	MeCN/5mM ammonium acetate(aq) 80/20	10.1021/acs.analchem.7b00595
ON1C(=O)c2ccccc2C1=O	5	N-hydroxy-phthalimide	0.35	Agilent XCT	ESI	MeCN/5mM ammonium acetate(aq) 80/20	10.1021/acs.analchem.7b00595
OC(=O)c1ccccc1	5	benzoic acid	0.1	Agilent XCT	ESI	MeCN/1mM ammonium acetate(aq) 80/20	10.1021/acs.analchem.7b00595
OC(=O)c1cc(cc(c1)[N+]([O-])=O)[N+]([O-])=O	5	3,5-dinitrobenzoic acid	1.2	Agilent XCT	ESI	MeCN/1mM ammonium acetate(aq) 80/20	10.1021/acs.analchem.7b00595
OC(=O)c1cccc(c1)C(F)(F)F	5	3-trifluoromethylbenzoic acid	1.31	Agilent XCT	ESI	MeCN/1mM ammonium acetate(aq) 80/20	10.1021/acs.analchem.7b00595
Oc1c(F)c(F)c(F)c(F)c1F	5	pentafluorophenol	1.25	Agilent XCT	ESI	MeCN/1mM ammonium acetate(aq) 80/20	10.1021/acs.analchem.7b00595
CC(C)(C)c1ccc(cc1)C(O)=O	5	4-tert-butylbenzoic acid	1.32	Agilent XCT	ESI	MeCN/1mM ammonium acetate(aq) 80/20	10.1021/acs.analchem.7b00595
Oc1c(F)c(F)c(c(F)c1F)c2c(F)c(F)c(F)c(F)c2F	5	4-(pentafluorophenyl)-2,3,5,6-tetrafluorophenol	2.7	Agilent XCT	ESI	MeCN/1mM ammonium acetate(aq) 80/20	10.1021/acs.analchem.7b00595
Oc1c(c(c(c(c1C(F)(F)F)C(F)(F)F)C(F)(F)F)C(F)(F)F)C(F)(F)F	5	pentakis(trifluoromethyl)phenol	2.84	Agilent XCT	ESI	MeCN/1mM ammonium acetate(aq) 80/20	10.1021/acs.analchem.7b00595
Oc1ccc(cc1)c2ccccc2	5	4-phenylphenol	0.85	Agilent XCT	ESI	MeCN/1mM ammonium acetate(aq) 80/20	10.1021/acs.analchem.7b00595
Oc1ccccc1c2ccccc2	5	2-phenylphenol	0.49	Agilent XCT	ESI	MeCN/1mM ammonium acetate(aq) 80/20	10.1021/acs.analchem.7b00595
OC(=O)c1cccc(Cl)c1	5	3-chlorobenzoic acid	0.76	Agilent XCT	ESI	MeCN/1mM ammonium acetate(aq) 80/20	10.1021/acs.analchem.7b00595
Nc1ccc(cc1)C(O)=O	5	4-aminobenzoic acid	-0.3	Agilent XCT	ESI	MeCN/1mM ammonium acetate(aq) 80/20	10.1021/acs.analchem.7b00595
OC(=O)c1ccc(O)cc1	5	4-hydroxybenzoic acid	0.21	Agilent XCT	ESI	MeCN/1mM ammonium acetate(aq) 80/20	10.1021/acs.analchem.7b00595
Nc1cccc(c1)C(O)=O	5	3-aminobenzoic acid	-0.05	Agilent XCT	ESI	MeCN/1mM ammonium acetate(aq) 80/20	10.1021/acs.analchem.7b00595
OC(=O)c1c(F)c(F)c(F)c(F)c1F	5	pentafluorobenzoic acid	1.26	Agilent XCT	ESI	MeCN/1mM ammonium acetate(aq) 80/20	10.1021/acs.analchem.7b00595
Oc1ccc(cc1[N+]([O-])=O)[N+]([O-])=O	5	2,4-dinitrophenol	1.45	Agilent XCT	ESI	MeCN/1mM ammonium acetate(aq) 80/20	10.1021/acs.analchem.7b00595
CN(C)c1cccc(c1)C(O)=O	5	3-dimethylaminobenzoic acid	0.82	Agilent XCT	ESI	MeCN/1mM ammonium acetate(aq) 80/20	10.1021/acs.analchem.7b00595
CC(C)c1ccc(cc1)C(O)=O	5	4-isopropylbenzoic acid	0.43	Agilent XCT	ESI	MeCN/1mM ammonium acetate(aq) 80/20	10.1021/acs.analchem.7b00595
CC(C)(C)c1ccccc1O	5	2-tert-butylphenol	0.35	Agilent XCT	ESI	MeCN/1mM ammonium acetate(aq) 80/20	10.1021/acs.analchem.7b00595
CC(C)(C)c1cc(c(O)c(c1)C(C)(C)C)C(C)(C)C	5	2,4,6-tri-tert-butylphenol	1	Agilent XCT	ESI	MeCN/1mM ammonium acetate(aq) 80/20	10.1021/acs.analchem.7b00595
Oc1cc(ccc1[N+]([O-])=O)[N+]([O-])=O	5	2,5-dinitrophenol	1.44	Agilent XCT	ESI	MeCN/1mM ammonium acetate(aq) 80/20	10.1021/acs.analchem.7b00595
Oc1cccc(Cl)c1	5	3-chlorophenol	0.66	Agilent XCT	ESI	MeCN/1mM ammonium acetate(aq) 80/20	10.1021/acs.analchem.7b00595
CC(C)c1ccccc1O	5	2-isopropylphenol	-0.05	Agilent XCT	ESI	MeCN/1mM ammonium acetate(aq) 80/20	10.1021/acs.analchem.7b00595
Oc1cccc(Br)c1	5	3-bromophenol	0.99	Agilent XCT	ESI	MeCN/1mM ammonium acetate(aq) 80/20	10.1021/acs.analchem.7b00595
Oc1ccccc1Br	5	2-bromophenol	-0.53	Agilent XCT	ESI	MeCN/1mM ammonium acetate(aq) 80/20	10.1021/acs.analchem.7b00595
Oc1c(cccc1[N+]([O-])=O)[N+]([O-])=O	5	2,6-dinitrophenol	1.37	Agilent XCT	ESI	MeCN/1mM ammonium acetate(aq) 80/20	10.1021/acs.analchem.7b00595
Oc1ccccc1[N+]([O-])=O	5	2-nitrophenol	-0.82	Agilent XCT	ESI	MeCN/1mM ammonium acetate(aq) 80/20	10.1021/acs.analchem.7b00595
Oc1cccc(c1)[N+]([O-])=O	5	3-nitrophenol	1.2	Agilent XCT	ESI	MeCN/1mM ammonium acetate(aq) 80/20	10.1021/acs.analchem.7b00595
Oc1ccc(cc1)[N+]([O-])=O	5	4-nitrophenol	1.22	Agilent XCT	ESI	MeCN/1mM ammonium acetate(aq) 80/20	10.1021/acs.analchem.7b00595
Oc1c(F)c(F)cc(F)c1F	5	2,3,5,6-tetrafluorophenol	1	Agilent XCT	ESI	MeCN/1mM ammonium acetate(aq) 80/20	10.1021/acs.analchem.7b00595
OC(C1=CC=CC(S(=O)(C(F)(C(F)(C(F)(F)F)F)F)=O)=C1)=O	5	3-[(heptafluoropropyl)sulphonyl]benzoic acid	2.43	Agilent XCT	ESI	MeCN/1mM ammonium acetate(aq) 80/20	10.1021/acs.analchem.7b00595
OC(C1=CC=CC(S(=O)(C(C(F)(F)F)(C(F)(F)F)C(F)(F)F)=O)=C1)=O	5	3-[tris(trifluoromethyl)methylsulphonyl]benzoic acid	2.46	Agilent XCT	ESI	MeCN/1mM ammonium acetate(aq) 80/20	10.1021/acs.analchem.7b00595
OC(C1=CC=CC(SC(F)(C(F)(C(F)(F)F)F)F)=C1)=O	5	3-[(heptafluoropropyl)sulphanyl]benzoic acid	2.12	Agilent XCT	ESI	MeCN/1mM ammonium acetate(aq) 80/20	10.1021/acs.analchem.7b00595
OC(=O)c1cccc(c1)[S](=O)(=O)C(F)(F)F	5	3-trifluoromethylsulfonylbenzoic acid	1.96	Agilent XCT	ESI	MeCN/1mM ammonium acetate(aq) 80/20	10.1021/acs.analchem.7b00595
FC(F)(F)C(c1cccc(c1)C(=O)O)(C(F)(F)F)C(F)(F)F	5	3-[tris(trifluoromethyl)methyl]benzoic acid	2.4	Agilent XCT	ESI	MeCN/1mM ammonium acetate(aq) 80/20	10.1021/acs.analchem.7b00595
OC(C1=CC=CC(SC(F)(F)F)=C1)=O	5	3-[(trifluoromethyl)sulphanyl]benzoic acid	1.35	Agilent XCT	ESI	MeCN/1mM ammonium acetate(aq) 80/20	10.1021/acs.analchem.7b00595
Oc1c(Br)c(Br)c(Br)c(Br)c1Br	5	pentabromophenol	1.88	Agilent XCT	ESI	MeCN/1mM ammonium acetate(aq) 80/20	10.1021/acs.analchem.7b00595
Oc1c(Cl)c(Cl)c(Cl)c(Cl)c1Cl	5	pentachlorophenol	2.53	Agilent XCT	ESI	MeCN/1mM ammonium acetate(aq) 80/20	10.1021/acs.analchem.7b00595
O=S(C1=C(O)C(S(=O)(OCC(F)(F)F)=O)=CC(S(=O)(OCC(F)(F)F)=O)=C1)(OCC(F)(F)F)=O	5	2-hydroxy-1,3,5-tris(2,2,2-trifluoroethyl)-1,3,5-benzenetrisulfonic acid ester	4.11	Agilent XCT	ESI	MeCN/1mM ammonium acetate(aq) 80/20	10.1021/acs.analchem.7b00595
OC(=O)c1ccccc1O	5	salicylic acid	0.69	Agilent XCT	ESI	MeCN/1mM ammonium acetate(aq) 80/20	10.1021/acs.analchem.7b00595
Oc1ccccc1C#N	5	2-cyanophenol	0.92	Agilent XCT	ESI	MeCN/1mM ammonium acetate(aq) 80/20	10.1021/acs.analchem.7b00595
Oc1ccccc1N=Nc2cc(ccc2O)c3ccccc3	5	4-phenylazophenol	1.76	Agilent XCT	ESI	MeCN/1mM ammonium acetate(aq) 80/20	10.1021/acs.analchem.7b00595
OC(=O)c1cc(I)cc(I)c1O	5	3,5-diiodosalicylic acid	2.42	Agilent XCT	ESI	MeCN/1mM ammonium acetate(aq) 80/20	10.1021/acs.analchem.7b00595
Oc1c(cc(c(O)c1[N+]([O-])=O)[N+]([O-])=O)[N+]([O-])=O	5	2,4,6-trinitro-1,3-benzenediol	1.68	Agilent XCT	ESI	MeCN/1mM ammonium acetate(aq) 80/20	10.1021/acs.analchem.7b00595
OC(=O)c1cc(cc(c1O)[N+]([O-])=O)[N+]([O-])=O	5	3,5-dinitrosalicylic acid	1.83	Agilent XCT	ESI	MeCN/1mM ammonium acetate(aq) 80/20	10.1021/acs.analchem.7b00595
OC(=O)c1ccc(cc1[N+]([O-])=O)[N+]([O-])=O	5	2,4-dinitrobenzoic acid	0.43	Agilent XCT	ESI	MeCN/1mM ammonium acetate(aq) 80/20	10.1021/acs.analchem.7b00595
Oc1ccc(Cl)cc1	5	4-chlorophenol	0.67	Agilent XCT	ESI	MeCN/1mM ammonium acetate(aq) 80/20	10.1021/acs.analchem.7b00595
O=S(C1=C(O)C(S(=O)(OCC(F)(C(F)F)F)=O)=CC(S(=O)(OCC(F)(C(F)F)F)=O)=C1)(OCC(F)(C(F)F)F)=O	5	2-hydroxy-, 1,3,5-tris(2,2,3,3-tetrafluoro-propyl) 1,3,5-benzenetrisulfonic acid ester	4.03	Agilent XCT	ESI	MeCN/1mM ammonium acetate(aq) 80/20	10.1021/acs.analchem.7b00595
FC1=C(O)C(F)=C(F)C2=C(F)C(F)=C(F)C(F)=C21	5	heptafluorornapht-2-ol	2.11	Agilent XCT	ESI	MeCN/1mM ammonium acetate(aq) 80/20	10.1021/acs.analchem.7b00595
O[S](=O)(=O)c1ccc(cc1[N+]([O-])=O)[N+]([O-])=O	5	2,4-dinitro-benzenesulfonic acid	1.88	Agilent XCT	ESI	MeCN/1mM ammonium acetate(aq) 80/20	10.1021/acs.analchem.7b00595
O=S(C1=CC=CC2=CC=CC=C21)(O)=O	5	naphthalene-1-sulfonic acid	1.63	Agilent XCT	ESI	MeCN/1mM ammonium acetate(aq) 80/20	10.1021/acs.analchem.7b00595
O[S](=O)(=O)c1ccc2C(=O)c3ccccc3C(=O)c2c1	5	2-anthraquinonesulfonic acid	2.16	Agilent XCT	ESI	MeCN/1mM ammonium acetate(aq) 80/20	10.1021/acs.analchem.7b00595
N[S](=O)(=O)c1cccc(c1)[N+]([O-])=O	5	3-nitrobenzenesulphonamide	1.57	Agilent XCT	ESI	MeCN/1mM ammonium acetate(aq) 80/20	10.1021/acs.analchem.7b00595
O=S(O)(C(C(C(C(C(C(C(C(F)(F)F)(F)F)(F)F)(F)F)(F)F)(F)F)(F)F)(F)F)=O	5	perfluorooctanesulfonic acid	3	Agilent XCT	ESI	MeCN/1mM ammonium acetate(aq) 80/20	10.1021/acs.analchem.7b00595
OC(C(F)(F)F)(C(F)(F)F)C(F)(F)F	5	perfluoro-tert-butanol	0.81	Agilent XCT	ESI	MeCN/1mM ammonium acetate(aq) 80/20	10.1021/acs.analchem.7b00595
CCCCCCCCCCCCCC(O)=O	5	myristic acid	1.83	Agilent XCT	ESI	MeCN/1mM ammonium acetate(aq) 80/20	10.1021/acs.analchem.7b00595
FC1=C(S(NS(C2=C(F)C(F)=C(F)C(F)=C2F)(=O)=O)(=O)=O)C(F)=C(F)C(F)=C1F	5	2,3,4,5,6-pentafluoro-N-[(2,3,4,5,6-pentafluorophenyl)sulfonyl]-benzenesulfonamide	2.65	Agilent XCT	ESI	MeCN/1mM ammonium acetate(aq) 80/20	10.1021/acs.analchem.7b00595
O=S(NS(C1=CC=C([N+]([O-])=O)C=C1)(=O)=O)(C2=CC=C(C)C=C2)=O	5	4-methyl-N-[(4-nitrophenyl)sulfonyl]-benzenesulfonamide	2.75	Agilent XCT	ESI	MeCN/1mM ammonium acetate(aq) 80/20	10.1021/acs.analchem.7b00595
C/C=C/C=C/C(O)=O	5	sorbic acid	-0.15	Agilent XCT	ESI	MeCN/1mM ammonium acetate(aq) 80/20	10.1021/acs.analchem.7b00595
O=C1NC(=O)c2ccccc12	5	phthalimide	-0.11	Agilent XCT	ESI	MeCN/1mM ammonium acetate(aq) 80/20	10.1021/acs.analchem.7b00595
ON1C(=O)c2ccccc2C1=O	5	N-hydroxy-phthalimide	0.57	Agilent XCT	ESI	MeCN/1mM ammonium acetate(aq) 80/20	10.1021/acs.analchem.7b00595
OC(=O)c1ccccc1	7.8	benzoic acid	-0.14	Agilent XCT	ESI	MeCN/5mM ammonium acetate(aq) 80/20	10.1021/acs.analchem.7b00595
OC(=O)c1cc(cc(c1)[N+]([O-])=O)[N+]([O-])=O	7.8	3,5-dinitrobenzoic acid	1.16	Agilent XCT	ESI	MeCN/5mM ammonium acetate(aq) 80/20	10.1021/acs.analchem.7b00595
OC(=O)c1cccc(c1)C(F)(F)F	7.8	3-trifluoromethylbenzoic acid	1.61	Agilent XCT	ESI	MeCN/5mM ammonium acetate(aq) 80/20	10.1021/acs.analchem.7b00595
Oc1c(F)c(F)c(F)c(F)c1F	7.8	pentafluorophenol	1.35	Agilent XCT	ESI	MeCN/5mM ammonium acetate(aq) 80/20	10.1021/acs.analchem.7b00595
CC(C)(C)c1ccc(cc1)C(O)=O	7.8	4-tert-butylbenzoic acid	0.9	Agilent XCT	ESI	MeCN/5mM ammonium acetate(aq) 80/20	10.1021/acs.analchem.7b00595
Oc1c(F)c(F)c(c(F)c1F)c2c(F)c(F)c(F)c(F)c2F	7.8	4-(pentafluorophenyl)-2,3,5,6-tetrafluorophenol	2.6	Agilent XCT	ESI	MeCN/5mM ammonium acetate(aq) 80/20	10.1021/acs.analchem.7b00595
Oc1c(c(c(c(c1C(F)(F)F)C(F)(F)F)C(F)(F)F)C(F)(F)F)C(F)(F)F	7.8	pentakis(trifluoromethyl)phenol	2.8	Agilent XCT	ESI	MeCN/5mM ammonium acetate(aq) 80/20	10.1021/acs.analchem.7b00595
Oc1ccc(cc1)c2ccccc2	7.8	4-phenylphenol	0.91	Agilent XCT	ESI	MeCN/5mM ammonium acetate(aq) 80/20	10.1021/acs.analchem.7b00595
Oc1ccccc1c2ccccc2	7.8	2-phenylphenol	0.47	Agilent XCT	ESI	MeCN/5mM ammonium acetate(aq) 80/20	10.1021/acs.analchem.7b00595
OC(=O)c1cccc(Cl)c1	7.8	3-chlorobenzoic acid	0.42	Agilent XCT	ESI	MeCN/5mM ammonium acetate(aq) 80/20	10.1021/acs.analchem.7b00595
Nc1ccc(cc1)C(O)=O	7.8	4-aminobenzoic acid	-0.55	Agilent XCT	ESI	MeCN/5mM ammonium acetate(aq) 80/20	10.1021/acs.analchem.7b00595
OC(=O)c1ccc(O)cc1	7.8	4-hydroxybenzoic acid	-0.15	Agilent XCT	ESI	MeCN/5mM ammonium acetate(aq) 80/20	10.1021/acs.analchem.7b00595
Nc1cccc(c1)C(O)=O	7.8	3-aminobenzoic acid	-0.33	Agilent XCT	ESI	MeCN/5mM ammonium acetate(aq) 80/20	10.1021/acs.analchem.7b00595
OC(=O)c1c(F)c(F)c(F)c(F)c1F	7.8	pentafluorobenzoic acid	1.1	Agilent XCT	ESI	MeCN/5mM ammonium acetate(aq) 80/20	10.1021/acs.analchem.7b00595
Oc1ccc(cc1[N+]([O-])=O)[N+]([O-])=O	7.8	2,4-dinitrophenol	1.44	Agilent XCT	ESI	MeCN/5mM ammonium acetate(aq) 80/20	10.1021/acs.analchem.7b00595
CN(C)c1cccc(c1)C(O)=O	7.8	3-dimethylaminobenzoic acid	0.43	Agilent XCT	ESI	MeCN/5mM ammonium acetate(aq) 80/20	10.1021/acs.analchem.7b00595
CC(C)c1ccc(cc1)C(O)=O	7.8	4-isopropylbenzoic acid	-0.15	Agilent XCT	ESI	MeCN/5mM ammonium acetate(aq) 80/20	10.1021/acs.analchem.7b00595
CC(C)(C)c1ccccc1O	7.8	2-tert-butylphenol	0.23	Agilent XCT	ESI	MeCN/5mM ammonium acetate(aq) 80/20	10.1021/acs.analchem.7b00595
CC(C)(C)c1cc(c(O)c(c1)C(C)(C)C)C(C)(C)C	7.8	2,4,6-tri-tert-butylphenol	0.32	Agilent XCT	ESI	MeCN/5mM ammonium acetate(aq) 80/20	10.1021/acs.analchem.7b00595
Oc1cc(ccc1[N+]([O-])=O)[N+]([O-])=O	7.8	2,5-dinitrophenol	1.38	Agilent XCT	ESI	MeCN/5mM ammonium acetate(aq) 80/20	10.1021/acs.analchem.7b00595
Oc1cccc(Cl)c1	7.8	3-chlorophenol	0.56	Agilent XCT	ESI	MeCN/5mM ammonium acetate(aq) 80/20	10.1021/acs.analchem.7b00595
CC(C)c1ccccc1O	7.8	2-isopropylphenol	-0.21	Agilent XCT	ESI	MeCN/5mM ammonium acetate(aq) 80/20	10.1021/acs.analchem.7b00595
Oc1cccc(Br)c1	7.8	3-bromophenol	0.76	Agilent XCT	ESI	MeCN/5mM ammonium acetate(aq) 80/20	10.1021/acs.analchem.7b00595
Oc1ccccc1Br	7.8	2-bromophenol	-0.66	Agilent XCT	ESI	MeCN/5mM ammonium acetate(aq) 80/20	10.1021/acs.analchem.7b00595
Oc1c(cccc1[N+]([O-])=O)[N+]([O-])=O	7.8	2,6-dinitrophenol	1.19	Agilent XCT	ESI	MeCN/5mM ammonium acetate(aq) 80/20	10.1021/acs.analchem.7b00595
Oc1ccccc1[N+]([O-])=O	7.8	2-nitrophenol	-0.56	Agilent XCT	ESI	MeCN/5mM ammonium acetate(aq) 80/20	10.1021/acs.analchem.7b00595
Oc1cccc(c1)[N+]([O-])=O	7.8	3-nitrophenol	1.26	Agilent XCT	ESI	MeCN/5mM ammonium acetate(aq) 80/20	10.1021/acs.analchem.7b00595
Oc1ccc(cc1)[N+]([O-])=O	7.8	4-nitrophenol	1.22	Agilent XCT	ESI	MeCN/5mM ammonium acetate(aq) 80/20	10.1021/acs.analchem.7b00595
Oc1c(F)c(F)cc(F)c1F	7.8	2,3,5,6-tetrafluorophenol	0.94	Agilent XCT	ESI	MeCN/5mM ammonium acetate(aq) 80/20	10.1021/acs.analchem.7b00595
OC(C1=CC=CC(S(=O)(C(F)(C(F)(C(F)(F)F)F)F)=O)=C1)=O	7.8	3-[(heptafluoropropyl)sulphonyl]benzoic acid	1.96	Agilent XCT	ESI	MeCN/5mM ammonium acetate(aq) 80/20	10.1021/acs.analchem.7b00595
OC(C1=CC=CC(S(=O)(C(C(F)(F)F)(C(F)(F)F)C(F)(F)F)=O)=C1)=O	7.8	3-[tris(trifluoromethyl)methylsulphonyl]benzoic acid	1.99	Agilent XCT	ESI	MeCN/5mM ammonium acetate(aq) 80/20	10.1021/acs.analchem.7b00595
OC(C1=CC=CC(SC(F)(C(F)(C(F)(F)F)F)F)=C1)=O	7.8	3-[(heptafluoropropyl)sulphanyl]benzoic acid	1.53	Agilent XCT	ESI	MeCN/5mM ammonium acetate(aq) 80/20	10.1021/acs.analchem.7b00595
OC(=O)c1cccc(c1)[S](=O)(=O)C(F)(F)F	7.8	3-trifluoromethylsulfonylbenzoic acid	1.59	Agilent XCT	ESI	MeCN/5mM ammonium acetate(aq) 80/20	10.1021/acs.analchem.7b00595
FC(F)(F)C(c1cccc(c1)C(=O)O)(C(F)(F)F)C(F)(F)F	7.8	3-[tris(trifluoromethyl)methyl]benzoic acid	1.88	Agilent XCT	ESI	MeCN/5mM ammonium acetate(aq) 80/20	10.1021/acs.analchem.7b00595
OC(C1=CC=CC(SC(F)(F)F)=C1)=O	7.8	3-[(trifluoromethyl)sulphanyl]benzoic acid	1.07	Agilent XCT	ESI	MeCN/5mM ammonium acetate(aq) 80/20	10.1021/acs.analchem.7b00595
Oc1c(Cl)c(Cl)c(Cl)c(Cl)c1Cl	7.8	pentachlorophenol	2.18	Agilent XCT	ESI	MeCN/5mM ammonium acetate(aq) 80/20	10.1021/acs.analchem.7b00595
O=S(C1=C(O)C(S(=O)(OCC(F)(F)F)=O)=CC(S(=O)(OCC(F)(F)F)=O)=C1)(OCC(F)(F)F)=O	7.8	2-hydroxy-1,3,5-tris(2,2,2-trifluoroethyl)-1,3,5-benzenetrisulfonic acid ester	3.83	Agilent XCT	ESI	MeCN/5mM ammonium acetate(aq) 80/20	10.1021/acs.analchem.7b00595
OC(=O)c1ccccc1O	7.8	salicylic acid	0.51	Agilent XCT	ESI	MeCN/5mM ammonium acetate(aq) 80/20	10.1021/acs.analchem.7b00595
Oc1ccccc1C#N	7.8	2-cyanophenol	0.8	Agilent XCT	ESI	MeCN/5mM ammonium acetate(aq) 80/20	10.1021/acs.analchem.7b00595
Oc1ccccc1N=Nc2cc(ccc2O)c3ccccc3	7.8	4-phenylazophenol	1.75	Agilent XCT	ESI	MeCN/5mM ammonium acetate(aq) 80/20	10.1021/acs.analchem.7b00595
OC(=O)c1cc(I)cc(I)c1O	7.8	3,5-diiodosalicylic acid	2.14	Agilent XCT	ESI	MeCN/5mM ammonium acetate(aq) 80/20	10.1021/acs.analchem.7b00595
Oc1c(cc(c(O)c1[N+]([O-])=O)[N+]([O-])=O)[N+]([O-])=O	7.8	2,4,6-trinitro-1,3-benzenediol	2.04	Agilent XCT	ESI	MeCN/5mM ammonium acetate(aq) 80/20	10.1021/acs.analchem.7b00595
OC(=O)c1cc(cc(c1O)[N+]([O-])=O)[N+]([O-])=O	7.8	3,5-dinitrosalicylic acid	1.77	Agilent XCT	ESI	MeCN/5mM ammonium acetate(aq) 80/20	10.1021/acs.analchem.7b00595
OC(=O)c1ccc(cc1[N+]([O-])=O)[N+]([O-])=O	7.8	2,4-dinitrobenzoic acid	0.23	Agilent XCT	ESI	MeCN/5mM ammonium acetate(aq) 80/20	10.1021/acs.analchem.7b00595
Oc1ccc(Cl)cc1	7.8	4-chlorophenol	0.65	Agilent XCT	ESI	MeCN/5mM ammonium acetate(aq) 80/20	10.1021/acs.analchem.7b00595
O=S(C1=C(O)C(S(=O)(OCC(F)(C(F)F)F)=O)=CC(S(=O)(OCC(F)(C(F)F)F)=O)=C1)(OCC(F)(C(F)F)F)=O	7.8	2-hydroxy-, 1,3,5-tris(2,2,3,3-tetrafluoro-propyl) 1,3,5-benzenetrisulfonic acid ester	3.47	Agilent XCT	ESI	MeCN/5mM ammonium acetate(aq) 80/20	10.1021/acs.analchem.7b00595
FC1=C(O)C(F)=C(F)C2=C(F)C(F)=C(F)C(F)=C21	7.8	heptafluorornapht-2-ol	1.32	Agilent XCT	ESI	MeCN/5mM ammonium acetate(aq) 80/20	10.1021/acs.analchem.7b00595
O[S](=O)(=O)c1ccc(cc1[N+]([O-])=O)[N+]([O-])=O	7.8	2,4-dinitro-benzenesulfonic acid	1.53	Agilent XCT	ESI	MeCN/5mM ammonium acetate(aq) 80/20	10.1021/acs.analchem.7b00595
O=S(C1=CC=CC2=CC=CC=C21)(O)=O	7.8	naphthalene-1-sulfonic acid	1.36	Agilent XCT	ESI	MeCN/5mM ammonium acetate(aq) 80/20	10.1021/acs.analchem.7b00595
O[S](=O)(=O)c1ccc2C(=O)c3ccccc3C(=O)c2c1	7.8	2-anthraquinonesulfonic acid	1.92	Agilent XCT	ESI	MeCN/5mM ammonium acetate(aq) 80/20	10.1021/acs.analchem.7b00595
N[S](=O)(=O)c1cccc(c1)[N+]([O-])=O	7.8	3-nitrobenzenesulphonamide	1.42	Agilent XCT	ESI	MeCN/5mM ammonium acetate(aq) 80/20	10.1021/acs.analchem.7b00595
O=S(O)(C(C(C(C(C(C(C(C(F)(F)F)(F)F)(F)F)(F)F)(F)F)(F)F)(F)F)(F)F)=O	7.8	perfluorooctanesulfonic acid	2.59	Agilent XCT	ESI	MeCN/5mM ammonium acetate(aq) 80/20	10.1021/acs.analchem.7b00595
OC(C(F)(F)F)(C(F)(F)F)C(F)(F)F	7.8	perfluoro-tert-butanol	0.75	Agilent XCT	ESI	MeCN/5mM ammonium acetate(aq) 80/20	10.1021/acs.analchem.7b00595
CCCCCCCCCCCCCC(O)=O	7.8	myristic acid	1.62	Agilent XCT	ESI	MeCN/5mM ammonium acetate(aq) 80/20	10.1021/acs.analchem.7b00595
FC1=C(S(NS(C2=C(F)C(F)=C(F)C(F)=C2F)(=O)=O)(=O)=O)C(F)=C(F)C(F)=C1F	7.8	2,3,4,5,6-pentafluoro-N-[(2,3,4,5,6-pentafluorophenyl)sulfonyl]-benzenesulfonamide	2.23	Agilent XCT	ESI	MeCN/5mM ammonium acetate(aq) 80/20	10.1021/acs.analchem.7b00595
O=S(NS(C1=CC=C([N+]([O-])=O)C=C1)(=O)=O)(C2=CC=C(C)C=C2)=O	7.8	4-methyl-N-[(4-nitrophenyl)sulfonyl]-benzenesulfonamide	2.39	Agilent XCT	ESI	MeCN/5mM ammonium acetate(aq) 80/20	10.1021/acs.analchem.7b00595
C/C=C/C=C/C(O)=O	7.8	sorbic acid	-0.61	Agilent XCT	ESI	MeCN/5mM ammonium acetate(aq) 80/20	10.1021/acs.analchem.7b00595
O=C1NC(=O)c2ccccc12	7.8	phthalimide	-0.55	Agilent XCT	ESI	MeCN/5mM ammonium acetate(aq) 80/20	10.1021/acs.analchem.7b00595
ON1C(=O)c2ccccc2C1=O	7.8	N-hydroxy-phthalimide	0.29	Agilent XCT	ESI	MeCN/5mM ammonium acetate(aq) 80/20	10.1021/acs.analchem.7b00595
OC(=O)c1ccccc1	3.45	benzoic acid	-0.81	Agilent XCT	ESI	MeCN/5mM ammonium acetate(aq) 80/20	10.1021/acs.analchem.7b00595
OC(=O)c1cc(cc(c1)[N+]([O-])=O)[N+]([O-])=O	3.45	3,5-dinitrobenzoic acid	0.63	Agilent XCT	ESI	MeCN/5mM ammonium acetate(aq) 80/20	10.1021/acs.analchem.7b00595
OC(=O)c1cccc(c1)C(F)(F)F	3.45	3-trifluoromethylbenzoic acid	0.62	Agilent XCT	ESI	MeCN/5mM ammonium acetate(aq) 80/20	10.1021/acs.analchem.7b00595
Oc1c(F)c(F)c(F)c(F)c1F	3.45	pentafluorophenol	0.49	Agilent XCT	ESI	MeCN/5mM ammonium acetate(aq) 80/20	10.1021/acs.analchem.7b00595
CC(C)(C)c1ccc(cc1)C(O)=O	3.45	4-tert-butylbenzoic acid	-0.32	Agilent XCT	ESI	MeCN/5mM ammonium acetate(aq) 80/20	10.1021/acs.analchem.7b00595
Oc1c(F)c(F)c(c(F)c1F)c2c(F)c(F)c(F)c(F)c2F	3.45	4-(pentafluorophenyl)-2,3,5,6-tetrafluorophenol	2.26	Agilent XCT	ESI	MeCN/5mM ammonium acetate(aq) 80/20	10.1021/acs.analchem.7b00595
Oc1c(c(c(c(c1C(F)(F)F)C(F)(F)F)C(F)(F)F)C(F)(F)F)C(F)(F)F	3.45	pentakis(trifluoromethyl)phenol	2.66	Agilent XCT	ESI	MeCN/5mM ammonium acetate(aq) 80/20	10.1021/acs.analchem.7b00595
Oc1ccc(cc1)c2ccccc2	3.45	4-phenylphenol	-0.78	Agilent XCT	ESI	MeCN/5mM ammonium acetate(aq) 80/20	10.1021/acs.analchem.7b00595
Oc1ccccc1c2ccccc2	3.45	2-phenylphenol	-1.27	Agilent XCT	ESI	MeCN/5mM ammonium acetate(aq) 80/20	10.1021/acs.analchem.7b00595
OC(=O)c1cccc(Cl)c1	3.45	3-chlorobenzoic acid	-0.12	Agilent XCT	ESI	MeCN/5mM ammonium acetate(aq) 80/20	10.1021/acs.analchem.7b00595
Nc1ccc(cc1)C(O)=O	3.45	4-aminobenzoic acid	-1.67	Agilent XCT	ESI	MeCN/5mM ammonium acetate(aq) 80/20	10.1021/acs.analchem.7b00595
OC(=O)c1ccc(O)cc1	3.45	4-hydroxybenzoic acid	-0.6	Agilent XCT	ESI	MeCN/5mM ammonium acetate(aq) 80/20	10.1021/acs.analchem.7b00595
Nc1cccc(c1)C(O)=O	3.45	3-aminobenzoic acid	-1.43	Agilent XCT	ESI	MeCN/5mM ammonium acetate(aq) 80/20	10.1021/acs.analchem.7b00595
OC(=O)c1c(F)c(F)c(F)c(F)c1F	3.45	pentafluorobenzoic acid	0.79	Agilent XCT	ESI	MeCN/5mM ammonium acetate(aq) 80/20	10.1021/acs.analchem.7b00595
Oc1ccc(cc1[N+]([O-])=O)[N+]([O-])=O	3.45	2,4-dinitrophenol	1.36	Agilent XCT	ESI	MeCN/5mM ammonium acetate(aq) 80/20	10.1021/acs.analchem.7b00595
CN(C)c1cccc(c1)C(O)=O	3.45	3-dimethylaminobenzoic acid	-0.57	Agilent XCT	ESI	MeCN/5mM ammonium acetate(aq) 80/20	10.1021/acs.analchem.7b00595
CC(C)c1ccc(cc1)C(O)=O	3.45	4-isopropylbenzoic acid	-0.44	Agilent XCT	ESI	MeCN/5mM ammonium acetate(aq) 80/20	10.1021/acs.analchem.7b00595
CC(C)(C)c1ccccc1O	3.45	2-tert-butylphenol	-2.75	Agilent XCT	ESI	MeCN/5mM ammonium acetate(aq) 80/20	10.1021/acs.analchem.7b00595
CC(C)(C)c1cc(c(O)c(c1)C(C)(C)C)C(C)(C)C	3.45	2,4,6-tri-tert-butylphenol	-1.24	Agilent XCT	ESI	MeCN/5mM ammonium acetate(aq) 80/20	10.1021/acs.analchem.7b00595
Oc1cc(ccc1[N+]([O-])=O)[N+]([O-])=O	3.45	2,5-dinitrophenol	0.79	Agilent XCT	ESI	MeCN/5mM ammonium acetate(aq) 80/20	10.1021/acs.analchem.7b00595
Oc1cccc(Cl)c1	3.45	3-chlorophenol	-0.9	Agilent XCT	ESI	MeCN/5mM ammonium acetate(aq) 80/20	10.1021/acs.analchem.7b00595
Oc1cccc(Br)c1	3.45	3-bromophenol	-0.45	Agilent XCT	ESI	MeCN/5mM ammonium acetate(aq) 80/20	10.1021/acs.analchem.7b00595
Oc1c(cccc1[N+]([O-])=O)[N+]([O-])=O	3.45	2,6-dinitrophenol	0.85	Agilent XCT	ESI	MeCN/5mM ammonium acetate(aq) 80/20	10.1021/acs.analchem.7b00595
Oc1ccccc1[N+]([O-])=O	3.45	2-nitrophenol	-2.38	Agilent XCT	ESI	MeCN/5mM ammonium acetate(aq) 80/20	10.1021/acs.analchem.7b00595
Oc1cccc(c1)[N+]([O-])=O	3.45	3-nitrophenol	0.75	Agilent XCT	ESI	MeCN/5mM ammonium acetate(aq) 80/20	10.1021/acs.analchem.7b00595
Oc1ccc(cc1)[N+]([O-])=O	3.45	4-nitrophenol	0.98	Agilent XCT	ESI	MeCN/5mM ammonium acetate(aq) 80/20	10.1021/acs.analchem.7b00595
OC(C1=CC=CC(S(=O)(C(F)(C(F)(C(F)(F)F)F)F)=O)=C1)=O	3.45	3-[(heptafluoropropyl)sulphonyl]benzoic acid	1.35	Agilent XCT	ESI	MeCN/5mM ammonium acetate(aq) 80/20	10.1021/acs.analchem.7b00595
OC(C1=CC=CC(S(=O)(C(C(F)(F)F)(C(F)(F)F)C(F)(F)F)=O)=C1)=O	3.45	3-[tris(trifluoromethyl)methylsulphonyl]benzoic acid	1.34	Agilent XCT	ESI	MeCN/5mM ammonium acetate(aq) 80/20	10.1021/acs.analchem.7b00595
OC(C1=CC=CC(SC(F)(C(F)(C(F)(F)F)F)F)=C1)=O	3.45	3-[(heptafluoropropyl)sulphanyl]benzoic acid	0.95	Agilent XCT	ESI	MeCN/5mM ammonium acetate(aq) 80/20	10.1021/acs.analchem.7b00595
OC(=O)c1cccc(c1)[S](=O)(=O)C(F)(F)F	3.45	3-trifluoromethylsulfonylbenzoic acid	0.84	Agilent XCT	ESI	MeCN/5mM ammonium acetate(aq) 80/20	10.1021/acs.analchem.7b00595
FC(F)(F)C(c1cccc(c1)C(=O)O)(C(F)(F)F)C(F)(F)F	3.45	3-[tris(trifluoromethyl)methyl]benzoic acid	1.29	Agilent XCT	ESI	MeCN/5mM ammonium acetate(aq) 80/20	10.1021/acs.analchem.7b00595
OC(C1=CC=CC(SC(F)(F)F)=C1)=O	3.45	3-[(trifluoromethyl)sulphanyl]benzoic acid	0.42	Agilent XCT	ESI	MeCN/5mM ammonium acetate(aq) 80/20	10.1021/acs.analchem.7b00595
Oc1c(Cl)c(Cl)c(Cl)c(Cl)c1Cl	3.45	pentachlorophenol	1.68	Agilent XCT	ESI	MeCN/5mM ammonium acetate(aq) 80/20	10.1021/acs.analchem.7b00595
O=S(C1=C(O)C(S(=O)(OCC(F)(F)F)=O)=CC(S(=O)(OCC(F)(F)F)=O)=C1)(OCC(F)(F)F)=O	3.45	2-hydroxy-1,3,5-tris(2,2,2-trifluoroethyl)-1,3,5-benzenetrisulfonic acid ester	3.52	Agilent XCT	ESI	MeCN/5mM ammonium acetate(aq) 80/20	10.1021/acs.analchem.7b00595
OC(=O)c1ccccc1O	3.45	salicylic acid	0.01	Agilent XCT	ESI	MeCN/5mM ammonium acetate(aq) 80/20	10.1021/acs.analchem.7b00595
Oc1ccccc1C#N	3.45	2-cyanophenol	0.13	Agilent XCT	ESI	MeCN/5mM ammonium acetate(aq) 80/20	10.1021/acs.analchem.7b00595
Oc1ccccc1N=Nc2cc(ccc2O)c3ccccc3	3.45	4-phenylazophenol	1.08	Agilent XCT	ESI	MeCN/5mM ammonium acetate(aq) 80/20	10.1021/acs.analchem.7b00595
OC(=O)c1cc(I)cc(I)c1O	3.45	3,5-diiodosalicylic acid	1.68	Agilent XCT	ESI	MeCN/5mM ammonium acetate(aq) 80/20	10.1021/acs.analchem.7b00595
Oc1c(cc(c(O)c1[N+]([O-])=O)[N+]([O-])=O)[N+]([O-])=O	3.45	2,4,6-trinitro-1,3-benzenediol	1.43	Agilent XCT	ESI	MeCN/5mM ammonium acetate(aq) 80/20	10.1021/acs.analchem.7b00595
OC(=O)c1cc(cc(c1O)[N+]([O-])=O)[N+]([O-])=O	3.45	3,5-dinitrosalicylic acid	1.59	Agilent XCT	ESI	MeCN/5mM ammonium acetate(aq) 80/20	10.1021/acs.analchem.7b00595
OC(=O)c1ccc(cc1[N+]([O-])=O)[N+]([O-])=O	3.45	2,4-dinitrobenzoic acid	-0.36	Agilent XCT	ESI	MeCN/5mM ammonium acetate(aq) 80/20	10.1021/acs.analchem.7b00595
Oc1ccc(Cl)cc1	3.45	4-chlorophenol	-0.89	Agilent XCT	ESI	MeCN/5mM ammonium acetate(aq) 80/20	10.1021/acs.analchem.7b00595
O=S(C1=C(O)C(S(=O)(OCC(F)(C(F)F)F)=O)=CC(S(=O)(OCC(F)(C(F)F)F)=O)=C1)(OCC(F)(C(F)F)F)=O	3.45	2-hydroxy-, 1,3,5-tris(2,2,3,3-tetrafluoro-propyl) 1,3,5-benzenetrisulfonic acid ester	3.2	Agilent XCT	ESI	MeCN/5mM ammonium acetate(aq) 80/20	10.1021/acs.analchem.7b00595
FC1=C(O)C(F)=C(F)C2=C(F)C(F)=C(F)C(F)=C21	3.45	heptafluorornapht-2-ol	0.89	Agilent XCT	ESI	MeCN/5mM ammonium acetate(aq) 80/20	10.1021/acs.analchem.7b00595
O[S](=O)(=O)c1ccc(cc1[N+]([O-])=O)[N+]([O-])=O	3.45	2,4-dinitro-benzenesulfonic acid	1.32	Agilent XCT	ESI	MeCN/5mM ammonium acetate(aq) 80/20	10.1021/acs.analchem.7b00595
O=S(C1=CC=CC2=CC=CC=C21)(O)=O	3.45	naphthalene-1-sulfonic acid	0.73	Agilent XCT	ESI	MeCN/5mM ammonium acetate(aq) 80/20	10.1021/acs.analchem.7b00595
O[S](=O)(=O)c1ccc2C(=O)c3ccccc3C(=O)c2c1	3.45	2-anthraquinonesulfonic acid	1.16	Agilent XCT	ESI	MeCN/5mM ammonium acetate(aq) 80/20	10.1021/acs.analchem.7b00595
N[S](=O)(=O)c1cccc(c1)[N+]([O-])=O	3.45	3-nitrobenzenesulphonamide	0.79	Agilent XCT	ESI	MeCN/5mM ammonium acetate(aq) 80/20	10.1021/acs.analchem.7b00595
O=S(O)(C(C(C(C(C(C(C(C(F)(F)F)(F)F)(F)F)(F)F)(F)F)(F)F)(F)F)(F)F)=O	3.45	perfluorooctanesulfonic acid	2.46	Agilent XCT	ESI	MeCN/5mM ammonium acetate(aq) 80/20	10.1021/acs.analchem.7b00595
OC(C(F)(F)F)(C(F)(F)F)C(F)(F)F	3.45	perfluoro-tert-butanol	0.35	Agilent XCT	ESI	MeCN/5mM ammonium acetate(aq) 80/20	10.1021/acs.analchem.7b00595
CCCCCCCCCCCCCC(O)=O	3.45	myristic acid	-0.06	Agilent XCT	ESI	MeCN/5mM ammonium acetate(aq) 80/20	10.1021/acs.analchem.7b00595
FC1=C(S(NS(C2=C(F)C(F)=C(F)C(F)=C2F)(=O)=O)(=O)=O)C(F)=C(F)C(F)=C1F	3.45	2,3,4,5,6-pentafluoro-N-[(2,3,4,5,6-pentafluorophenyl)sulfonyl]-benzenesulfonamide	2.1	Agilent XCT	ESI	MeCN/5mM ammonium acetate(aq) 80/20	10.1021/acs.analchem.7b00595
O=S(NS(C1=CC=C([N+]([O-])=O)C=C1)(=O)=O)(C2=CC=C(C)C=C2)=O	3.45	4-methyl-N-[(4-nitrophenyl)sulfonyl]-benzenesulfonamide	2.02	Agilent XCT	ESI	MeCN/5mM ammonium acetate(aq) 80/20	10.1021/acs.analchem.7b00595
C/C=C/C=C/C(O)=O	3.45	sorbic acid	-3.08	Agilent XCT	ESI	MeCN/5mM ammonium acetate(aq) 80/20	10.1021/acs.analchem.7b00595
O=C1NC(=O)c2ccccc12	3.45	phthalimide	-2.39	Agilent XCT	ESI	MeCN/5mM ammonium acetate(aq) 80/20	10.1021/acs.analchem.7b00595
ON1C(=O)c2ccccc2C1=O	3.45	N-hydroxy-phthalimide	-1.24	Agilent XCT	ESI	MeCN/5mM ammonium acetate(aq) 80/20	10.1021/acs.analchem.7b00595
OC(=O)CCc1ccccn1	10.5	2-pyridinepropionic acid	-0.07	Agilent XCT	ESI	MeCN/0.1% ammonia(aq) 80/20	10.1021/acs.analchem.7b00595
OC(=O)c1ccccc1[N+]([O-])=O	10.5	2-nitrobenzoic acid	-0.58	Agilent XCT	ESI	MeCN/0.1% ammonia(aq) 80/20	10.1021/acs.analchem.7b00595
OC(=O)c1ccccc1C(O)=O	10.5	phthalic acid	0.32	Agilent XCT	ESI	MeCN/0.1% ammonia(aq) 80/20	10.1021/acs.analchem.7b00595
OC(=O)c1ccccc1O	10.5	salicylic acid	0.36	Agilent XCT	ESI	MeCN/0.1% ammonia(aq) 80/20	10.1021/acs.analchem.7b00595
Nc1ccccc1C(O)=O	10.5	2-aminobenzoic acid	0.01	Agilent XCT	ESI	MeCN/0.1% ammonia(aq) 80/20	10.1021/acs.analchem.7b00595
Nc1ccc(O)cc1	10.5	4-aminophenol	-1.47	Agilent XCT	ESI	MeCN/0.1% ammonia(aq) 80/20	10.1021/acs.analchem.7b00595
OC(=O)CCc1ccncc1	10.5	4-pyridinepropionic acid	-0.08	Agilent XCT	ESI	MeCN/0.1% ammonia(aq) 80/20	10.1021/acs.analchem.7b00595
Nc1ccccc1O	10.5	2-aminophenol	-0.62	Agilent XCT	ESI	MeCN/0.1% ammonia(aq) 80/20	10.1021/acs.analchem.7b00595
OC(=O)c1ccc(cc1)C(O)=O	10.5	terephthalic acid	0.11	Agilent XCT	ESI	MeCN/0.1% ammonia(aq) 80/20	10.1021/acs.analchem.7b00595
OC(=O)c1ccc(O)cc1	10.5	4-hydroxybenzoic acid	0.02	Agilent XCT	ESI	MeCN/0.1% ammonia(aq) 80/20	10.1021/acs.analchem.7b00595
Nc1ccc(cc1)C(O)=O	10.5	4-aminobenzoic acid	-0.2	Agilent XCT	ESI	MeCN/0.1% ammonia(aq) 80/20	10.1021/acs.analchem.7b00595
Oc1ccccc1C#N	10.5	2-cyanophenol	0.28	Agilent XCT	ESI	MeCN/0.1% ammonia(aq) 80/20	10.1021/acs.analchem.7b00595
OC(=O)c1ccccc1	10.5	benzoic acid	0	Agilent XCT	ESI	MeCN/0.1% ammonia(aq) 80/20	10.1021/acs.analchem.7b00595
N[C@@H](CC(N)=O)C(O)=O	10.5	asparagine	-0.49	Agilent XCT	ESI	MeCN/0.1% ammonia(aq) 80/20	10.1021/acs.analchem.7b00096
O=C(O)C[C@H](N)C(=O)O	10.5	aspartic acid	-0.49	Agilent XCT	ESI	MeCN/0.1% ammonia(aq) 80/20	10.1021/acs.analchem.7b00096
N[C@@H](CCC(N)=O)C(O)=O	10.5	glutamine	-0.58	Agilent XCT	ESI	MeCN/0.1% ammonia(aq) 80/20	10.1021/acs.analchem.7b00096
N[C@@H](CCC(O)=O)C(O)=O	10.5	glutamic acid	-0.31	Agilent XCT	ESI	MeCN/0.1% ammonia(aq) 80/20	10.1021/acs.analchem.7b00096
N[C@@H](Cc1c[nH]cn1)C(O)=O	10.5	histidine	-0.69	Agilent XCT	ESI	MeCN/0.1% ammonia(aq) 80/20	10.1021/acs.analchem.7b00096
CC[C@H](C)[C@H](N)C(O)=O	10.5	isoleucine	-0.09	Agilent XCT	ESI	MeCN/0.1% ammonia(aq) 80/20	10.1021/acs.analchem.7b00096
CC(C)C[C@H](N)C(O)=O	10.5	leucine	-0.12	Agilent XCT	ESI	MeCN/0.1% ammonia(aq) 80/20	10.1021/acs.analchem.7b00096
CSCC[C@H](N)C(O)=O	10.5	methionine	-0.62	Agilent XCT	ESI	MeCN/0.1% ammonia(aq) 80/20	10.1021/acs.analchem.7b00096
N[C@@H](Cc1ccccc1)C(O)=O	10.5	phenylalanine	0.69	Agilent XCT	ESI	MeCN/0.1% ammonia(aq) 80/20	10.1021/acs.analchem.7b00096
N[C@@H](CO)C(O)=O	10.5	serine	-0.49	Agilent XCT	ESI	MeCN/0.1% ammonia(aq) 80/20	10.1021/acs.analchem.7b00096
C[C@@H](O)[C@H](N)C(O)=O	10.5	threonine	-0.52	Agilent XCT	ESI	MeCN/0.1% ammonia(aq) 80/20	10.1021/acs.analchem.7b00096
N[C@@H](Cc1c[nH]c2ccccc12)C(O)=O	10.5	tryptophan	-0.05	Agilent XCT	ESI	MeCN/0.1% ammonia(aq) 80/20	10.1021/acs.analchem.7b00096
N[C@@H](Cc1ccc(O)cc1)C(O)=O	10.5	tyrosine	0.3	Agilent XCT	ESI	MeCN/0.1% ammonia(aq) 80/20	10.1021/acs.analchem.7b00096
CC(C)[C@H](N)C(O)=O	10.5	valine	-0.16	Agilent XCT	ESI	MeCN/0.1% ammonia(aq) 80/20	10.1021/acs.analchem.7b00096
Oc1ccccc1[N+]([O-])=O	7	2-nitrophenol	-1.04	Agilent 6495	JetStream	MeCN/5mM ammonium acetate(aq) 80/20	Measured in this study
Oc1ccc(cc1)[N+]([O-])=O	7	4-nitrophenol	0.5	Agilent 6495	JetStream	MeCN/5mM ammonium acetate(aq) 80/20	Measured in this study
Oc1ccccc1O	7	2-hydroxyphenol	-0.07	Agilent 6495	JetStream	MeCN/5mM ammonium acetate(aq) 80/20	Measured in this study
Oc1ccc(O)cc1	7	4-hydroxyphenol	-2.76	Agilent 6495	JetStream	MeCN/5mM ammonium acetate(aq) 80/20	Measured in this study
Nc1ccccc1O	7	2-aminophenol	-1.17	Agilent 6495	JetStream	MeCN/5mM ammonium acetate(aq) 80/20	Measured in this study
Nc1ccc(O)cc1	7	4-aminophenol	-2.76	Agilent 6495	JetStream	MeCN/5mM ammonium acetate(aq) 80/20	Measured in this study
COc1ccccc1O	7	2-methoxyphenol	-2.6	Agilent 6495	JetStream	MeCN/5mM ammonium acetate(aq) 80/20	Measured in this study
COc1ccc(O)cc1	7	4-methoxyphenol	-2.6	Agilent 6495	JetStream	MeCN/5mM ammonium acetate(aq) 80/20	Measured in this study
Oc1ccccc1C=O	7	2-hydroxybenzaldehyde	-1.02	Agilent 6495	JetStream	MeCN/5mM ammonium acetate(aq) 80/20	Measured in this study
Oc1ccc(C=O)cc1	7	4-hydroxybenzaldehyde	0.14	Agilent 6495	JetStream	MeCN/5mM ammonium acetate(aq) 80/20	Measured in this study
Oc1ccccc1c2ccccc2	7	2-phenylphenol	0.39	Agilent 6495	JetStream	MeCN/5mM ammonium acetate(aq) 80/20	Measured in this study
Oc1ccc(cc1)c2ccccc2	7	4-phenylphenol	0.75	Agilent 6495	JetStream	MeCN/5mM ammonium acetate(aq) 80/20	Measured in this study
Nc1ccccc1C(O)=O	7	2-aminobenzoic acid	-0.39	Agilent 6495	JetStream	MeCN/5mM ammonium acetate(aq) 80/20	Measured in this study
Nc1ccc(cc1)C(O)=O	7	4-aminobenzoic acid	-1.21	Agilent 6495	JetStream	MeCN/5mM ammonium acetate(aq) 80/20	Measured in this study
OC(=O)c1ccccc1O	7	salicylic acid	0.09	Agilent 6495	JetStream	MeCN/5mM ammonium acetate(aq) 80/20	Measured in this study
OC(=O)c1ccc(O)cc1	7	4-hydroxybenzoic acid	0.14	Agilent 6495	JetStream	MeCN/5mM ammonium acetate(aq) 80/20	Measured in this study
OC(=O)c1ccccc1[N+]([O-])=O	7	2-nitrobenzoic acid	-0.69	Agilent 6495	JetStream	MeCN/5mM ammonium acetate(aq) 80/20	Measured in this study
OC(=O)c1ccc(cc1)[N+]([O-])=O	7	4-nitrobenzoic acid	0.02	Agilent 6495	JetStream	MeCN/5mM ammonium acetate(aq) 80/20	Measured in this study
OC(=O)c1ccccc1C(O)=O	7	phthalic acid	-0.09	Agilent 6495	JetStream	MeCN/5mM ammonium acetate(aq) 80/20	Measured in this study
OC(=O)c1ccc(cc1)C(O)=O	7	terephthalic acid	-0.33	Agilent 6495	JetStream	MeCN/5mM ammonium acetate(aq) 80/20	Measured in this study
OC(=O)CCc1ccccn1	7	2-pyridinepropionic acid	-1.02	Agilent 6495	JetStream	MeCN/5mM ammonium acetate(aq) 80/20	Measured in this study
OC(=O)CCc1ccncc1	7	4-pyridinepropionic acid	-0.81	Agilent 6495	JetStream	MeCN/5mM ammonium acetate(aq) 80/20	Measured in this study
Oc1ccccc1[N+]([O-])=O	10.5	2-nitrophenol	-1.18	Agilent 6495	JetStream	MeCN/0.1% ammonia 80/20	Measured in this study
Oc1ccc(cc1)[N+]([O-])=O	10.5	4-nitrophenol	0.5	Agilent 6495	JetStream	MeCN/0.1% ammonia 80/20	Measured in this study
Oc1ccccc1O	10.5	2-hydroxyphenol	-0.22	Agilent 6495	JetStream	MeCN/0.1% ammonia 80/20	Measured in this study
Oc1ccc(O)cc1	10.5	4-hydroxyphenol	-2.45	Agilent 6495	JetStream	MeCN/0.1% ammonia 80/20	Measured in this study
Nc1ccccc1O	10.5	2-aminophenol	-0.49	Agilent 6495	JetStream	MeCN/0.1% ammonia 80/20	Measured in this study
Nc1ccc(O)cc1	10.5	4-aminophenol	-1.2	Agilent 6495	JetStream	MeCN/0.1% ammonia 80/20	Measured in this study
COc1ccccc1O	10.5	2-methoxyphenol	-1.09	Agilent 6495	JetStream	MeCN/0.1% ammonia 80/20	Measured in this study
COc1ccc(O)cc1	10.5	4-methoxyphenol	-0.82	Agilent 6495	JetStream	MeCN/0.1% ammonia 80/20	Measured in this study
Oc1ccccc1C=O	10.5	2-hydroxybenzaldehyde	-1.44	Agilent 6495	JetStream	MeCN/0.1% ammonia 80/20	Measured in this study
Oc1ccc(C=O)cc1	10.5	4-hydroxybenzaldehyde	0.06	Agilent 6495	JetStream	MeCN/0.1% ammonia 80/20	Measured in this study
Oc1ccccc1c2ccccc2	10.5	2-phenylphenol	-0.01	Agilent 6495	JetStream	MeCN/0.1% ammonia 80/20	Measured in this study
Oc1ccc(cc1)c2ccccc2	10.5	4-phenylphenol	0.29	Agilent 6495	JetStream	MeCN/0.1% ammonia 80/20	Measured in this study
Nc1ccccc1C(O)=O	10.5	2-aminobenzoic acid	0.07	Agilent 6495	JetStream	MeCN/0.1% ammonia 80/20	Measured in this study
Nc1ccc(cc1)C(O)=O	10.5	4-aminobenzoic acid	-0.19	Agilent 6495	JetStream	MeCN/0.1% ammonia 80/20	Measured in this study
OC(=O)c1ccccc1O	10.5	salicylic acid	0.33	Agilent 6495	JetStream	MeCN/0.1% ammonia 80/20	Measured in this study
OC(=O)c1ccc(O)cc1	10.5	4-hydroxybenzoic acid	0.08	Agilent 6495	JetStream	MeCN/0.1% ammonia 80/20	Measured in this study
OC(=O)c1ccccc1[N+]([O-])=O	10.5	2-nitrobenzoic acid	-0.44	Agilent 6495	JetStream	MeCN/0.1% ammonia 80/20	Measured in this study
OC(=O)c1ccc(cc1)[N+]([O-])=O	10.5	4-nitrobenzoic acid	0.28	Agilent 6495	JetStream	MeCN/0.1% ammonia 80/20	Measured in this study
OC(=O)c1ccccc1C(O)=O	10.5	phthalic acid	0.28	Agilent 6495	JetStream	MeCN/0.1% ammonia 80/20	Measured in this study
OC(=O)c1ccc(cc1)C(O)=O	10.5	terephthalic acid	0.27	Agilent 6495	JetStream	MeCN/0.1% ammonia 80/20	Measured in this study
OC(=O)CCc1ccccn1	10.5	2-pyridinepropionic acid	-0.01	Agilent 6495	JetStream	MeCN/0.1% ammonia 80/20	Measured in this study
OC(=O)CCc1ccncc1	10.5	4-pyridinepropionic acid	0	Agilent 6495	JetStream	MeCN/0.1% ammonia 80/20	Measured in this study
OC(=O)c1ccccc1	10.5	benzoic acid	0.54	Agilent 6495	ESI	0.1% ammonia	Measured in this study
Oc1ccc(cc1)[N+]([O-])=O	10.5	4-nitrophenol	0.99	Agilent 6495	ESI	0.1% ammonia	Measured in this study
Oc1cccc(c1)C(F)(F)F	10.5	3-(trifluoromethyl)phenol	0.48	Agilent 6495	ESI	0.1% ammonia	Measured in this study
OC(=O)c1ccccc1O	10.5	salicylic acid	0.84	Agilent 6495	ESI	0.1% ammonia	Measured in this study
C/C=C/C=C/C(O)=O	10.5	sorbic acid	0.37	Agilent 6495	ESI	0.1% ammonia	Measured in this study
O[S](=O)(=O)c1cccc(c1)[N+]([O-])=O	10.5	3-nitrobenzenesulfonic acid	0.96	Agilent 6495	ESI	0.1% ammonia	Measured in this study
OC(=O)c1cc(I)cc(I)c1O	10.5	3,5-diiodosalicylic acid	1.09	Agilent 6495	ESI	0.1% ammonia	Measured in this study
Oc1ccc(cc1)c2ccccc2	10.5	4-phenylphenol	0.63	Agilent 6495	ESI	0.1% ammonia	Measured in this study
OC(=O)c1ccc(O)cc1	10.5	4-hydroxybenzoic acid	0.56	Agilent 6495	ESI	0.1% ammonia	Measured in this study
OC(=O)c1cc(cc(c1)[N+]([O-])=O)[N+]([O-])=O	10.5	3,5-dinitrobenzoic acid	0.9	Agilent 6495	ESI	0.1% ammonia	Measured in this study
O[S](=O)(=O)c1cccc2ccccc12	10.5	naphthalenesulfonic acid	0.98	Agilent 6495	ESI	0.1% ammonia	Measured in this study
Oc1c(F)c(F)c(c(F)c1F)c2c(F)c(F)c(F)c(F)c2F	10.5	4-(pentafluorophenyl)-2,3,5,6-tetrafluorophenol	1.41	Agilent 6495	ESI	0.1% ammonia	Measured in this study
Oc1ccc(cc1[N+]([O-])=O)[N+]([O-])=O	10.5	2,4-dinitrophenol	0.95	Agilent 6495	ESI	0.1% ammonia	Measured in this study
Oc1cccc(c1)[N+]([O-])=O	10.5	3-nitrophenol	0.92	Agilent 6495	ESI	0.1% ammonia	Measured in this study
O=C1NC(=O)c2ccccc12	10.5	phthalimide	0.43	Agilent 6495	ESI	0.1% ammonia	Measured in this study
Nc1ccc(cc1)C(O)=O	10.5	4-aminobenzoic acid	0.5	Agilent 6495	ESI	0.1% ammonia	Measured in this study
Oc1c(cc(c(O)c1[N+]([O-])=O)[N+]([O-])=O)[N+]([O-])=O	10.5	2,4,6-trinitro-1,3-benzenediol	0.81	Agilent 6495	ESI	0.1% ammonia	Measured in this study
OC(=O)c1ccccc1	10.5	benzoic acid	0.68	Agilent 6495	ESI	MeOH/0.1% ammonia(aq) 20/80	Measured in this study
Oc1ccc(cc1)[N+]([O-])=O	10.5	4-nitrophenol	1.08	Agilent 6495	ESI	MeOH/0.1% ammonia(aq) 20/80	Measured in this study
Oc1cccc(c1)C(F)(F)F	10.5	3-(trifluoromethyl)phenol	1.61	Agilent 6495	ESI	MeOH/0.1% ammonia(aq) 20/80	Measured in this study
OC(=O)c1ccccc1O	10.5	salicylic acid	0.99	Agilent 6495	ESI	MeOH/0.1% ammonia(aq) 20/80	Measured in this study
C/C=C/C=C/C(O)=O	10.5	sorbic acid	0.43	Agilent 6495	ESI	MeOH/0.1% ammonia(aq) 20/80	Measured in this study
O[S](=O)(=O)c1cccc(c1)[N+]([O-])=O	10.5	3-nitrobenzenesulfonic acid	1.06	Agilent 6495	ESI	MeOH/0.1% ammonia(aq) 20/80	Measured in this study
OC(=O)c1cc(I)cc(I)c1O	10.5	3,5-diiodosalicylic acid	1.36	Agilent 6495	ESI	MeOH/0.1% ammonia(aq) 20/80	Measured in this study
Oc1ccc(cc1)c2ccccc2	10.5	4-phenylphenol	0.75	Agilent 6495	ESI	MeOH/0.1% ammonia(aq) 20/80	Measured in this study
OC(=O)c1ccc(O)cc1	10.5	4-hydroxybenzoic acid	0.68	Agilent 6495	ESI	MeOH/0.1% ammonia(aq) 20/80	Measured in this study
OC(=O)c1cc(cc(c1)[N+]([O-])=O)[N+]([O-])=O	10.5	3,5-dinitrobenzoic acid	1.16	Agilent 6495	ESI	MeOH/0.1% ammonia(aq) 20/80	Measured in this study
O[S](=O)(=O)c1cccc2ccccc12	10.5	naphthalenesulfonic acid	1.15	Agilent 6495	ESI	MeOH/0.1% ammonia(aq) 20/80	Measured in this study
Oc1c(F)c(F)c(c(F)c1F)c2c(F)c(F)c(F)c(F)c2F	10.5	4-(pentafluorophenyl)-2,3,5,6-tetrafluorophenol	1.75	Agilent 6495	ESI	MeOH/0.1% ammonia(aq) 20/80	Measured in this study
Oc1ccc(cc1[N+]([O-])=O)[N+]([O-])=O	10.5	2,4-dinitrophenol	1.23	Agilent 6495	ESI	MeOH/0.1% ammonia(aq) 20/80	Measured in this study
Oc1cccc(c1)[N+]([O-])=O	10.5	3-nitrophenol	0.98	Agilent 6495	ESI	MeOH/0.1% ammonia(aq) 20/80	Measured in this study
O=C1NC(=O)c2ccccc12	10.5	phthalimide	0.5	Agilent 6495	ESI	MeOH/0.1% ammonia(aq) 20/80	Measured in this study
Nc1ccc(cc1)C(O)=O	10.5	4-aminobenzoic acid	0.64	Agilent 6495	ESI	MeOH/0.1% ammonia(aq) 20/80	Measured in this study
Oc1c(cc(c(O)c1[N+]([O-])=O)[N+]([O-])=O)[N+]([O-])=O	10.5	2,4,6-trinitro-1,3-benzenediol	1.24	Agilent 6495	ESI	MeOH/0.1% ammonia(aq) 20/80	Measured in this study
OC(=O)c1ccccc1	10.5	benzoic acid	0.77	Agilent 6495	ESI	MeOH/0.1% ammonia(aq) 40/60	Measured in this study
Oc1ccc(cc1)[N+]([O-])=O	10.5	4-nitrophenol	1.35	Agilent 6495	ESI	MeOH/0.1% ammonia(aq) 40/60	Measured in this study
Oc1cccc(c1)C(F)(F)F	10.5	3-(trifluoromethyl)phenol	1.87	Agilent 6495	ESI	MeOH/0.1% ammonia(aq) 40/60	Measured in this study
OC(=O)c1ccccc1O	10.5	salicylic acid	1.15	Agilent 6495	ESI	MeOH/0.1% ammonia(aq) 40/60	Measured in this study
C/C=C/C=C/C(O)=O	10.5	sorbic acid	0.43	Agilent 6495	ESI	MeOH/0.1% ammonia(aq) 40/60	Measured in this study
O[S](=O)(=O)c1cccc(c1)[N+]([O-])=O	10.5	3-nitrobenzenesulfonic acid	1.24	Agilent 6495	ESI	MeOH/0.1% ammonia(aq) 40/60	Measured in this study
OC(=O)c1cc(I)cc(I)c1O	10.5	3,5-diiodosalicylic acid	1.58	Agilent 6495	ESI	MeOH/0.1% ammonia(aq) 40/60	Measured in this study
Oc1ccc(cc1)c2ccccc2	10.5	4-phenylphenol	0.82	Agilent 6495	ESI	MeOH/0.1% ammonia(aq) 40/60	Measured in this study
OC(=O)c1ccc(O)cc1	10.5	4-hydroxybenzoic acid	0.75	Agilent 6495	ESI	MeOH/0.1% ammonia(aq) 40/60	Measured in this study
OC(=O)c1cc(cc(c1)[N+]([O-])=O)[N+]([O-])=O	10.5	3,5-dinitrobenzoic acid	1.38	Agilent 6495	ESI	MeOH/0.1% ammonia(aq) 40/60	Measured in this study
O[S](=O)(=O)c1cccc2ccccc12	10.5	naphthalenesulfonic acid	1.24	Agilent 6495	ESI	MeOH/0.1% ammonia(aq) 40/60	Measured in this study
Oc1c(F)c(F)c(c(F)c1F)c2c(F)c(F)c(F)c(F)c2F	10.5	4-(pentafluorophenyl)-2,3,5,6-tetrafluorophenol	1.97	Agilent 6495	ESI	MeOH/0.1% ammonia(aq) 40/60	Measured in this study
Oc1ccc(cc1[N+]([O-])=O)[N+]([O-])=O	10.5	2,4-dinitrophenol	1.43	Agilent 6495	ESI	MeOH/0.1% ammonia(aq) 40/60	Measured in this study
Oc1cccc(c1)[N+]([O-])=O	10.5	3-nitrophenol	1.12	Agilent 6495	ESI	MeOH/0.1% ammonia(aq) 40/60	Measured in this study
O=C1NC(=O)c2ccccc12	10.5	phthalimide	0.41	Agilent 6495	ESI	MeOH/0.1% ammonia(aq) 40/60	Measured in this study
Nc1ccc(cc1)C(O)=O	10.5	4-aminobenzoic acid	0.59	Agilent 6495	ESI	MeOH/0.1% ammonia(aq) 40/60	Measured in this study
Oc1c(cc(c(O)c1[N+]([O-])=O)[N+]([O-])=O)[N+]([O-])=O	10.5	2,4,6-trinitro-1,3-benzenediol	1.59	Agilent 6495	ESI	MeOH/0.1% ammonia(aq) 40/60	Measured in this study
OC(=O)c1ccccc1	10.5	benzoic acid	0.72	Agilent 6495	ESI	MeOH/0.1% ammonia(aq) 60/40	Measured in this study
Oc1ccc(cc1)[N+]([O-])=O	10.5	4-nitrophenol	1.47	Agilent 6495	ESI	MeOH/0.1% ammonia(aq) 60/40	Measured in this study
Oc1cccc(c1)C(F)(F)F	10.5	3-(trifluoromethyl)phenol	2.07	Agilent 6495	ESI	MeOH/0.1% ammonia(aq) 60/40	Measured in this study
OC(=O)c1ccccc1O	10.5	salicylic acid	1.25	Agilent 6495	ESI	MeOH/0.1% ammonia(aq) 60/40	Measured in this study
C/C=C/C=C/C(O)=O	10.5	sorbic acid	0.53	Agilent 6495	ESI	MeOH/0.1% ammonia(aq) 60/40	Measured in this study
O[S](=O)(=O)c1cccc(c1)[N+]([O-])=O	10.5	3-nitrobenzenesulfonic acid	1.31	Agilent 6495	ESI	MeOH/0.1% ammonia(aq) 60/40	Measured in this study
OC(=O)c1cc(I)cc(I)c1O	10.5	3,5-diiodosalicylic acid	1.82	Agilent 6495	ESI	MeOH/0.1% ammonia(aq) 60/40	Measured in this study
Oc1ccc(cc1)c2ccccc2	10.5	4-phenylphenol	0.83	Agilent 6495	ESI	MeOH/0.1% ammonia(aq) 60/40	Measured in this study
OC(=O)c1ccc(O)cc1	10.5	4-hydroxybenzoic acid	0.74	Agilent 6495	ESI	MeOH/0.1% ammonia(aq) 60/40	Measured in this study
OC(=O)c1cc(cc(c1)[N+]([O-])=O)[N+]([O-])=O	10.5	3,5-dinitrobenzoic acid	1.56	Agilent 6495	ESI	MeOH/0.1% ammonia(aq) 60/40	Measured in this study
O[S](=O)(=O)c1cccc2ccccc12	10.5	naphthalenesulfonic acid	1.31	Agilent 6495	ESI	MeOH/0.1% ammonia(aq) 60/40	Measured in this study
Oc1c(F)c(F)c(c(F)c1F)c2c(F)c(F)c(F)c(F)c2F	10.5	4-(pentafluorophenyl)-2,3,5,6-tetrafluorophenol	2.14	Agilent 6495	ESI	MeOH/0.1% ammonia(aq) 60/40	Measured in this study
Oc1ccc(cc1[N+]([O-])=O)[N+]([O-])=O	10.5	2,4-dinitrophenol	1.63	Agilent 6495	ESI	MeOH/0.1% ammonia(aq) 60/40	Measured in this study
Oc1cccc(c1)[N+]([O-])=O	10.5	3-nitrophenol	1.33	Agilent 6495	ESI	MeOH/0.1% ammonia(aq) 60/40	Measured in this study
O=C1NC(=O)c2ccccc12	10.5	phthalimide	0.28	Agilent 6495	ESI	MeOH/0.1% ammonia(aq) 60/40	Measured in this study
Nc1ccc(cc1)C(O)=O	10.5	4-aminobenzoic acid	0.57	Agilent 6495	ESI	MeOH/0.1% ammonia(aq) 60/40	Measured in this study
Oc1c(cc(c(O)c1[N+]([O-])=O)[N+]([O-])=O)[N+]([O-])=O	10.5	2,4,6-trinitro-1,3-benzenediol	1.8	Agilent 6495	ESI	MeOH/0.1% ammonia(aq) 60/40	Measured in this study
OC(=O)c1ccccc1	10.5	benzoic acid	0.75	Agilent 6495	ESI	MeOH/0.1% ammonia(aq) 80/20	Measured in this study
Oc1ccc(cc1)[N+]([O-])=O	10.5	4-nitrophenol	1.67	Agilent 6495	ESI	MeOH/0.1% ammonia(aq) 80/20	Measured in this study
Oc1cccc(c1)C(F)(F)F	10.5	3-(trifluoromethyl)phenol	2.28	Agilent 6495	ESI	MeOH/0.1% ammonia(aq) 80/20	Measured in this study
OC(=O)c1ccccc1O	10.5	salicylic acid	1.3	Agilent 6495	ESI	MeOH/0.1% ammonia(aq) 80/20	Measured in this study
C/C=C/C=C/C(O)=O	10.5	sorbic acid	0.59	Agilent 6495	ESI	MeOH/0.1% ammonia(aq) 80/20	Measured in this study
O[S](=O)(=O)c1cccc(c1)[N+]([O-])=O	10.5	3-nitrobenzenesulfonic acid	1.33	Agilent 6495	ESI	MeOH/0.1% ammonia(aq) 80/20	Measured in this study
OC(=O)c1cc(I)cc(I)c1O	10.5	3,5-diiodosalicylic acid	2.03	Agilent 6495	ESI	MeOH/0.1% ammonia(aq) 80/20	Measured in this study
Oc1ccc(cc1)c2ccccc2	10.5	4-phenylphenol	0.98	Agilent 6495	ESI	MeOH/0.1% ammonia(aq) 80/20	Measured in this study
OC(=O)c1ccc(O)cc1	10.5	4-hydroxybenzoic acid	0.77	Agilent 6495	ESI	MeOH/0.1% ammonia(aq) 80/20	Measured in this study
OC(=O)c1cc(cc(c1)[N+]([O-])=O)[N+]([O-])=O	10.5	3,5-dinitrobenzoic acid	1.73	Agilent 6495	ESI	MeOH/0.1% ammonia(aq) 80/20	Measured in this study
O[S](=O)(=O)c1cccc2ccccc12	10.5	naphthalenesulfonic acid	1.37	Agilent 6495	ESI	MeOH/0.1% ammonia(aq) 80/20	Measured in this study
Oc1c(F)c(F)c(c(F)c1F)c2c(F)c(F)c(F)c(F)c2F	10.5	4-(pentafluorophenyl)-2,3,5,6-tetrafluorophenol	2.35	Agilent 6495	ESI	MeOH/0.1% ammonia(aq) 80/20	Measured in this study
Oc1ccc(cc1[N+]([O-])=O)[N+]([O-])=O	10.5	2,4-dinitrophenol	1.84	Agilent 6495	ESI	MeOH/0.1% ammonia(aq) 80/20	Measured in this study
Oc1cccc(c1)[N+]([O-])=O	10.5	3-nitrophenol	1.53	Agilent 6495	ESI	MeOH/0.1% ammonia(aq) 80/20	Measured in this study
O=C1NC(=O)c2ccccc12	10.5	phthalimide	0.37	Agilent 6495	ESI	MeOH/0.1% ammonia(aq) 80/20	Measured in this study
Nc1ccc(cc1)C(O)=O	10.5	4-aminobenzoic acid	0.59	Agilent 6495	ESI	MeOH/0.1% ammonia(aq) 80/20	Measured in this study
Oc1c(cc(c(O)c1[N+]([O-])=O)[N+]([O-])=O)[N+]([O-])=O	10.5	2,4,6-trinitro-1,3-benzenediol	1.93	Agilent 6495	ESI	MeOH/0.1% ammonia(aq) 80/20	Measured in this study
OC(=O)c1ccccc1	10.5	benzoic acid	1.03	Agilent 6495	ESI	MeOH 0.1% ammonia	Measured in this study
Oc1ccc(cc1)[N+]([O-])=O	10.5	4-nitrophenol	1.95	Agilent 6495	ESI	MeOH 0.1% ammonia	Measured in this study
Oc1cccc(c1)C(F)(F)F	10.5	3-(trifluoromethyl)phenol	2.82	Agilent 6495	ESI	MeOH 0.1% ammonia	Measured in this study
OC(=O)c1ccccc1O	10.5	salicylic acid	1.67	Agilent 6495	ESI	MeOH 0.1% ammonia	Measured in this study
C/C=C/C=C/C(O)=O	10.5	sorbic acid	0.79	Agilent 6495	ESI	MeOH 0.1% ammonia	Measured in this study
O[S](=O)(=O)c1cccc(c1)[N+]([O-])=O	10.5	3-nitrobenzenesulfonic acid	1.78	Agilent 6495	ESI	MeOH 0.1% ammonia	Measured in this study
OC(=O)c1cc(I)cc(I)c1O	10.5	3,5-diiodosalicylic acid	2.03	Agilent 6495	ESI	MeOH 0.1% ammonia	Measured in this study
Oc1ccc(cc1)c2ccccc2	10.5	4-phenylphenol	1.28	Agilent 6495	ESI	MeOH 0.1% ammonia	Measured in this study
OC(=O)c1ccc(O)cc1	10.5	4-hydroxybenzoic acid	0.93	Agilent 6495	ESI	MeOH 0.1% ammonia	Measured in this study
OC(=O)c1cc(cc(c1)[N+]([O-])=O)[N+]([O-])=O	10.5	3,5-dinitrobenzoic acid	1.96	Agilent 6495	ESI	MeOH 0.1% ammonia	Measured in this study
O[S](=O)(=O)c1cccc2ccccc12	10.5	naphthalenesulfonic acid	1.64	Agilent 6495	ESI	MeOH 0.1% ammonia	Measured in this study
Oc1c(F)c(F)c(c(F)c1F)c2c(F)c(F)c(F)c(F)c2F	10.5	4-(pentafluorophenyl)-2,3,5,6-tetrafluorophenol	2.75	Agilent 6495	ESI	MeOH 0.1% ammonia	Measured in this study
Oc1ccc(cc1[N+]([O-])=O)[N+]([O-])=O	10.5	2,4-dinitrophenol	2.32	Agilent 6495	ESI	MeOH 0.1% ammonia	Measured in this study
Oc1cccc(c1)[N+]([O-])=O	10.5	3-nitrophenol	1.88	Agilent 6495	ESI	MeOH 0.1% ammonia	Measured in this study
O=C1NC(=O)c2ccccc12	10.5	phthalimide	0.28	Agilent 6495	ESI	MeOH 0.1% ammonia	Measured in this study
Nc1ccc(cc1)C(O)=O	10.5	4-aminobenzoic acid	0.68	Agilent 6495	ESI	MeOH 0.1% ammonia	Measured in this study
Oc1c(cc(c(O)c1[N+]([O-])=O)[N+]([O-])=O)[N+]([O-])=O	10.5	2,4,6-trinitro-1,3-benzenediol	2.16	Agilent 6495	ESI	MeOH 0.1% ammonia	Measured in this study
OC(=O)c1ccccc1	10.5	benzoic acid	0.6	Agilent 6495	ESI	0.1% ammonia	Measured in this study
Oc1ccc(cc1)[N+]([O-])=O	10.5	4-nitrophenol	1.36	Agilent 6495	ESI	0.1% ammonia	Measured in this study
Oc1cccc(c1)C(F)(F)F	10.5	3-(trifluoromethyl)phenol	1.27	Agilent 6495	ESI	0.1% ammonia	Measured in this study
OC(=O)c1ccccc1O	10.5	salicylic acid	1.26	Agilent 6495	ESI	0.1% ammonia	Measured in this study
C/C=C/C=C/C(O)=O	10.5	sorbic acid	-0.34	Agilent 6495	ESI	0.1% ammonia	Measured in this study
O[S](=O)(=O)c1cccc(c1)[N+]([O-])=O	10.5	3-nitrobenzenesulfonic acid	1.13	Agilent 6495	ESI	0.1% ammonia	Measured in this study
OC(=O)c1cc(I)cc(I)c1O	10.5	3,5-diiodosalicylic acid	0.92	Agilent 6495	ESI	0.1% ammonia	Measured in this study
Oc1ccc(cc1)c2ccccc2	10.5	4-phenylphenol	0.19	Agilent 6495	ESI	0.1% ammonia	Measured in this study
OC(=O)c1ccc(O)cc1	10.5	4-hydroxybenzoic acid	-0.2	Agilent 6495	ESI	0.1% ammonia	Measured in this study
OC(=O)c1cc(cc(c1)[N+]([O-])=O)[N+]([O-])=O	10.5	3,5-dinitrobenzoic acid	1.37	Agilent 6495	ESI	0.1% ammonia	Measured in this study
O[S](=O)(=O)c1cccc2ccccc12	10.5	naphthalenesulfonic acid	1.31	Agilent 6495	ESI	0.1% ammonia	Measured in this study
Oc1c(F)c(F)c(c(F)c1F)c2c(F)c(F)c(F)c(F)c2F	10.5	4-(pentafluorophenyl)-2,3,5,6-tetrafluorophenol	1.46	Agilent 6495	ESI	0.1% ammonia	Measured in this study
Oc1ccc(cc1[N+]([O-])=O)[N+]([O-])=O	10.5	2,4-dinitrophenol	1.03	Agilent 6495	ESI	0.1% ammonia	Measured in this study
Oc1cccc(c1)[N+]([O-])=O	10.5	3-nitrophenol	0.38	Agilent 6495	ESI	0.1% ammonia	Measured in this study
O=C1NC(=O)c2ccccc12	10.5	phthalimide	-0.06	Agilent 6495	ESI	0.1% ammonia	Measured in this study
Nc1ccc(cc1)C(O)=O	10.5	4-aminobenzoic acid	-0.51	Agilent 6495	ESI	0.1% ammonia	Measured in this study
Oc1c(cc(c(O)c1[N+]([O-])=O)[N+]([O-])=O)[N+]([O-])=O	10.5	2,4,6-trinitro-1,3-benzenediol	1.03	Agilent 6495	ESI	0.1% ammonia	Measured in this study
OC(=O)c1ccccc1	10.5	benzoic acid	0.17	Agilent 6495	ESI	MeCN/0.1% ammonia 20/80	Measured in this study
Oc1ccc(cc1)[N+]([O-])=O	10.5	4-nitrophenol	0.93	Agilent 6495	ESI	MeCN/0.1% ammonia 20/80	Measured in this study
Oc1cccc(c1)C(F)(F)F	10.5	3-(trifluoromethyl)phenol	2.27	Agilent 6495	ESI	MeCN/0.1% ammonia 20/80	Measured in this study
OC(=O)c1ccccc1O	10.5	salicylic acid	0.63	Agilent 6495	ESI	MeCN/0.1% ammonia 20/80	Measured in this study
C/C=C/C=C/C(O)=O	10.5	sorbic acid	-0.19	Agilent 6495	ESI	MeCN/0.1% ammonia 20/80	Measured in this study
O[S](=O)(=O)c1cccc(c1)[N+]([O-])=O	10.5	3-nitrobenzenesulfonic acid	0.85	Agilent 6495	ESI	MeCN/0.1% ammonia 20/80	Measured in this study
OC(=O)c1cc(I)cc(I)c1O	10.5	3,5-diiodosalicylic acid	1.82	Agilent 6495	ESI	MeCN/0.1% ammonia 20/80	Measured in this study
Oc1ccc(cc1)c2ccccc2	10.5	4-phenylphenol	0.15	Agilent 6495	ESI	MeCN/0.1% ammonia 20/80	Measured in this study
OC(=O)c1ccc(O)cc1	10.5	4-hydroxybenzoic acid	0.13	Agilent 6495	ESI	MeCN/0.1% ammonia 20/80	Measured in this study
OC(=O)c1cc(cc(c1)[N+]([O-])=O)[N+]([O-])=O	10.5	3,5-dinitrobenzoic acid	1.29	Agilent 6495	ESI	MeCN/0.1% ammonia 20/80	Measured in this study
O[S](=O)(=O)c1cccc2ccccc12	10.5	naphthalenesulfonic acid	1.41	Agilent 6495	ESI	MeCN/0.1% ammonia 20/80	Measured in this study
Oc1c(F)c(F)c(c(F)c1F)c2c(F)c(F)c(F)c(F)c2F	10.5	4-(pentafluorophenyl)-2,3,5,6-tetrafluorophenol	1.99	Agilent 6495	ESI	MeCN/0.1% ammonia 20/80	Measured in this study
Oc1ccc(cc1[N+]([O-])=O)[N+]([O-])=O	10.5	2,4-dinitrophenol	1.11	Agilent 6495	ESI	MeCN/0.1% ammonia 20/80	Measured in this study
Oc1cccc(c1)[N+]([O-])=O	10.5	3-nitrophenol	0.7	Agilent 6495	ESI	MeCN/0.1% ammonia 20/80	Measured in this study
O=C1NC(=O)c2ccccc12	10.5	phthalimide	-0.43	Agilent 6495	ESI	MeCN/0.1% ammonia 20/80	Measured in this study
Nc1ccc(cc1)C(O)=O	10.5	4-aminobenzoic acid	-0.22	Agilent 6495	ESI	MeCN/0.1% ammonia 20/80	Measured in this study
Oc1c(cc(c(O)c1[N+]([O-])=O)[N+]([O-])=O)[N+]([O-])=O	10.5	2,4,6-trinitro-1,3-benzenediol	1.98	Agilent 6495	ESI	MeCN/0.1% ammonia 20/80	Measured in this study
OC(=O)c1ccccc1	10.5	benzoic acid	0.02	Agilent 6495	ESI	MeCN/0.1% ammonia(aq) 40/60	Measured in this study
Oc1ccc(cc1)[N+]([O-])=O	10.5	4-nitrophenol	0.77	Agilent 6495	ESI	MeCN/0.1% ammonia(aq) 40/60	Measured in this study
Oc1cccc(c1)C(F)(F)F	10.5	3-(trifluoromethyl)phenol	2.39	Agilent 6495	ESI	MeCN/0.1% ammonia(aq) 40/60	Measured in this study
OC(=O)c1ccccc1O	10.5	salicylic acid	0.63	Agilent 6495	ESI	MeCN/0.1% ammonia(aq) 40/60	Measured in this study
C/C=C/C=C/C(O)=O	10.5	sorbic acid	-0.16	Agilent 6495	ESI	MeCN/0.1% ammonia(aq) 40/60	Measured in this study
O[S](=O)(=O)c1cccc(c1)[N+]([O-])=O	10.5	3-nitrobenzenesulfonic acid	0.83	Agilent 6495	ESI	MeCN/0.1% ammonia(aq) 40/60	Measured in this study
OC(=O)c1cc(I)cc(I)c1O	10.5	3,5-diiodosalicylic acid	1.78	Agilent 6495	ESI	MeCN/0.1% ammonia(aq) 40/60	Measured in this study
Oc1ccc(cc1)c2ccccc2	10.5	4-phenylphenol	0.15	Agilent 6495	ESI	MeCN/0.1% ammonia(aq) 40/60	Measured in this study
OC(=O)c1ccc(O)cc1	10.5	4-hydroxybenzoic acid	0.19	Agilent 6495	ESI	MeCN/0.1% ammonia(aq) 40/60	Measured in this study
OC(=O)c1cc(cc(c1)[N+]([O-])=O)[N+]([O-])=O	10.5	3,5-dinitrobenzoic acid	1.49	Agilent 6495	ESI	MeCN/0.1% ammonia(aq) 40/60	Measured in this study
O[S](=O)(=O)c1cccc2ccccc12	10.5	naphthalenesulfonic acid	1.4	Agilent 6495	ESI	MeCN/0.1% ammonia(aq) 40/60	Measured in this study
Oc1c(F)c(F)c(c(F)c1F)c2c(F)c(F)c(F)c(F)c2F	10.5	4-(pentafluorophenyl)-2,3,5,6-tetrafluorophenol	1.98	Agilent 6495	ESI	MeCN/0.1% ammonia(aq) 40/60	Measured in this study
Oc1ccc(cc1[N+]([O-])=O)[N+]([O-])=O	10.5	2,4-dinitrophenol	1.07	Agilent 6495	ESI	MeCN/0.1% ammonia(aq) 40/60	Measured in this study
Oc1cccc(c1)[N+]([O-])=O	10.5	3-nitrophenol	0.72	Agilent 6495	ESI	MeCN/0.1% ammonia(aq) 40/60	Measured in this study
O=C1NC(=O)c2ccccc12	10.5	phthalimide	-0.43	Agilent 6495	ESI	MeCN/0.1% ammonia(aq) 40/60	Measured in this study
Nc1ccc(cc1)C(O)=O	10.5	4-aminobenzoic acid	-0.24	Agilent 6495	ESI	MeCN/0.1% ammonia(aq) 40/60	Measured in this study
Oc1c(cc(c(O)c1[N+]([O-])=O)[N+]([O-])=O)[N+]([O-])=O	10.5	2,4,6-trinitro-1,3-benzenediol	2.06	Agilent 6495	ESI	MeCN/0.1% ammonia(aq) 40/60	Measured in this study
Oc1ccc(cc1)[N+]([O-])=O	10.5	4-nitrophenol	0.86	Agilent 6495	ESI	MeCN/0.1% ammonia(aq) 60/40	Measured in this study
Oc1cccc(c1)C(F)(F)F	10.5	3-(trifluoromethyl)phenol	2.54	Agilent 6495	ESI	MeCN/0.1% ammonia(aq) 60/40	Measured in this study
OC(=O)c1ccccc1O	10.5	salicylic acid	0.48	Agilent 6495	ESI	MeCN/0.1% ammonia(aq) 60/40	Measured in this study
C/C=C/C=C/C(O)=O	10.5	sorbic acid	-0.42	Agilent 6495	ESI	MeCN/0.1% ammonia(aq) 60/40	Measured in this study
O[S](=O)(=O)c1cccc(c1)[N+]([O-])=O	10.5	3-nitrobenzenesulfonic acid	0.81	Agilent 6495	ESI	MeCN/0.1% ammonia(aq) 60/40	Measured in this study
OC(=O)c1cc(I)cc(I)c1O	10.5	3,5-diiodosalicylic acid	1.92	Agilent 6495	ESI	MeCN/0.1% ammonia(aq) 60/40	Measured in this study
Oc1ccc(cc1)c2ccccc2	10.5	4-phenylphenol	0.1	Agilent 6495	ESI	MeCN/0.1% ammonia(aq) 60/40	Measured in this study
OC(=O)c1ccc(O)cc1	10.5	4-hydroxybenzoic acid	-0.06	Agilent 6495	ESI	MeCN/0.1% ammonia(aq) 60/40	Measured in this study
OC(=O)c1cc(cc(c1)[N+]([O-])=O)[N+]([O-])=O	10.5	3,5-dinitrobenzoic acid	1.44	Agilent 6495	ESI	MeCN/0.1% ammonia(aq) 60/40	Measured in this study
O[S](=O)(=O)c1cccc2ccccc12	10.5	naphthalenesulfonic acid	1.5	Agilent 6495	ESI	MeCN/0.1% ammonia(aq) 60/40	Measured in this study
Oc1c(F)c(F)c(c(F)c1F)c2c(F)c(F)c(F)c(F)c2F	10.5	4-(pentafluorophenyl)-2,3,5,6-tetrafluorophenol	2.02	Agilent 6495	ESI	MeCN/0.1% ammonia(aq) 60/40	Measured in this study
Oc1ccc(cc1[N+]([O-])=O)[N+]([O-])=O	10.5	2,4-dinitrophenol	1.09	Agilent 6495	ESI	MeCN/0.1% ammonia(aq) 60/40	Measured in this study
Oc1cccc(c1)[N+]([O-])=O	10.5	3-nitrophenol	0.69	Agilent 6495	ESI	MeCN/0.1% ammonia(aq) 60/40	Measured in this study
O=C1NC(=O)c2ccccc12	10.5	phthalimide	-0.54	Agilent 6495	ESI	MeCN/0.1% ammonia(aq) 60/40	Measured in this study
Nc1ccc(cc1)C(O)=O	10.5	4-aminobenzoic acid	-0.35	Agilent 6495	ESI	MeCN/0.1% ammonia(aq) 60/40	Measured in this study
Oc1c(cc(c(O)c1[N+]([O-])=O)[N+]([O-])=O)[N+]([O-])=O	10.5	2,4,6-trinitro-1,3-benzenediol	2.15	Agilent 6495	ESI	MeCN/0.1% ammonia(aq) 60/40	Measured in this study
OC(=O)c1ccccc1	10.5	benzoic acid	0	Agilent 6495	ESI	MeCN/0.1% ammonia(aq) 60/40	Measured in this study
Oc1ccc(cc1)[N+]([O-])=O	10.5	4-nitrophenol	0.88	Agilent 6495	ESI	MeCN/0.1% ammonia(aq) 80/20	Measured in this study
Oc1cccc(c1)C(F)(F)F	10.5	3-(trifluoromethyl)phenol	2.71	Agilent 6495	ESI	MeCN/0.1% ammonia(aq) 80/20	Measured in this study
OC(=O)c1ccccc1O	10.5	salicylic acid	0.65	Agilent 6495	ESI	MeCN/0.1% ammonia(aq) 80/20	Measured in this study
C/C=C/C=C/C(O)=O	10.5	sorbic acid	-0.46	Agilent 6495	ESI	MeCN/0.1% ammonia(aq) 80/20	Measured in this study
O[S](=O)(=O)c1cccc(c1)[N+]([O-])=O	10.5	3-nitrobenzenesulfonic acid	0.8	Agilent 6495	ESI	MeCN/0.1% ammonia(aq) 80/20	Measured in this study
OC(=O)c1cc(I)cc(I)c1O	10.5	3,5-diiodosalicylic acid	2.14	Agilent 6495	ESI	MeCN/0.1% ammonia(aq) 80/20	Measured in this study
Oc1ccc(cc1)c2ccccc2	10.5	4-phenylphenol	0.08	Agilent 6495	ESI	MeCN/0.1% ammonia(aq) 80/20	Measured in this study
OC(=O)c1ccc(O)cc1	10.5	4-hydroxybenzoic acid	0.03	Agilent 6495	ESI	MeCN/0.1% ammonia(aq) 80/20	Measured in this study
OC(=O)c1cc(cc(c1)[N+]([O-])=O)[N+]([O-])=O	10.5	3,5-dinitrobenzoic acid	1.64	Agilent 6495	ESI	MeCN/0.1% ammonia(aq) 80/20	Measured in this study
O[S](=O)(=O)c1cccc2ccccc12	10.5	naphthalenesulfonic acid	1.68	Agilent 6495	ESI	MeCN/0.1% ammonia(aq) 80/20	Measured in this study
Oc1c(F)c(F)c(c(F)c1F)c2c(F)c(F)c(F)c(F)c2F	10.5	4-(pentafluorophenyl)-2,3,5,6-tetrafluorophenol	2.07	Agilent 6495	ESI	MeCN/0.1% ammonia(aq) 80/20	Measured in this study
Oc1ccc(cc1[N+]([O-])=O)[N+]([O-])=O	10.5	2,4-dinitrophenol	1.27	Agilent 6495	ESI	MeCN/0.1% ammonia(aq) 80/20	Measured in this study
Oc1cccc(c1)[N+]([O-])=O	10.5	3-nitrophenol	0.72	Agilent 6495	ESI	MeCN/0.1% ammonia(aq) 80/20	Measured in this study
O=C1NC(=O)c2ccccc12	10.5	phthalimide	-0.51	Agilent 6495	ESI	MeCN/0.1% ammonia(aq) 80/20	Measured in this study
Nc1ccc(cc1)C(O)=O	10.5	4-aminobenzoic acid	-0.36	Agilent 6495	ESI	MeCN/0.1% ammonia(aq) 80/20	Measured in this study
Oc1c(cc(c(O)c1[N+]([O-])=O)[N+]([O-])=O)[N+]([O-])=O	10.5	2,4,6-trinitro-1,3-benzenediol	2.27	Agilent 6495	ESI	MeCN/0.1% ammonia(aq) 80/20	Measured in this study
OC(=O)c1ccccc1	10.5	benzoic acid	-2.13	Agilent 6495	ESI	MeCN 0.1% ammonia	Measured in this study
Oc1ccc(cc1)[N+]([O-])=O	10.5	4-nitrophenol	0.75	Agilent 6495	ESI	MeCN 0.1% ammonia	Measured in this study
Oc1cccc(c1)C(F)(F)F	10.5	3-(trifluoromethyl)phenol	2.62	Agilent 6495	ESI	MeCN 0.1% ammonia	Measured in this study
OC(=O)c1ccccc1O	10.5	salicylic acid	0.76	Agilent 6495	ESI	MeCN 0.1% ammonia	Measured in this study
O[S](=O)(=O)c1cccc(c1)[N+]([O-])=O	10.5	3-nitrobenzenesulfonic acid	-0.14	Agilent 6495	ESI	MeCN 0.1% ammonia	Measured in this study
OC(=O)c1cc(I)cc(I)c1O	10.5	3,5-diiodosalicylic acid	2.2	Agilent 6495	ESI	MeCN 0.1% ammonia	Measured in this study
Oc1ccc(cc1)c2ccccc2	10.5	4-phenylphenol	-2.39	Agilent 6495	ESI	MeCN 0.1% ammonia	Measured in this study
OC(=O)c1ccc(O)cc1	10.5	4-hydroxybenzoic acid	-1.65	Agilent 6495	ESI	MeCN 0.1% ammonia	Measured in this study
OC(=O)c1cc(cc(c1)[N+]([O-])=O)[N+]([O-])=O	10.5	3,5-dinitrobenzoic acid	1.61	Agilent 6495	ESI	MeCN 0.1% ammonia	Measured in this study
O[S](=O)(=O)c1cccc2ccccc12	10.5	naphthalenesulfonic acid	1.51	Agilent 6495	ESI	MeCN 0.1% ammonia	Measured in this study
Oc1c(F)c(F)c(c(F)c1F)c2c(F)c(F)c(F)c(F)c2F	10.5	4-(pentafluorophenyl)-2,3,5,6-tetrafluorophenol	2.49	Agilent 6495	ESI	MeCN 0.1% ammonia	Measured in this study
Oc1ccc(cc1[N+]([O-])=O)[N+]([O-])=O	10.5	2,4-dinitrophenol	1.41	Agilent 6495	ESI	MeCN 0.1% ammonia	Measured in this study
Oc1cccc(c1)[N+]([O-])=O	10.5	3-nitrophenol	0.6	Agilent 6495	ESI	MeCN 0.1% ammonia	Measured in this study
O=C1NC(=O)c2ccccc12	10.5	phthalimide	-3	Agilent 6495	ESI	MeCN 0.1% ammonia	Measured in this study
Oc1c(cc(c(O)c1[N+]([O-])=O)[N+]([O-])=O)[N+]([O-])=O	10.5	2,4,6-trinitro-1,3-benzenediol	2.17	Agilent 6495	ESI	MeCN 0.1% ammonia	Measured in this study
OC(=O)c1ccccc1	7	benzoic acid	-0.29	Agilent 6495	ESI	water	10.1002/jms.3790
Oc1ccc(cc1)[N+]([O-])=O	7	4-nitrophenol	1.02	Agilent 6495	ESI	water	10.1002/jms.3790
Oc1cccc(c1)C(F)(F)F	7	3-(trifluoromethyl)phenol	2.13	Agilent 6495	ESI	water	10.1002/jms.3790
OC(=O)c1ccccc1O	7	salicylic acid	0.68	Agilent 6495	ESI	water	10.1002/jms.3790
C/C=C/C=C/C(O)=O	7	sorbic acid	-0.37	Agilent 6495	ESI	water	10.1002/jms.3790
O[S](=O)(=O)c1cccc(c1)[N+]([O-])=O	7	3-nitrobenzenesulfonic acid	0.9	Agilent 6495	ESI	water	10.1002/jms.3790
OC(=O)c1cc(I)cc(I)c1O	7	3,5-diiodosalicylic acid	1.62	Agilent 6495	ESI	water	10.1002/jms.3790
Oc1ccc(cc1)c2ccccc2	7	4-phenylphenol	0.33	Agilent 6495	ESI	water	10.1002/jms.3790
OC(=O)c1ccc(O)cc1	7	4-hydroxybenzoic acid	-0.1	Agilent 6495	ESI	water	10.1002/jms.3790
OC(=O)c1cc(cc(c1)[N+]([O-])=O)[N+]([O-])=O	7	3,5-dinitrobenzoic acid	1.07	Agilent 6495	ESI	water	10.1002/jms.3790
O[S](=O)(=O)c1cccc2ccccc12	7	naphthalenesulfonic acid	0.77	Agilent 6495	ESI	water	10.1002/jms.3790
Oc1c(F)c(F)c(c(F)c1F)c2c(F)c(F)c(F)c(F)c2F	7	4-(pentafluorophenyl)-2,3,5,6-tetrafluorophenol	2.14	Agilent 6495	ESI	water	10.1002/jms.3790
Oc1ccc(cc1[N+]([O-])=O)[N+]([O-])=O	7	2,4-dinitrophenol	1.05	Agilent 6495	ESI	water	10.1002/jms.3790
Oc1cccc(c1)[N+]([O-])=O	7	3-nitrophenol	0.85	Agilent 6495	ESI	water	10.1002/jms.3790
O=C1NC(=O)c2ccccc12	7	phthalimide	-1.21	Agilent 6495	ESI	water	10.1002/jms.3790
Nc1ccc(cc1)C(O)=O	7	4-aminobenzoic acid	-0.56	Agilent 6495	ESI	water	10.1002/jms.3790
Oc1c(cc(c(O)c1[N+]([O-])=O)[N+]([O-])=O)[N+]([O-])=O	7	2,4,6-trinitro-1,3-benzenediol	1.78	Agilent 6495	ESI	water	10.1002/jms.3790
OC(=O)c1ccccc1	7	benzoic acid	0.42	Agilent 6495	ESI	MeCN/water 20/80	10.1002/jms.3790
Oc1ccc(cc1)[N+]([O-])=O	7	4-nitrophenol	1.36	Agilent 6495	ESI	MeCN/water 20/80	10.1002/jms.3790
Oc1cccc(c1)C(F)(F)F	7	3-(trifluoromethyl)phenol	2.48	Agilent 6495	ESI	MeCN/water 20/80	10.1002/jms.3790
OC(=O)c1ccccc1O	7	salicylic acid	1.03	Agilent 6495	ESI	MeCN/water 20/80	10.1002/jms.3790
C/C=C/C=C/C(O)=O	7	sorbic acid	0.09	Agilent 6495	ESI	MeCN/water 20/80	10.1002/jms.3790
O[S](=O)(=O)c1cccc(c1)[N+]([O-])=O	7	3-nitrobenzenesulfonic acid	1.15	Agilent 6495	ESI	MeCN/water 20/80	10.1002/jms.3790
OC(=O)c1cc(I)cc(I)c1O	7	3,5-diiodosalicylic acid	2.03	Agilent 6495	ESI	MeCN/water 20/80	10.1002/jms.3790
Oc1ccc(cc1)c2ccccc2	7	4-phenylphenol	0.27	Agilent 6495	ESI	MeCN/water 20/80	10.1002/jms.3790
OC(=O)c1ccc(O)cc1	7	4-hydroxybenzoic acid	0.27	Agilent 6495	ESI	MeCN/water 20/80	10.1002/jms.3790
OC(=O)c1cc(cc(c1)[N+]([O-])=O)[N+]([O-])=O	7	3,5-dinitrobenzoic acid	1.48	Agilent 6495	ESI	MeCN/water 20/80	10.1002/jms.3790
O[S](=O)(=O)c1cccc2ccccc12	7	naphthalenesulfonic acid	1.2	Agilent 6495	ESI	MeCN/water 20/80	10.1002/jms.3790
Oc1c(F)c(F)c(c(F)c1F)c2c(F)c(F)c(F)c(F)c2F	7	4-(pentafluorophenyl)-2,3,5,6-tetrafluorophenol	2.53	Agilent 6495	ESI	MeCN/water 20/80	10.1002/jms.3790
Oc1ccc(cc1[N+]([O-])=O)[N+]([O-])=O	7	2,4-dinitrophenol	1.5	Agilent 6495	ESI	MeCN/water 20/80	10.1002/jms.3790
Oc1cccc(c1)[N+]([O-])=O	7	3-nitrophenol	1.26	Agilent 6495	ESI	MeCN/water 20/80	10.1002/jms.3790
O=C1NC(=O)c2ccccc12	7	phthalimide	-0.72	Agilent 6495	ESI	MeCN/water 20/80	10.1002/jms.3790
Nc1ccc(cc1)C(O)=O	7	4-aminobenzoic acid	-0.08	Agilent 6495	ESI	MeCN/water 20/80	10.1002/jms.3790
Oc1c(cc(c(O)c1[N+]([O-])=O)[N+]([O-])=O)[N+]([O-])=O	7	2,4,6-trinitro-1,3-benzenediol	1.91	Agilent 6495	ESI	MeCN/water 20/80	10.1002/jms.3790
OC(=O)c1ccccc1	7	benzoic acid	0.1	Agilent 6495	ESI	MeCN/water 40/60	10.1002/jms.3790
Oc1ccc(cc1)[N+]([O-])=O	7	4-nitrophenol	1.16	Agilent 6495	ESI	MeCN/water 40/60	10.1002/jms.3790
Oc1cccc(c1)C(F)(F)F	7	3-(trifluoromethyl)phenol	2.37	Agilent 6495	ESI	MeCN/water 40/60	10.1002/jms.3790
OC(=O)c1ccccc1O	7	salicylic acid	0.84	Agilent 6495	ESI	MeCN/water 40/60	10.1002/jms.3790
C/C=C/C=C/C(O)=O	7	sorbic acid	-0.27	Agilent 6495	ESI	MeCN/water 40/60	10.1002/jms.3790
O[S](=O)(=O)c1cccc(c1)[N+]([O-])=O	7	3-nitrobenzenesulfonic acid	0.95	Agilent 6495	ESI	MeCN/water 40/60	10.1002/jms.3790
OC(=O)c1cc(I)cc(I)c1O	7	3,5-diiodosalicylic acid	1.84	Agilent 6495	ESI	MeCN/water 40/60	10.1002/jms.3790
Oc1ccc(cc1)c2ccccc2	7	4-phenylphenol	-0.16	Agilent 6495	ESI	MeCN/water 40/60	10.1002/jms.3790
OC(=O)c1ccc(O)cc1	7	4-hydroxybenzoic acid	0.06	Agilent 6495	ESI	MeCN/water 40/60	10.1002/jms.3790
OC(=O)c1cc(cc(c1)[N+]([O-])=O)[N+]([O-])=O	7	3,5-dinitrobenzoic acid	1.23	Agilent 6495	ESI	MeCN/water 40/60	10.1002/jms.3790
O[S](=O)(=O)c1cccc2ccccc12	7	naphthalenesulfonic acid	0.98	Agilent 6495	ESI	MeCN/water 40/60	10.1002/jms.3790
Oc1c(F)c(F)c(c(F)c1F)c2c(F)c(F)c(F)c(F)c2F	7	4-(pentafluorophenyl)-2,3,5,6-tetrafluorophenol	2.15	Agilent 6495	ESI	MeCN/water 40/60	10.1002/jms.3790
Oc1ccc(cc1[N+]([O-])=O)[N+]([O-])=O	7	2,4-dinitrophenol	1.17	Agilent 6495	ESI	MeCN/water 40/60	10.1002/jms.3790
Oc1cccc(c1)[N+]([O-])=O	7	3-nitrophenol	0.92	Agilent 6495	ESI	MeCN/water 40/60	10.1002/jms.3790
O=C1NC(=O)c2ccccc12	7	phthalimide	-0.99	Agilent 6495	ESI	MeCN/water 40/60	10.1002/jms.3790
Nc1ccc(cc1)C(O)=O	7	4-aminobenzoic acid	-0.36	Agilent 6495	ESI	MeCN/water 40/60	10.1002/jms.3790
Oc1c(cc(c(O)c1[N+]([O-])=O)[N+]([O-])=O)[N+]([O-])=O	7	2,4,6-trinitro-1,3-benzenediol	1.73	Agilent 6495	ESI	MeCN/water 40/60	10.1002/jms.3790
OC(=O)c1ccccc1	7	benzoic acid	0.45	Agilent 6495	ESI	MeCN/water 60/40	10.1002/jms.3790
Oc1ccc(cc1)[N+]([O-])=O	7	4-nitrophenol	1.46	Agilent 6495	ESI	MeCN/water 60/40	10.1002/jms.3790
Oc1cccc(c1)C(F)(F)F	7	3-(trifluoromethyl)phenol	2.76	Agilent 6495	ESI	MeCN/water 60/40	10.1002/jms.3790
OC(=O)c1ccccc1O	7	salicylic acid	1.16	Agilent 6495	ESI	MeCN/water 60/40	10.1002/jms.3790
C/C=C/C=C/C(O)=O	7	sorbic acid	0.11	Agilent 6495	ESI	MeCN/water 60/40	10.1002/jms.3790
O[S](=O)(=O)c1cccc(c1)[N+]([O-])=O	7	3-nitrobenzenesulfonic acid	1.29	Agilent 6495	ESI	MeCN/water 60/40	10.1002/jms.3790
OC(=O)c1cc(I)cc(I)c1O	7	3,5-diiodosalicylic acid	2.3	Agilent 6495	ESI	MeCN/water 60/40	10.1002/jms.3790
Oc1ccc(cc1)c2ccccc2	7	4-phenylphenol	0.09	Agilent 6495	ESI	MeCN/water 60/40	10.1002/jms.3790
OC(=O)c1ccc(O)cc1	7	4-hydroxybenzoic acid	0.48	Agilent 6495	ESI	MeCN/water 60/40	10.1002/jms.3790
OC(=O)c1cc(cc(c1)[N+]([O-])=O)[N+]([O-])=O	7	3,5-dinitrobenzoic acid	1.58	Agilent 6495	ESI	MeCN/water 60/40	10.1002/jms.3790
O[S](=O)(=O)c1cccc2ccccc12	7	naphthalenesulfonic acid	1.54	Agilent 6495	ESI	MeCN/water 60/40	10.1002/jms.3790
Oc1c(F)c(F)c(c(F)c1F)c2c(F)c(F)c(F)c(F)c2F	7	4-(pentafluorophenyl)-2,3,5,6-tetrafluorophenol	2.5	Agilent 6495	ESI	MeCN/water 60/40	10.1002/jms.3790
Oc1ccc(cc1[N+]([O-])=O)[N+]([O-])=O	7	2,4-dinitrophenol	1.63	Agilent 6495	ESI	MeCN/water 60/40	10.1002/jms.3790
Oc1cccc(c1)[N+]([O-])=O	7	3-nitrophenol	1.26	Agilent 6495	ESI	MeCN/water 60/40	10.1002/jms.3790
O=C1NC(=O)c2ccccc12	7	phthalimide	-0.8	Agilent 6495	ESI	MeCN/water 60/40	10.1002/jms.3790
Nc1ccc(cc1)C(O)=O	7	4-aminobenzoic acid	0.03	Agilent 6495	ESI	MeCN/water 60/40	10.1002/jms.3790
Oc1c(cc(c(O)c1[N+]([O-])=O)[N+]([O-])=O)[N+]([O-])=O	7	2,4,6-trinitro-1,3-benzenediol	2.15	Agilent 6495	ESI	MeCN/water 60/40	10.1002/jms.3790
OC(=O)c1ccccc1	7	benzoic acid	0.64	Agilent 6495	ESI	MeCN/water 60/40	10.1002/jms.3790
Oc1ccc(cc1)[N+]([O-])=O	7	4-nitrophenol	1.45	Agilent 6495	ESI	MeCN/water 80/20	10.1002/jms.3790
Oc1cccc(c1)C(F)(F)F	7	3-(trifluoromethyl)phenol	2.82	Agilent 6495	ESI	MeCN/water 80/20	10.1002/jms.3790
OC(=O)c1ccccc1O	7	salicylic acid	1.27	Agilent 6495	ESI	MeCN/water 80/20	10.1002/jms.3790
C/C=C/C=C/C(O)=O	7	sorbic acid	0.02	Agilent 6495	ESI	MeCN/water 80/20	10.1002/jms.3790
O[S](=O)(=O)c1cccc(c1)[N+]([O-])=O	7	3-nitrobenzenesulfonic acid	1.22	Agilent 6495	ESI	MeCN/water 80/20	10.1002/jms.3790
OC(=O)c1cc(I)cc(I)c1O	7	3,5-diiodosalicylic acid	2.42	Agilent 6495	ESI	MeCN/water 80/20	10.1002/jms.3790
Oc1ccc(cc1)c2ccccc2	7	4-phenylphenol	-0.01	Agilent 6495	ESI	MeCN/water 80/20	10.1002/jms.3790
OC(=O)c1ccc(O)cc1	7	4-hydroxybenzoic acid	0.54	Agilent 6495	ESI	MeCN/water 80/20	10.1002/jms.3790
[truncated: 238 more rows]
