# Supplementary material for: Quantification for non-targeted LC/MS screening without standard substances
Source: Sci Rep. 2020 Apr 2;10:5808. doi: 10.1038/s41598-020-62573-z (PMC7118164; doi:10.1038/s41598-020-62573-z)
Supplement: Supplementary file 3 — Table S5. [file 41598_2020_62573_MOESM3_ESM.csv]

SMILES	name	kingdom	superclass	class	subclass	level_5	level_6	level_7	level_8
CCCN1CCC2=CC=CC3=C2C1CC4=C3C(=C(C=C4)O)O	R(-)-propylnorapomorphine	Organic compounds	Alkaloids and derivatives	Aporphines	--	--	--	--	--
COC1=CC2=C(C=CN=C2C=C1)C(C3CC4CCN3CC4C=C)O	quinine	Organic compounds	Alkaloids and derivatives	Cinchona alkaloids	--	--	--	--	--
C=C[C@H]1C[N+]2(Cc3ccccc3)CC[C@H]1C[C@H]2C(O)c1ccnc2ccccc12	(8S,9R)-(-)-N-benzylcinchonidinium	Organic compounds	Alkaloids and derivatives	Cinchona alkaloids	--	--	--	--	--
CCC1CN2CCC1CC2C(OC1C=CC(OC(c2ccnc3ccc(OC)cc32)C2CC3CCN2CC3CC)C2=C1C(=O)c1ccccc1C2=O)c1ccnc2ccc(OC)cc21	1,4-bis(dihydroquinidine)anthraquinone	Organic compounds	Alkaloids and derivatives	Cinchona alkaloids	--	--	--	--	--
O=C1CC2OCC=C3CN4CCC56C4CC3C2C5N1c7ccccc67	strychnine	Organic compounds	Alkaloids and derivatives	Strychnos alkaloids	--	--	--	--	--
CO[C@H]1[C@@H](C[C@@H]2CN3CCc4c([nH]c5cc(OC)ccc45)[C@H]3C[C@@H]2[C@@H]1C(=O)OC)OC(=O)c6cc(OC)c(OC)c(OC)c6	reserpine	Organic compounds	Alkaloids and derivatives	Yohimbine alkaloids	--	--	--	--	--
c1ccc2cc3ccccc3cc2c1	anthracene	Organic compounds	Benzenoids	Anthracenes	--	--	--	--	--
O[S](=O)(=O)c1ccc2C(=O)c3ccccc3C(=O)c2c1	2-anthraquinonesulfonic acid	Organic compounds	Benzenoids	Anthracenes	Anthraquinones	--	--	--	--
O=C1c2ccccc2C(=O)c3ccccc13	anthraquinone	Organic compounds	Benzenoids	Anthracenes	Anthraquinones	--	--	--	--
COC(=O)NC(=S)NC1=CC=CC=C1NC(=S)NC(=O)OC	thiophanate-methyl	Organic compounds	Benzenoids	Benzene and substituted derivatives	--	--	--	--	--
CCOC(=O)C(S[P](=S)(OC)OC)c1ccccc1	phenthoate	Organic compounds	Benzenoids	Benzene and substituted derivatives	--	--	--	--	--
CN(C)P(=Nc1ccccc1)(N(C)C)N(C)C	((CH3)2N)3-P=N-C6H5	Organic compounds	Benzenoids	Benzene and substituted derivatives	--	--	--	--	--
NC(=N)N(c1ccccc1)c2ccccc2	diphenylguanidine	Organic compounds	Benzenoids	Benzene and substituted derivatives	--	--	--	--	--
NC(=Nc1ccccc1)N(c2ccccc2)c3ccccc3	triphenylguanidine	Organic compounds	Benzenoids	Benzene and substituted derivatives	--	--	--	--	--
NC(=N)c1ccccc1	benzamidine	Organic compounds	Benzenoids	Benzene and substituted derivatives	--	--	--	--	--
N(\N=C/c1ccccc1)=C\c1ccccc1	benzalazine	Organic compounds	Benzenoids	Benzene and substituted derivatives	--	--	--	--	--
CC(C)(C)OC(=C)N\N=C/c1ccccc1	(1Z)-1-benzylidene-2-(1-tert-butoxyethenyl)hydrazine	Organic compounds	Benzenoids	Benzene and substituted derivatives	--	--	--	--	--
CP(C)c1ccccc1	phenyldimethylphosphine	Organic compounds	Benzenoids	Benzene and substituted derivatives	--	--	--	--	--
CN=C(N(C)C)N(C)c1ccccc1	phenyl tetramethylguanidine	Organic compounds	Benzenoids	Benzene and substituted derivatives	--	--	--	--	--
CCc1cccc(CC)c1N(COC)C(=O)CCl	alachlor	Organic compounds	Benzenoids	Benzene and substituted derivatives	Anilides	--	--	--	--
CC1(CCCCC1)C(=O)Nc2ccc(O)c(Cl)c2Cl	fenhexamid	Organic compounds	Benzenoids	Benzene and substituted derivatives	Anilides	--	--	--	--
C1=CC=C(C(=C1)C2=CC=C(C=C2)Cl)NC(=O)C3=C(N=CC=C3)Cl	boscalid	Organic compounds	Benzenoids	Benzene and substituted derivatives	Anilides	Aromatic anilides	--	--	--
O=C(Nc1ccccc1)c2ccccc2	benzanilide	Organic compounds	Benzenoids	Benzene and substituted derivatives	Anilides	Aromatic anilides	Benzanilides	--	--
Nc1ccc(O)cc1	4-aminophenol	Organic compounds	Benzenoids	Benzene and substituted derivatives	Aniline and substituted anilines	--	--	--	--
Nc1ccccc1O	2-aminophenol	Organic compounds	Benzenoids	Benzene and substituted derivatives	Aniline and substituted anilines	--	--	--	--
Nc1ccccc1	aniline	Organic compounds	Benzenoids	Benzene and substituted derivatives	Aniline and substituted anilines	--	--	--	--
N(c1ccccc1)c2ccccc2	diphenylamine	Organic compounds	Benzenoids	Benzene and substituted derivatives	Aniline and substituted anilines	--	--	--	--
Nc1cccc(O)c1	3-aminophenol	Organic compounds	Benzenoids	Benzene and substituted derivatives	Aniline and substituted anilines	--	--	--	--
Nc1ccc(Cl)cc1	4-chloroaniline	Organic compounds	Benzenoids	Benzene and substituted derivatives	Aniline and substituted anilines	--	--	--	--
Nc1ccccc1Cl	2-chloroaniline	Organic compounds	Benzenoids	Benzene and substituted derivatives	Aniline and substituted anilines	--	--	--	--
CC#Cc1cc(C)nc(Nc2ccccc2)n1	mepanipyrim	Organic compounds	Benzenoids	Benzene and substituted derivatives	Aniline and substituted anilines	--	--	--	--
Cc1cc(C)nc(Nc2ccccc2)n1	pyrimethanil	Organic compounds	Benzenoids	Benzene and substituted derivatives	Aniline and substituted anilines	--	--	--	--
Nc1ccc(cc1[N+]([O-])=O)[N+]([O-])=O	2,4-dinitroaniline	Organic compounds	Benzenoids	Benzene and substituted derivatives	Aniline and substituted anilines	Dinitroanilines	--	--	--
COc1ccc(cc1)N=[P](N=[P](N2CCCC2)(N3CCCC3)N4CCCC4)(N=[P](N5CCCC5)(N6CCCC6)N7CCCC7)N=[P](N8CCCC8)(N9CCCC9)N%10CCCC%10	4-MeO-C6H4-P4(pyrr)	Organic compounds	Benzenoids	Benzene and substituted derivatives	Aniline and substituted anilines	Methoxyanilines	--	--	--
N[S](=O)(=O)c1cccc(c1)[N+]([O-])=O	3-nitrobenzenesulphonamide	Organic compounds	Benzenoids	Benzene and substituted derivatives	Benzenesulfonamides	--	--	--	--
FC1=C(S(NS(C2=C(F)C(F)=C(F)C(F)=C2F)(=O)=O)(=O)=O)C(F)=C(F)C(F)=C1F	2,3,4,5,6-pentafluoro-N-[(2,3,4,5,6-pentafluorophenyl)sulfonyl]-benzenesulfonamide	Organic compounds	Benzenoids	Benzene and substituted derivatives	Benzenesulfonamides	--	--	--	--
O=S(NS(C1=CC=C([N+]([O-])=O)C=C1)(=O)=O)(C2=CC=C(C)C=C2)=O	4-methyl-N-[(4-nitrophenyl)sulfonyl]-benzenesulfonamide	Organic compounds	Benzenoids	Benzene and substituted derivatives	Benzenesulfonamides	--	--	--	--
CC1=NC(=NC(=N1)OC)NC(=O)NS(=O)(=O)C2=CC=CC=C2OCCCl	triasulfuron	Organic compounds	Benzenoids	Benzene and substituted derivatives	Benzenesulfonamides	--	--	--	--
Nc1ccc(cc1)[S](N)(=O)=O	sulphanilamide	Organic compounds	Benzenoids	Benzene and substituted derivatives	Benzenesulfonamides	Aminobenzenesulfonamides	--	--	--
Cc1onc(N[S](=O)(=O)c2ccc(N)cc2)c1	SMX	Organic compounds	Benzenoids	Benzene and substituted derivatives	Benzenesulfonamides	Aminobenzenesulfonamides	--	--	--
O[S](=O)(=O)c1cccc(c1)[N+]([O-])=O	3-nitrobenzenesulfonic acid	Organic compounds	Benzenoids	Benzene and substituted derivatives	Benzenesulfonic acids and derivatives	--	--	--	--
O=S(C1=C(O)C(S(=O)(OCC(F)(F)F)=O)=CC(S(=O)(OCC(F)(F)F)=O)=C1)(OCC(F)(F)F)=O	2-hydroxy-1,3,5-tris(2,2,2-trifluoroethyl)-1,3,5-benzenetrisulfonic acid ester	Organic compounds	Benzenoids	Benzene and substituted derivatives	Benzenesulfonic acids and derivatives	Benzenesulfonate esters	--	--	--
O=S(C1=C(O)C(S(=O)(OCC(F)(C(F)F)F)=O)=CC(S(=O)(OCC(F)(C(F)F)F)=O)=C1)(OCC(F)(C(F)F)F)=O	2-hydroxy-, 1,3,5-tris(2,2,3,3-tetrafluoro-propyl) 1,3,5-benzenetrisulfonic acid ester	Organic compounds	Benzenoids	Benzene and substituted derivatives	Benzenesulfonic acids and derivatives	Benzenesulfonate esters	--	--	--
O[S](=O)(=O)c1ccc(cc1[N+]([O-])=O)[N+]([O-])=O	2,4-dinitro-benzenesulfonic acid	Organic compounds	Benzenoids	Benzene and substituted derivatives	Benzenesulfonic acids and derivatives	p-Nitrobenzenesulfonates	--	--	--
OC(C1=CC=CC(S(=O)(C(F)(C(F)(C(F)(F)F)F)F)=O)=C1)=O	3-[(heptafluoropropyl)sulphonyl]benzoic acid	Organic compounds	Benzenoids	Benzene and substituted derivatives	Benzenesulfonyl compounds	--	--	--	--
OC(C1=CC=CC(S(=O)(C(C(F)(F)F)(C(F)(F)F)C(F)(F)F)=O)=C1)=O	3-[tris(trifluoromethyl)methylsulphonyl]benzoic acid	Organic compounds	Benzenoids	Benzene and substituted derivatives	Benzenesulfonyl compounds	--	--	--	--
OC(=O)c1cccc(c1)[S](=O)(=O)C(F)(F)F	3-trifluoromethylsulfonylbenzoic acid	Organic compounds	Benzenoids	Benzene and substituted derivatives	Benzenesulfonyl compounds	--	--	--	--
O=C(O)c1ccccc1S(=O)(=O)C(F)(F)F	2-(trifluoromethane)sulfonylbenzoic acid	Organic compounds	Benzenoids	Benzene and substituted derivatives	Benzenesulfonyl compounds	--	--	--	--
CCc1ccc(cc1)C(=O)NN(C(=O)c2cc(C)cc(C)c2)C(C)(C)C	tebufenozide	Organic compounds	Benzenoids	Benzene and substituted derivatives	Benzoic acids and derivatives	--	--	--	--
Nc1ccc(cc1)C(O)=O	4-aminobenzoic acid	Organic compounds	Benzenoids	Benzene and substituted derivatives	Benzoic acids and derivatives	Aminobenzoic acids and derivatives	Aminobenzoic acids	--	--
Nc1cccc(c1)C(O)=O	3-aminobenzoic acid	Organic compounds	Benzenoids	Benzene and substituted derivatives	Benzoic acids and derivatives	Aminobenzoic acids and derivatives	Aminobenzoic acids	--	--
CN(C)c1cccc(c1)C(O)=O	3-dimethylaminobenzoic acid	Organic compounds	Benzenoids	Benzene and substituted derivatives	Benzoic acids and derivatives	Aminobenzoic acids and derivatives	Aminobenzoic acids	--	--
Nc1ccccc1C(O)=O	2-aminobenzoic acid	Organic compounds	Benzenoids	Benzene and substituted derivatives	Benzoic acids and derivatives	Aminobenzoic acids and derivatives	Aminobenzoic acids	--	--
NC(=O)c1ccccc1	benzamide	Organic compounds	Benzenoids	Benzene and substituted derivatives	Benzoic acids and derivatives	Benzamides	--	--	--
COC(=O)c1ccccc1C(=O)OC	dimethyl phthalate	Organic compounds	Benzenoids	Benzene and substituted derivatives	Benzoic acids and derivatives	Benzoic acid esters	--	--	--
CCOC(=O)c1ccccc1	ethyl benzoate	Organic compounds	Benzenoids	Benzene and substituted derivatives	Benzoic acids and derivatives	Benzoic acid esters	--	--	--
COC(=O)c1ccccc1	methyl benzoate	Organic compounds	Benzenoids	Benzene and substituted derivatives	Benzoic acids and derivatives	Benzoic acid esters	--	--	--
COC(=O)c1ccc(O)cc1	methyl paraben	Organic compounds	Benzenoids	Benzene and substituted derivatives	Benzoic acids and derivatives	Benzoic acid esters	p-Hydroxybenzoic acid esters	p-Hydroxybenzoic acid alkyl esters	--
CCOC(=O)c1ccc(O)cc1	ethyl paraben	Organic compounds	Benzenoids	Benzene and substituted derivatives	Benzoic acids and derivatives	Benzoic acid esters	p-Hydroxybenzoic acid esters	p-Hydroxybenzoic acid alkyl esters	--
CCCOC(=O)c1ccc(O)cc1	propyl paraben	Organic compounds	Benzenoids	Benzene and substituted derivatives	Benzoic acids and derivatives	Benzoic acid esters	p-Hydroxybenzoic acid esters	p-Hydroxybenzoic acid alkyl esters	--
CCCCCCCOC(=O)c1ccc(O)cc1	heptyl paraben	Organic compounds	Benzenoids	Benzene and substituted derivatives	Benzoic acids and derivatives	Benzoic acid esters	p-Hydroxybenzoic acid esters	p-Hydroxybenzoic acid alkyl esters	--
OC(=O)c1ccccc1	benzoic acid	Organic compounds	Benzenoids	Benzene and substituted derivatives	Benzoic acids and derivatives	Benzoic acids	--	--	--
FC(F)(F)C(c1cccc(c1)C(=O)O)(C(F)(F)F)C(F)(F)F	3-[tris(trifluoromethyl)methyl]benzoic acid	Organic compounds	Benzenoids	Benzene and substituted derivatives	Benzoic acids and derivatives	Benzoic acids	--	--	--
OC(=O)c1ccccc1C(O)=O	phthalic acid	Organic compounds	Benzenoids	Benzene and substituted derivatives	Benzoic acids and derivatives	Benzoic acids	--	--	--
OC(=O)c1cccc(Cl)c1	3-chlorobenzoic acid	Organic compounds	Benzenoids	Benzene and substituted derivatives	Benzoic acids and derivatives	Halobenzoic acids and derivatives	Halobenzoic acids	--	--
OC(=O)c1c(F)c(F)c(F)c(F)c1F	pentafluorobenzoic acid	Organic compounds	Benzenoids	Benzene and substituted derivatives	Benzoic acids and derivatives	Halobenzoic acids and derivatives	Halobenzoic acids	--	--
OC(=O)c1ccc(O)cc1	4-hydroxybenzoic acid	Organic compounds	Benzenoids	Benzene and substituted derivatives	Benzoic acids and derivatives	Hydroxybenzoic acid derivatives	--	--	--
OC(=O)c1ccccc1O	salicylic acid	Organic compounds	Benzenoids	Benzene and substituted derivatives	Benzoic acids and derivatives	Hydroxybenzoic acid derivatives	Salicylic acid and derivatives	Salicylic acids	--
OC(=O)c1cc(I)cc(I)c1O	3,5-diiodosalicylic acid	Organic compounds	Benzenoids	Benzene and substituted derivatives	Benzoic acids and derivatives	Hydroxybenzoic acid derivatives	Salicylic acid and derivatives	Salicylic acids	--
COc1ccc(cc1)C(O)=O	4-methoxybenzoic acid	Organic compounds	Benzenoids	Benzene and substituted derivatives	Benzoic acids and derivatives	Methoxybenzoic acids and derivatives	P-methoxybenzoic acids and derivatives	--	--
OC(=O)c1cc(cc(c1)[N+]([O-])=O)[N+]([O-])=O	3,5-dinitrobenzoic acid	Organic compounds	Benzenoids	Benzene and substituted derivatives	Benzoic acids and derivatives	Nitrobenzoic acids and derivatives	--	--	--
OC(=O)c1ccc(cc1[N+]([O-])=O)[N+]([O-])=O	2,4-dinitrobenzoic acid	Organic compounds	Benzenoids	Benzene and substituted derivatives	Benzoic acids and derivatives	Nitrobenzoic acids and derivatives	--	--	--
OC(=O)c1ccccc1[N+]([O-])=O	2-nitrobenzoic acid	Organic compounds	Benzenoids	Benzene and substituted derivatives	Benzoic acids and derivatives	Nitrobenzoic acids and derivatives	--	--	--
OC(=O)c1ccc(cc1)[N+]([O-])=O	4-nitrobenzoic acid	Organic compounds	Benzenoids	Benzene and substituted derivatives	Benzoic acids and derivatives	Nitrobenzoic acids and derivatives	--	--	--
OC(=O)c1ccc(cc1)C(O)=O	terephthalic acid	Organic compounds	Benzenoids	Benzene and substituted derivatives	Benzoic acids and derivatives	Phthalic acid and derivatives	P-phthalic acid and derivatives	--	--
OC(C1=CC=CC(SC(F)(C(F)(C(F)(F)F)F)F)=C1)=O	3-[(heptafluoropropyl)sulphanyl]benzoic acid	Organic compounds	Benzenoids	Benzene and substituted derivatives	Benzoic acids and derivatives	Sulfanylbenzoic acids and derivatives	M-sulfanylbenzoic acids and derivatives	M-sulfanylbenzoic acids	--
OC(C1=CC=CC(SC(F)(F)F)=C1)=O	3-[(trifluoromethyl)sulphanyl]benzoic acid	Organic compounds	Benzenoids	Benzene and substituted derivatives	Benzoic acids and derivatives	Sulfanylbenzoic acids and derivatives	M-sulfanylbenzoic acids and derivatives	M-sulfanylbenzoic acids	--
Oc1ccccc1C#N	2-cyanophenol	Organic compounds	Benzenoids	Benzene and substituted derivatives	Benzonitriles	--	--	--	--
O=C(c1ccccc1)c2ccccc2	benzophenone	Organic compounds	Benzenoids	Benzene and substituted derivatives	Benzophenones	--	--	--	--
COc1ccc(C=O)cc1	p-anisaldehyde	Organic compounds	Benzenoids	Benzene and substituted derivatives	Benzoyl derivatives	--	--	--	--
COc1ccccc1C=O	2-methoxybenzaldehyde	Organic compounds	Benzenoids	Benzene and substituted derivatives	Benzoyl derivatives	--	--	--	--
Clc1ccc(C(Cn2ccnc2)OCC=C)c(Cl)c1	imazalil	Organic compounds	Benzenoids	Benzene and substituted derivatives	Benzylethers	--	--	--	--
CCOC=C(C(=O)OCc1ccccc1)C(=O)OCc2ccccc2	dibenzyl ethoxymethylenemalonate	Organic compounds	Benzenoids	Benzene and substituted derivatives	Benzyloxycarbonyls	--	--	--	--
CC/C(OCC)=C(/C(=O)OCc1ccccc1)C(=O)O	benzyl ethylethoxymethylenemalonate	Organic compounds	Benzenoids	Benzene and substituted derivatives	Benzyloxycarbonyls	--	--	--	--
Oc1c(F)c(F)c(c(F)c1F)c2c(F)c(F)c(F)c(F)c2F	4-(pentafluorophenyl)-2,3,5,6-tetrafluorophenol	Organic compounds	Benzenoids	Benzene and substituted derivatives	Biphenyls and derivatives	--	--	--	--
Oc1ccc(cc1)c2ccccc2	4-phenylphenol	Organic compounds	Benzenoids	Benzene and substituted derivatives	Biphenyls and derivatives	--	--	--	--
Oc1ccccc1c2ccccc2	2-phenylphenol	Organic compounds	Benzenoids	Benzene and substituted derivatives	Biphenyls and derivatives	--	--	--	--
Cc1c(COC(=O)C2C(\C=C(/Cl)C(F)(F)F)C2(C)C)cccc1c3ccccc3	bifenthrin	Organic compounds	Benzenoids	Benzene and substituted derivatives	Biphenyls and derivatives	--	--	--	--
CC(C)(C)C(O)C(Oc1ccc(cc1)c2ccccc2)n3cncn3	bitertanol	Organic compounds	Benzenoids	Benzene and substituted derivatives	Biphenyls and derivatives	--	--	--	--
CC(C)c1ccccc1O	2-isopropylphenol	Organic compounds	Benzenoids	Benzene and substituted derivatives	Cumenes	--	--	--	--
Nc1c(Cl)c(Oc2ccccc2)ccc1[N+]([O-])=O	aclonifen	Organic compounds	Benzenoids	Benzene and substituted derivatives	Diphenylethers	--	--	--	--
CC(C)(C)C1=CC=C(C=C1)C(CCCN2CCC(CC2)C(C3=CC=CC=C3)(C4=CC=CC=C4)O)O	terfenadine	Organic compounds	Benzenoids	Benzene and substituted derivatives	Diphenylmethanes	--	--	--	--
CN(C)C(=O)C(CCN1CCC(CC1)(C2=CC=C(C=C2)Cl)O)(C3=CC=CC=C3)C4=CC=CC=C4	loperamide	Organic compounds	Benzenoids	Benzene and substituted derivatives	Diphenylmethanes	--	--	--	--
O(CCN1CCN(CC1)CCCc1ccccc1)C(c1ccccc1)c1ccccc1	GBR-12935	Organic compounds	Benzenoids	Benzene and substituted derivatives	Diphenylmethanes	--	--	--	--
Brc1ccc(cc1)N=[P](N=[P](N2CCCC2)(N3CCCC3)N4CCCC4)(N=[P](N5CCCC5)(N6CCCC6)N7CCCC7)N=[P](N8CCCC8)(N9CCCC9)N%10CCCC%10	4-Br-C6H4-P4(pyrr)	Organic compounds	Benzenoids	Benzene and substituted derivatives	Halobenzenes	Bromobenzenes	--	--	--
Clc1ccccc1N=P(N=P(N1CCCC1)(N1CCCC1)N1CCCC1)(N1CCCC1)N1CCCC1	2-Cl-C6H4-P2(pyrr)	Organic compounds	Benzenoids	Benzene and substituted derivatives	Halobenzenes	Chlorobenzenes	--	--	--
Clc1ccccc1c2nnc(nn2)c3ccccc3Cl	clofentezine	Organic compounds	Benzenoids	Benzene and substituted derivatives	Halobenzenes	Chlorobenzenes	--	--	--
C[C@H]1C(SC(=O)N1C(=O)NC2CCCCC2)c3ccc(Cl)cc3	hexythiazox	Organic compounds	Benzenoids	Benzene and substituted derivatives	Halobenzenes	Chlorobenzenes	--	--	--
CCCCC(Cn1cncn1)(C#N)c2ccc(Cl)cc2	myclobutanil	Organic compounds	Benzenoids	Benzene and substituted derivatives	Halobenzenes	Chlorobenzenes	--	--	--
FC(F)C(F)(F)OCC(Cn1cncn1)c2ccc(Cl)cc2Cl	tetraconazole	Organic compounds	Benzenoids	Benzene and substituted derivatives	Halobenzenes	Chlorobenzenes	Dichlorobenzenes	--	--
Clc1ccc(Cl)c(N=P(N2CCCC2)(N2CCCC2)N2CCCC2)c1	2,5-Cl2-C6H3-P(pyrr)	Organic compounds	Benzenoids	Benzene and substituted derivatives	Halobenzenes	Chlorobenzenes	Dichlorobenzenes	--	--
CCCC1COC(Cn2cncn2)(O1)c3ccc(Cl)cc3Cl	propiconazole	Organic compounds	Benzenoids	Benzene and substituted derivatives	Halobenzenes	Chlorobenzenes	Dichlorobenzenes	--	--
C1=CC(=C(C(=C1)Cl)CC(=O)N=C(N)N)Cl	guanfacine hydrochloride	Organic compounds	Benzenoids	Benzene and substituted derivatives	Halobenzenes	Chlorobenzenes	Dichlorobenzenes	--	--
CC1(OC(=O)N(C1=O)c2cc(Cl)cc(Cl)c2)C=C	vinclozolin	Organic compounds	Benzenoids	Benzene and substituted derivatives	Halobenzenes	Chlorobenzenes	Dichlorobenzenes	--	--
C[Si](Cn1cncn1)(c2ccc(F)cc2)c3ccc(F)cc3	flusilazole	Organic compounds	Benzenoids	Benzene and substituted derivatives	Halobenzenes	Fluorobenzenes	--	--	--
Nc1cccc(c1)[N+]([O-])=O	3-nitroaniline	Organic compounds	Benzenoids	Benzene and substituted derivatives	Nitrobenzenes	--	--	--	--
Nc1ccccc1[N+]([O-])=O	2-nitroaniline	Organic compounds	Benzenoids	Benzene and substituted derivatives	Nitrobenzenes	--	--	--	--
Nc1ccc(F)c(c1)[N+]([O-])=O	4-fluoro-3-nitroaniline	Organic compounds	Benzenoids	Benzene and substituted derivatives	Nitrobenzenes	--	--	--	--
Nc1ccc(cc1)[N+]([O-])=O	4-nitroaniline	Organic compounds	Benzenoids	Benzene and substituted derivatives	Nitrobenzenes	--	--	--	--
Nc1ccc(Cl)cc1[N+]([O-])=O	4-chloro-2-nitroaniline	Organic compounds	Benzenoids	Benzene and substituted derivatives	Nitrobenzenes	--	--	--	--
O=[N+]([O-])c1cccc([N+](=O)[O-])c1N=P(N1CCCC1)(N1CCCC1)N1CCCC1	2,6(NO2)2phenyl-P(pyrr)	Organic compounds	Benzenoids	Benzene and substituted derivatives	Nitrobenzenes	--	--	--	--
Nc1c(cc(cc1[N+]([O-])=O)[N+]([O-])=O)[N+]([O-])=O	2,4,6-trinitroaniline	Organic compounds	Benzenoids	Benzene and substituted derivatives	Nitrobenzenes	--	--	--	--
[O-][N+](=O)c1ccccc1C=O	2-nitrobenzaldehyde	Organic compounds	Benzenoids	Benzene and substituted derivatives	Nitrobenzenes	Nitrobenzaldehydes	--	--	--
[O-][N+](=O)c1ccc(C=O)cc1	4-nitrobenzaldehyde	Organic compounds	Benzenoids	Benzene and substituted derivatives	Nitrobenzenes	Nitrobenzaldehydes	--	--	--
[O-][N+](=O)c1cccc(C=O)c1	3-nitrobenzaldehyde	Organic compounds	Benzenoids	Benzene and substituted derivatives	Nitrobenzenes	Nitrobenzaldehydes	--	--	--
CC(C)c1ccc(NC(=O)N(C)C)cc1	isoproturon	Organic compounds	Benzenoids	Benzene and substituted derivatives	N-phenylureas	--	--	--	--
CON(C)C(=O)Nc1ccc(Cl)c(Cl)c1	linuron	Organic compounds	Benzenoids	Benzene and substituted derivatives	N-phenylureas	--	--	--	--
CC(C)(C)[C@H]([C@@H](CC1=CC=C(C=C1)Cl)N2C=NC=N2)O	paclobutrazol	Organic compounds	Benzenoids	Benzene and substituted derivatives	Phenethylamines	Amphetamines and derivatives	--	--	--
CNC(=O)Oc1cc(C)c(SC)c(C)c1	methiocarb	Organic compounds	Benzenoids	Benzene and substituted derivatives	Phenoxy compounds	--	--	--	--
CN=C(O)Oc1cc(C)c(S(C)=O)c(C)c1	methiocarb-sulfoxide	Organic compounds	Benzenoids	Benzene and substituted derivatives	Phenyl methylcarbamates	--	--	--	--
CN=C(O)Oc1cc(C)c(S(C)(=O)=O)c(C)c1	methiocarb-sulfone	Organic compounds	Benzenoids	Benzene and substituted derivatives	Phenyl methylcarbamates	--	--	--	--
CC(C)NCC(COC1=CC=C(C=C1)CC(=O)N)O	atenolol	Organic compounds	Benzenoids	Benzene and substituted derivatives	Phenylacetamides	--	--	--	--
CO/C=C(\C1=CC=CC=C1OC2=NC=NC(=C2)OC3=CC=CC=C3C#N)/C(=O)OC	azoxystrobin	Organic compounds	Benzenoids	Benzene and substituted derivatives	Phenyl-beta-methoxyacrylates	--	--	--	--
N#CC(c1cc(OC)c(OC)cc1)(CCCN(CCc2ccc(OC)c(OC)c2)C)C(C)C	verapimil	Organic compounds	Benzenoids	Benzene and substituted derivatives	Phenylbutylamines	--	--	--	--
COC(=O)N(C(=O)N1CO[C@]2(Cc3cc(Cl)ccc3C2=N1)C(=O)OC)c4ccc(OC(F)(F)F)cc4	indoxacarb	Organic compounds	Benzenoids	Benzene and substituted derivatives	Phenylcarbamic acid esters	--	--	--	--
C1=CC=C(C=C1)NN=C2C=CC(=O)C=C2	4-phenylazophenol	Organic compounds	Benzenoids	Benzene and substituted derivatives	Phenylhydrazines	--	--	--	--
CC\1=NOC(=O)C1=N\Nc2ccccc2Cl	drazoxolon	Organic compounds	Benzenoids	Benzene and substituted derivatives	Phenylhydrazines	--	--	--	--
NCc1ccccc1	benzylamine	Organic compounds	Benzenoids	Benzene and substituted derivatives	Phenylmethylamines	--	--	--	--
C(NCc1ccccc1)c2ccccc2	dibenzylamine	Organic compounds	Benzenoids	Benzene and substituted derivatives	Phenylmethylamines	--	--	--	--
CC(C)NCc1ccccc1	N-isopropylbenzylamine	Organic compounds	Benzenoids	Benzene and substituted derivatives	Phenylmethylamines	--	--	--	--
c1ccc(P(c2ccccc2)(c2ccccc2)c2ccccc2)cc1	tetraphenylphosphonium	Organic compounds	Benzenoids	Benzene and substituted derivatives	Phenylphosphines and derivatives	--	--	--	--
COc1cc(OC)cc(OC)c1P(c1c(OC)cc(OC)cc1OC)c1c(cc(cc1OC)OC)OC	[2,4,6-(MeO)3C6H2]3P	Organic compounds	Benzenoids	Benzene and substituted derivatives	Phenylphosphines and derivatives	--	--	--	--
c1ccccc1P(c1ccccc1)c1ccccc1	triphenylphosphine	Organic compounds	Benzenoids	Benzene and substituted derivatives	Phenylphosphines and derivatives	--	--	--	--
CN(C)c1ccc(N=Nc2ccc(N=P(c3ccccc3)(c3ccccc3)c3ccccc3)cc2)cc1	N,N-dimethyl-4-[2-[4-[(triphenylphosphoranylidene)amino]phenyl]diazenyl]-benzenamine	Organic compounds	Benzenoids	Benzene and substituted derivatives	Phenylphosphines and derivatives	--	--	--	--
c1ccc(N=Nc2ccc(N=P(c3ccccc3)(c3ccccc3)c3ccccc3)cc2)cc1	4-(2-phenyldiazenyl)-N- (triphenylphosphoranylidene)benzeneamine	Organic compounds	Benzenoids	Benzene and substituted derivatives	Phenylphosphines and derivatives	--	--	--	--
O=[N+]([O-])c1ccc(N=Nc2ccc(N=P(c3ccccc3)(c3ccccc3)c3ccccc3)cc2)cc1	4-[2-(4-nitrophenyl)diazenyl]-N-(triphenylphosphoranylidene)benzenamine	Organic compounds	Benzenoids	Benzene and substituted derivatives	Phenylphosphines and derivatives	--	--	--	--
CCO[P](=S)(Oc1ccc(cc1)C#N)c2ccccc2	cyanophenphos	Organic compounds	Benzenoids	Benzene and substituted derivatives	Phenylphosphonothioates	Phenyl phenylphosphonothioates	--	--	--
CC(C)(C)c1ccc(cc1)C(O)=O	4-tert-butylbenzoic acid	Organic compounds	Benzenoids	Benzene and substituted derivatives	Phenylpropanes	--	--	--	--
CC(C)(C)c1ccccc1O	2-tert-butylphenol	Organic compounds	Benzenoids	Benzene and substituted derivatives	Phenylpropanes	--	--	--	--
CC(C)(C)c1cc(c(O)c(c1)C(C)(C)C)C(C)(C)C	2,4,6-tri-tert-butylphenol	Organic compounds	Benzenoids	Benzene and substituted derivatives	Phenylpropanes	--	--	--	--
C[C@@H]1CN(C[C@@H](O1)C)CC(C)CC2=CC=C(C=C2)C(C)(C)C	fenpropimorph	Organic compounds	Benzenoids	Benzene and substituted derivatives	Phenylpropanes	--	--	--	--
CN(C)[S](=O)(=O)N(SC(F)(Cl)Cl)c1ccccc1	dichlofluanid	Organic compounds	Benzenoids	Benzene and substituted derivatives	Sulfanilides	--	--	--	--
CN(C)[S](=O)(=O)N(SC(F)(Cl)Cl)c1ccc(C)cc1	tolylfluanid	Organic compounds	Benzenoids	Benzene and substituted derivatives	Sulfanilides	--	--	--	--
Cc1ccc(N)cc1	4-methylaniline	Organic compounds	Benzenoids	Benzene and substituted derivatives	Toluenes	Aminotoluenes	--	--	--
Cc1ccccc1N	2-methylaniline	Organic compounds	Benzenoids	Benzene and substituted derivatives	Toluenes	Aminotoluenes	--	--	--
OC(=O)c1cccc(c1)C(F)(F)F	3-trifluoromethylbenzoic acid	Organic compounds	Benzenoids	Benzene and substituted derivatives	Trifluoromethylbenzenes	--	--	--	--
Oc1c(c(c(c(c1C(F)(F)F)C(F)(F)F)C(F)(F)F)C(F)(F)F)C(F)(F)F	pentakis(trifluoromethyl)phenol	Organic compounds	Benzenoids	Benzene and substituted derivatives	Trifluoromethylbenzenes	--	--	--	--
Oc1cccc(c1)C(F)(F)F	3-(trifluoromethyl)phenol	Organic compounds	Benzenoids	Benzene and substituted derivatives	Trifluoromethylbenzenes	--	--	--	--
FC(F)(F)c1ccc(N=P(N2CCCC2)(N2CCCC2)N2CCCC2)cc1	4-CF3-C6H4-P(pyrr)	Organic compounds	Benzenoids	Benzene and substituted derivatives	Trifluoromethylbenzenes	--	--	--	--
CNCCC(C1=CC=CC=C1)OC2=CC=C(C=C2)C(F)(F)F	fluoxetine	Organic compounds	Benzenoids	Benzene and substituted derivatives	Trifluoromethylbenzenes	--	--	--	--
CO\N=C(C(=O)OC)/c1ccccc1CO\N=C(/C)c2cccc(c2)C(F)(F)F	trifloxystrobin	Organic compounds	Benzenoids	Benzene and substituted derivatives	Trifluoromethylbenzenes	--	--	--	--
CCN(CC)CC(=O)Nc1c(C)cccc1C	lidocaine	Organic compounds	Benzenoids	Benzene and substituted derivatives	Xylenes	m-Xylenes	--	--	--
CN(C)CCC=C1C2=CC=CC=C2CCC3=CC=CC=C31	amitriptyline	Organic compounds	Benzenoids	Dibenzocycloheptenes	--	--	--	--	--
O=C(O)CNC(=O)OCC1c2ccccc2-c2ccccc21	GlyFmoc	Organic compounds	Benzenoids	Fluorenes	--	--	--	--	--
COc1ccc2cc(ccc2c1)C(C)C(O)=O	naproxen	Organic compounds	Benzenoids	Naphthalenes	--	--	--	--	--
Nc1cccc2ccccc12	1-naphthylamine	Organic compounds	Benzenoids	Naphthalenes	--	--	--	--	--
CC(C)NCC(COC1=CC=CC2=CC=CC=C21)O	propanolol	Organic compounds	Benzenoids	Naphthalenes	--	--	--	--	--
O=C\1C=Cc2ccccc2C1=N/Nc3ccccc3	sudan I	Organic compounds	Benzenoids	Naphthalenes	--	--	--	--	--
Cc1ccc(N\N=C2/C(=O)C=Cc3ccccc23)c(C)c1	sudan II	Organic compounds	Benzenoids	Naphthalenes	--	--	--	--	--
O=S(C1=CC=CC2=CC=CC=C21)(O)=O	naphthalene-1-sulfonic acid	Organic compounds	Benzenoids	Naphthalenes	Naphthalene sulfonic acids and derivatives	Naphthalene sulfonates	1-naphthalene sulfonates	--	--
O[S](=O)(=O)c1cccc2ccccc12	naphthalenesulfonic acid	Organic compounds	Benzenoids	Naphthalenes	Naphthalene sulfonic acids and derivatives	Naphthalene sulfonates	1-naphthalene sulfonates	--	--
FC1=C(O)C(F)=C(F)C2=C(F)C(F)=C(F)C(F)=C21	heptafluorornapht-2-ol	Organic compounds	Benzenoids	Naphthalenes	Naphthols and derivatives	--	--	--	--
CNC(=O)Oc1ccccc1OC(C)C	propoxur	Organic compounds	Benzenoids	Phenol ethers	--	--	--	--	--
COc1ccc(cc1)N(C)C	4-methoxy-N,N-dimethylaniline	Organic compounds	Benzenoids	Phenol ethers	Aminophenyl ethers	--	--	--	--
COc1ccc(N)cc1	4-methoxyaniline	Organic compounds	Benzenoids	Phenol ethers	Aminophenyl ethers	--	--	--	--
COc1cccc(c1)N(C)C	3-methoxy-N,N-dimethylaniline	Organic compounds	Benzenoids	Phenol ethers	Aminophenyl ethers	--	--	--	--
Oc1ccccc1O	2-hydroxyphenol	Organic compounds	Benzenoids	Phenols	Benzenediols	Catechols	--	--	--
Cc1ccc(O)c(O)c1	4-methylcatechol	Organic compounds	Benzenoids	Phenols	Benzenediols	Catechols	--	--	--
NCCc1ccc(O)c(O)c1	dopamine	Organic compounds	Benzenoids	Phenols	Benzenediols	Catechols	Catecholamines and derivatives	--	--
Oc1ccc(O)cc1	4-hydroxyphenol	Organic compounds	Benzenoids	Phenols	Benzenediols	Hydroquinones	--	--	--
Oc1cccc(Br)c1	3-bromophenol	Organic compounds	Benzenoids	Phenols	Halophenols	Bromophenols	M-bromophenols	--	--
Oc1ccccc1Br	2-bromophenol	Organic compounds	Benzenoids	Phenols	Halophenols	Bromophenols	O-bromophenols	--	--
Oc1c(Br)c(Br)c(Br)c(Br)c1Br	pentabromophenol	Organic compounds	Benzenoids	Phenols	Halophenols	Bromophenols	P-bromophenols	--	--
Oc1cccc(Cl)c1	3-chlorophenol	Organic compounds	Benzenoids	Phenols	Halophenols	Chlorophenols	M-chlorophenols	--	--
Oc1c(Cl)c(Cl)c(Cl)c(Cl)c1Cl	pentachlorophenol	Organic compounds	Benzenoids	Phenols	Halophenols	Chlorophenols	P-chlorophenols	--	--
Oc1ccc(Cl)cc1	4-chlorophenol	Organic compounds	Benzenoids	Phenols	Halophenols	Chlorophenols	P-chlorophenols	--	--
Oc1c(F)c(F)cc(F)c1F	2,3,5,6-tetrafluorophenol	Organic compounds	Benzenoids	Phenols	Halophenols	Fluorophenols	O-fluorophenols	--	--
Oc1c(F)c(F)c(F)c(F)c1F	pentafluorophenol	Organic compounds	Benzenoids	Phenols	Halophenols	Fluorophenols	P-fluorophenols	--	--
COc1ccccc1O	2-methoxyphenol	Organic compounds	Benzenoids	Phenols	Methoxyphenols	--	--	--	--
COc1ccc(O)cc1	4-methoxyphenol	Organic compounds	Benzenoids	Phenols	Methoxyphenols	--	--	--	--
COc1cccc(O)c1O	3-methoxycatechol	Organic compounds	Benzenoids	Phenols	Methoxyphenols	--	--	--	--
COc1cc(ccc1O)C(O)CN	normetanephrine	Organic compounds	Benzenoids	Phenols	Methoxyphenols	--	--	--	--
CNCC(O)c1ccc(O)c(OC)c1	metanephrine	Organic compounds	Benzenoids	Phenols	Methoxyphenols	--	--	--	--
Oc1ccccc1[N+]([O-])=O	2-nitrophenol	Organic compounds	Benzenoids	Phenols	Nitrophenols	--	--	--	--
Oc1cccc(c1)[N+]([O-])=O	3-nitrophenol	Organic compounds	Benzenoids	Phenols	Nitrophenols	--	--	--	--
Oc1ccc(cc1)[N+]([O-])=O	4-nitrophenol	Organic compounds	Benzenoids	Phenols	Nitrophenols	--	--	--	--
Oc1c(cc(c(O)c1[N+]([O-])=O)[N+]([O-])=O)[N+]([O-])=O	2,4,6-trinitro-1,3-benzenediol	Organic compounds	Benzenoids	Phenols	Nitrophenols	--	--	--	--
Oc1ccc(cc1[N+]([O-])=O)[N+]([O-])=O	2,4-dinitrophenol	Organic compounds	Benzenoids	Phenols	Nitrophenols	Dinitrophenols	--	--	--
Oc1cc(ccc1[N+]([O-])=O)[N+]([O-])=O	2,5-dinitrophenol	Organic compounds	Benzenoids	Phenols	Nitrophenols	Dinitrophenols	--	--	--
Oc1c(cccc1[N+]([O-])=O)[N+]([O-])=O	2,6-dinitrophenol	Organic compounds	Benzenoids	Phenols	Nitrophenols	Dinitrophenols	--	--	--
OC(=O)c1cc(cc(c1O)[N+]([O-])=O)[N+]([O-])=O	3,5-dinitrosalicylic acid	Organic compounds	Benzenoids	Phenols	Nitrophenols	Dinitrophenols	--	--	--
c1cc2ccc3cccc4ccc(c1)c2c34	pyrene	Organic compounds	Benzenoids	Pyrenes	--	--	--	--	--
COC(=O)CCCC(=O)OC	dimethyl glutarate	Organic compounds	Lipids and lipid-like molecules	Fatty Acyls	Fatty acid esters	Fatty acid methyl esters	--	--	--
COC(=O)CCC(=O)OC	dimethyl succinate	Organic compounds	Lipids and lipid-like molecules	Fatty Acyls	Fatty acid esters	Fatty acid methyl esters	--	--	--
CC(C)C(C(=O)OC(C#N)c1cccc(Oc2ccccc2)c1)c3ccc(Cl)cc3	fenvalerate	Organic compounds	Lipids and lipid-like molecules	Fatty Acyls	Fatty acid esters	Pyrethroids	--	--	--
OC(=O)C(\C)=C(\C)C(=O)O	dimethylmaleate	Organic compounds	Lipids and lipid-like molecules	Fatty Acyls	Fatty acids and conjugates	Branched fatty acids	Methyl-branched fatty acids	--	--
CCCCCCCCCCCCCC(O)=O	myristic acid	Organic compounds	Lipids and lipid-like molecules	Fatty Acyls	Fatty acids and conjugates	Long-chain fatty acids	--	--	--
C/C=C/C=C/C(O)=O	sorbic acid	Organic compounds	Lipids and lipid-like molecules	Fatty Acyls	Fatty acids and conjugates	Medium-chain fatty acids	--	--	--
CCCCCCCCCCCC(O)=O	dodecanoic acid	Organic compounds	Lipids and lipid-like molecules	Fatty Acyls	Fatty acids and conjugates	Medium-chain fatty acids	--	--	--
OC(=O)CCCCCCCC(O)=O	azelaic acid	Organic compounds	Lipids and lipid-like molecules	Fatty Acyls	Fatty acids and conjugates	Medium-chain fatty acids	--	--	--
NCCCCCC(O)=O	6-aminocaproic acid	Organic compounds	Lipids and lipid-like molecules	Fatty Acyls	Fatty acids and conjugates	Medium-chain fatty acids	--	--	--
CCCC(=O)OCC(COC(=O)CCC)OC(=O)CCC	glyceryl tributyrate	Organic compounds	Lipids and lipid-like molecules	Glycerolipids	Triradylcglycerols	Triacylglycerols	--	--	--
CC(=O)OCC(COC(=O)C)OC(=O)C	glyceryl triacetate	Organic compounds	Lipids and lipid-like molecules	Glycerolipids	Triradylcglycerols	Triacylglycerols	--	--	--
CC(C)c1ccc(cc1)C(O)=O	4-isopropylbenzoic acid	Organic compounds	Lipids and lipid-like molecules	Prenol lipids	Monoterpenoids	Aromatic monoterpenoids	--	--	--
CC12CCC3C(C1CCC2O)CCC4=CC(=O)CCC34C	testosterone	Organic compounds	Lipids and lipid-like molecules	Steroids and steroid derivatives	Androstane steroids	Androgens and derivatives	--	--	--
C[C@H](CCC(=O)NCC[S](O)(=O)=O)[C@H]1CC[C@H]2[C@@H]3[C@H](O)C[C@@H]4C[C@H](O)CC[C@]4(C)[C@H]3C[C@H](O)[C@]12C	taurocholic acid	Organic compounds	Lipids and lipid-like molecules	Steroids and steroid derivatives	Bile acids, alcohols and derivatives	Hydroxy bile acids, alcohols and derivatives	Trihydroxy bile acids, alcohols and derivatives	--	--
C[C@H](CCC(O)=O)[C@H]1CC[C@H]2[C@@H]3[C@H](O)C[C@@H]4C[C@H](O)CC[C@]4(C)[C@H]3C[C@H](O)[C@]12C	cholic acid	Organic compounds	Lipids and lipid-like molecules	Steroids and steroid derivatives	Bile acids, alcohols and derivatives	Hydroxy bile acids, alcohols and derivatives	Trihydroxy bile acids, alcohols and derivatives	--	--
CC(=O)C1CCC2C1(CCC3C2CCC4=CC(=O)CCC34C)C	progesterone	Organic compounds	Lipids and lipid-like molecules	Steroids and steroid derivatives	Pregnane steroids	Gluco/mineralocorticoids, progestogins and derivatives	--	--	--
[O-][N+](=O)c1[nH]ccn1	2-nitroimidazole	Organic compounds	Organic 1,3-dipolar compounds	Allyl-type 1,3-dipolar organic compounds	Organic nitro compounds	C-nitro compounds	Nitroaromatic compounds	--	--
[O-][N+](=O)c1n[nH]cn1	3-nitro-1H-1,2,4-triazole	Organic compounds	Organic 1,3-dipolar compounds	Allyl-type 1,3-dipolar organic compounds	Organic nitro compounds	C-nitro compounds	Nitroaromatic compounds	--	--
CNC(=O)O\N=C(/C)SC	methomyl	Organic compounds	Organic acids and derivatives	Carboximidic acids and derivatives	--	--	--	--	--
CNC(=O)O\N=C\C(C)(C)SC	aldicarb	Organic compounds	Organic acids and derivatives	Carboximidic acids and derivatives	--	--	--	--	--
OC(=O)CNC[P](O)(O)=O	glyphosate	Organic compounds	Organic acids and derivatives	Carboxylic acids and derivatives	Amino acids, peptides, and analogues	Amino acids and derivatives	Alpha amino acids and derivatives	--	--
C1CSC(=O)[C@H]1N	L-homocysteinethiolactone	Organic compounds	Organic acids and derivatives	Carboxylic acids and derivatives	Amino acids, peptides, and analogues	Amino acids and derivatives	Alpha amino acids and derivatives	--	--
O=C1SCC[C@H]1N	D-homocysteinethiolactone	Organic compounds	Organic acids and derivatives	Carboxylic acids and derivatives	Amino acids, peptides, and analogues	Amino acids and derivatives	Alpha amino acids and derivatives	--	--
CC(N)C(=O)O	alpha-alanine	Organic compounds	Organic acids and derivatives	Carboxylic acids and derivatives	Amino acids, peptides, and analogues	Amino acids and derivatives	Alpha amino acids and derivatives	Alanine and derivatives	--
COC(=O)C(C)N(C(=O)Cc1ccccc1)c2c(C)cccc2C	benalaxyl	Organic compounds	Organic acids and derivatives	Carboxylic acids and derivatives	Amino acids, peptides, and analogues	Amino acids and derivatives	Alpha amino acids and derivatives	Alpha amino acid esters	--
CCOC(=O)C(=CNCC(=O)O)C(=O)OCC	GlyDEEMM	Organic compounds	Organic acids and derivatives	Carboxylic acids and derivatives	Amino acids, peptides, and analogues	Amino acids and derivatives	Alpha amino acids and derivatives	Alpha amino acids	--
NCC(O)=O	glycine	Organic compounds	Organic acids and derivatives	Carboxylic acids and derivatives	Amino acids, peptides, and analogues	Amino acids and derivatives	Alpha amino acids and derivatives	Alpha amino acids	--
N[C@@H](CCC(N)=O)C(O)=O	glutamine	Organic compounds	Organic acids and derivatives	Carboxylic acids and derivatives	Amino acids, peptides, and analogues	Amino acids and derivatives	Alpha amino acids and derivatives	Alpha amino acids	L-alpha-amino acids
C[C@@H](O)[C@H](N)C(O)=O	threonine	Organic compounds	Organic acids and derivatives	Carboxylic acids and derivatives	Amino acids, peptides, and analogues	Amino acids and derivatives	Alpha amino acids and derivatives	Alpha amino acids	L-alpha-amino acids
N[C@@H](CCCNC(N)=N)C(O)=O	arginine	Organic compounds	Organic acids and derivatives	Carboxylic acids and derivatives	Amino acids, peptides, and analogues	Amino acids and derivatives	Alpha amino acids and derivatives	Alpha amino acids	L-alpha-amino acids
NCCCC[C@H](N)C(O)=O	lysine	Organic compounds	Organic acids and derivatives	Carboxylic acids and derivatives	Amino acids, peptides, and analogues	Amino acids and derivatives	Alpha amino acids and derivatives	Alpha amino acids	L-alpha-amino acids
N[C@@H](CC(N)=O)C(O)=O	asparagine	Organic compounds	Organic acids and derivatives	Carboxylic acids and derivatives	Amino acids, peptides, and analogues	Amino acids and derivatives	Alpha amino acids and derivatives	Asparagine and derivatives	--
O=C(O)C[C@H](N)C(=O)O	aspartic acid	Organic compounds	Organic acids and derivatives	Carboxylic acids and derivatives	Amino acids, peptides, and analogues	Amino acids and derivatives	Alpha amino acids and derivatives	Aspartic acid and derivatives	--
N[C@@H](CC(O)=O)C(O)=O	aspartic acid	Organic compounds	Organic acids and derivatives	Carboxylic acids and derivatives	Amino acids, peptides, and analogues	Amino acids and derivatives	Alpha amino acids and derivatives	Aspartic acid and derivatives	--
N[C@@H](CS)C(O)=O	cysteine	Organic compounds	Organic acids and derivatives	Carboxylic acids and derivatives	Amino acids, peptides, and analogues	Amino acids and derivatives	Alpha amino acids and derivatives	Cysteine and derivatives	--
N[C@@H](CCC(O)=O)C(O)=O	glutamic acid	Organic compounds	Organic acids and derivatives	Carboxylic acids and derivatives	Amino acids, peptides, and analogues	Amino acids and derivatives	Alpha amino acids and derivatives	Glutamic acid and derivatives	--
N[C@@H](Cc1c[nH]cn1)C(O)=O	histidine	Organic compounds	Organic acids and derivatives	Carboxylic acids and derivatives	Amino acids, peptides, and analogues	Amino acids and derivatives	Alpha amino acids and derivatives	Histidine and derivatives	--
CC[C@H](C)[C@H](N)C(O)=O	isoleucine	Organic compounds	Organic acids and derivatives	Carboxylic acids and derivatives	Amino acids, peptides, and analogues	Amino acids and derivatives	Alpha amino acids and derivatives	Isoleucine and derivatives	--
CC(C)C[C@H](N)C(O)=O	leucine	Organic compounds	Organic acids and derivatives	Carboxylic acids and derivatives	Amino acids, peptides, and analogues	Amino acids and derivatives	Alpha amino acids and derivatives	Leucine and derivatives	--
CSCC[C@H](N)C(O)=O	methionine	Organic compounds	Organic acids and derivatives	Carboxylic acids and derivatives	Amino acids, peptides, and analogues	Amino acids and derivatives	Alpha amino acids and derivatives	Methionine and derivatives	--
N[C@@H](Cc1ccccc1)C(O)=O	phenylalanine	Organic compounds	Organic acids and derivatives	Carboxylic acids and derivatives	Amino acids, peptides, and analogues	Amino acids and derivatives	Alpha amino acids and derivatives	Phenylalanine and derivatives	--
O=C(O)C(Cc1ccccc1)NC(=O)OCC1c2ccccc2-c2ccccc21	PheFmoc	Organic compounds	Organic acids and derivatives	Carboxylic acids and derivatives	Amino acids, peptides, and analogues	Amino acids and derivatives	Alpha amino acids and derivatives	Phenylalanine and derivatives	--
CCOC(=O)C(=CNC(Cc1ccccc1)C(=O)O)C(=O)OCC	PheDEEMM	Organic compounds	Organic acids and derivatives	Carboxylic acids and derivatives	Amino acids, peptides, and analogues	Amino acids and derivatives	Alpha amino acids and derivatives	Phenylalanine and derivatives	--
CCCC1CC(N(C)C1)C(=O)NC(C(C)O)C2OC(SC)C(O)C(O)C2O	lincomycin	Organic compounds	Organic acids and derivatives	Carboxylic acids and derivatives	Amino acids, peptides, and analogues	Amino acids and derivatives	Alpha amino acids and derivatives	Proline and derivatives	--
OC(=O)[C@@H]1CCCN1	proline	Organic compounds	Organic acids and derivatives	Carboxylic acids and derivatives	Amino acids, peptides, and analogues	Amino acids and derivatives	Alpha amino acids and derivatives	Proline and derivatives	--
N[C@@H](CO)C(O)=O	serine	Organic compounds	Organic acids and derivatives	Carboxylic acids and derivatives	Amino acids, peptides, and analogues	Amino acids and derivatives	Alpha amino acids and derivatives	Serine and derivatives	--
N[C@@H](Cc1ccc(O)cc1)C(O)=O	tyrosine	Organic compounds	Organic acids and derivatives	Carboxylic acids and derivatives	Amino acids, peptides, and analogues	Amino acids and derivatives	Alpha amino acids and derivatives	Tyrosine and derivatives	--
CC(C)[C@H](N)C(O)=O	valine	Organic compounds	Organic acids and derivatives	Carboxylic acids and derivatives	Amino acids, peptides, and analogues	Amino acids and derivatives	Alpha amino acids and derivatives	Valine and derivatives	--
NCCC(O)=O	beta-alanine	Organic compounds	Organic acids and derivatives	Carboxylic acids and derivatives	Amino acids, peptides, and analogues	Amino acids and derivatives	Beta amino acids and derivatives	--	--
CCCOC(O)=NCCCN(C)C	propamocarb	Organic compounds	Organic acids and derivatives	Carboxylic acids and derivatives	Amino acids, peptides, and analogues	Amino acids and derivatives	Carbamic acids and derivatives	Carbamate esters	--
NCCCC(O)=O	4-aminobutanoic acid	Organic compounds	Organic acids and derivatives	Carboxylic acids and derivatives	Amino acids, peptides, and analogues	Amino acids and derivatives	Gamma amino acids and derivatives	--	--
COC(=O)C(CCCCN)NC(=O)CNC(C)=O	Ac-Gly-Lys-OMe	Organic compounds	Organic acids and derivatives	Carboxylic acids and derivatives	Amino acids, peptides, and analogues	Peptides	--	--	--
CC1(C)S[C@@H]2[C@H](NC(=O)Cc3ccccc3)C(=O)N2[C@H]1C(O)=O	penicillin G	Organic compounds	Organic acids and derivatives	Carboxylic acids and derivatives	Amino acids, peptides, and analogues	Peptides	Dipeptides	--	--
NC(Cc1ccccc1)C(=O)NC(Cc1ccccc1)C(=O)NC(Cc1ccccc1)C(=O)NC(Cc1ccccc1)C(=O)O	Phe-Phe-Phe-Phe	Organic compounds	Organic acids and derivatives	Carboxylic acids and derivatives	Amino acids, peptides, and analogues	Peptides	Oligopeptides	--	--
NCC(=O)NCC(=O)NCC(=O)NC(Cc1ccccc1)C(=O)NC(Cc1ccccc1)C(N)=O	Gly-Gly-Gly-Phe-Phe-NH2	Organic compounds	Organic acids and derivatives	Carboxylic acids and derivatives	Amino acids, peptides, and analogues	Peptides	Oligopeptides	--	--
NCC(=O)N1CCC[C@H]1C(=O)NCC(=O)NCC(O)=O	Gly-Pro-Gly-Gly	Organic compounds	Organic acids and derivatives	Carboxylic acids and derivatives	Amino acids, peptides, and analogues	Peptides	Oligopeptides	--	--
CC(NC(=O)C(CC(=O)O)NC(=O)CNC(=O)CN)C(=O)O	Gly-Gly-Asp-Ala	Organic compounds	Organic acids and derivatives	Carboxylic acids and derivatives	Amino acids, peptides, and analogues	Peptides	Oligopeptides	--	--
NCC(=O)NCC(=O)NCC(N)=O	Gly3-NH2	Organic compounds	Organic acids and derivatives	Carboxylic acids and derivatives	Amino acids, peptides, and analogues	Peptides	Oligopeptides	--	--
CNC(=O)C(C)SCCS[P](=O)(OC)OC	vamidothion	Organic compounds	Organic acids and derivatives	Carboxylic acids and derivatives	Carboxylic acid derivatives	Carboxylic acid amides	Secondary carboxylic acid amides	--	--
CNC(=O)O\N=C(SC)\C(=O)N(C)C	oxamyl	Organic compounds	Organic acids and derivatives	Carboxylic acids and derivatives	Carboxylic acid derivatives	Carboxylic acid amides	Tertiary carboxylic acid amides	--	--
OC(=O)/C=C/C(O)=O	fumaric acid	Organic compounds	Organic acids and derivatives	Carboxylic acids and derivatives	Dicarboxylic acids and derivatives	--	--	--	--
CC(=O)OCCOC(=O)C	ethylene glycol diacetate	Organic compounds	Organic acids and derivatives	Carboxylic acids and derivatives	Dicarboxylic acids and derivatives	--	--	--	--
COC(=O)CC(=O)OC	dimethyl malonate	Organic compounds	Organic acids and derivatives	Carboxylic acids and derivatives	Dicarboxylic acids and derivatives	--	--	--	--
CCOC=C(C(=O)OCC)C(=O)OCC	diethyl ethoxymethylenemalonate	Organic compounds	Organic acids and derivatives	Carboxylic acids and derivatives	Dicarboxylic acids and derivatives	--	--	--	--
CN1[C@@H]2CC(C[C@H]1[C@H]3[C@@H]2O3)OC(=O)[C@H](CO)C4=CC=CC=C4	scopolamine	Organic compounds	Organic acids and derivatives	Hydroxy acids and derivatives	Beta hydroxy acids and derivatives	--	--	--	--
CCOC(=O)N(C)C(=O)CS[P](=S)(OCC)OCC	mecarbam	Organic compounds	Organic acids and derivatives	Organic dithiophosphoric acids and derivatives	Dithiophosphate O-esters	--	--	--	--
CCO[P](=S)(OCC)SCSCC	phorate	Organic compounds	Organic acids and derivatives	Organic dithiophosphoric acids and derivatives	Dithiophosphate O-esters	--	--	--	--
NC[P](O)(O)=O	AMPA	Organic compounds	Organic acids and derivatives	Organic phosphonic acids and derivatives	Organic phosphonic acids	--	--	--	--
CCOC(=O)c1cn2nc(O[P](=S)(OCC)OCC)cc2nc1C	pyrazophos	Organic compounds	Organic acids and derivatives	Organic thiophosphoric acids and derivatives	Thiophosphoric acid esters	Aryl thiophosphates	--	--	--
CCO[P](=S)(OCC)Oc1ccc(cc1)[N+]([O-])=O	parathion-ethyl	Organic compounds	Organic acids and derivatives	Organic thiophosphoric acids and derivatives	Thiophosphoric acid esters	Aryl thiophosphates	Phenyl thiophosphates	--	--
CCO[P](=S)(OCC)Oc1cc(C)nc(n1)N(CC)CC	pirimiphos-ethyl	Organic compounds	Organic acids and derivatives	Organic thiophosphoric acids and derivatives	Thiophosphoric acid esters	Aryl thiophosphates	Pyrimidinyl phosphorothioates	--	--
NCC(=O)NCCC(=O)NCCC(=O)O	Gly-?-Ala-?-Ala	Organic compounds	Organic acids and derivatives	Peptidomimetics	Hybrid peptides	--	--	--	--
NC(CO)(CO)CO	trizma base	Organic compounds	Organic nitrogen compounds	Organonitrogen compounds	Amines	Alkanolamines	1,2-aminoalcohols	--	--
CCN	ethylamine	Organic compounds	Organic nitrogen compounds	Organonitrogen compounds	Amines	Primary amines	Monoalkylamines	--	--
CCCCCCCN	heptylamine	Organic compounds	Organic nitrogen compounds	Organonitrogen compounds	Amines	Primary amines	Monoalkylamines	--	--
CCCCCCN	hexylamine	Organic compounds	Organic nitrogen compounds	Organonitrogen compounds	Amines	Primary amines	Monoalkylamines	--	--
CCCCCN	pentylamine	Organic compounds	Organic nitrogen compounds	Organonitrogen compounds	Amines	Primary amines	Monoalkylamines	--	--
CCCCN	butylamine	Organic compounds	Organic nitrogen compounds	Organonitrogen compounds	Amines	Primary amines	Monoalkylamines	--	--
CCNCC	diethylamine	Organic compounds	Organic nitrogen compounds	Organonitrogen compounds	Amines	Secondary amines	Dialkylamines	--	--
CN(C)c1ccccc1	N,N-dimethylaniline	Organic compounds	Organic nitrogen compounds	Organonitrogen compounds	Amines	Tertiary amines	Tertiary alkylarylamines	Dialkylarylamines	--
CN(C)c1ccc(cc1)N(C)C	4-dimethylamino-N,N-dimethylaniline	Organic compounds	Organic nitrogen compounds	Organonitrogen compounds	Amines	Tertiary amines	Tertiary alkylarylamines	Dialkylarylamines	--
CN(C)c1ccc(N)cc1	4-amino-N,N-dimethylaniline	Organic compounds	Organic nitrogen compounds	Organonitrogen compounds	Amines	Tertiary amines	Tertiary alkylarylamines	Dialkylarylamines	--
CN(C)c1cc(C)nc(Cl)n1	crimidine	Organic compounds	Organic nitrogen compounds	Organonitrogen compounds	Amines	Tertiary amines	Tertiary alkylarylamines	Dialkylarylamines	--
CCN(CC)C(=S)SSC(=S)N(CC)CC	tetraethylthiuram disulfide	Organic compounds	Organic nitrogen compounds	Organonitrogen compounds	Amines	Tertiary amines	Thiuram disulfides	--	--
CN(C)C(=S)SSC(=S)N(C)C	thiram	Organic compounds	Organic nitrogen compounds	Organonitrogen compounds	Amines	Tertiary amines	Thiuram disulfides	--	--
CCCN(CCC)CCC	tripropylamine	Organic compounds	Organic nitrogen compounds	Organonitrogen compounds	Amines	Tertiary amines	Trialkylamines	--	--
CCN(CC)CC	triethylamine	Organic compounds	Organic nitrogen compounds	Organonitrogen compounds	Amines	Tertiary amines	Trialkylamines	--	--
CCCCN(CCCC)CCCC	tributylamine	Organic compounds	Organic nitrogen compounds	Organonitrogen compounds	Amines	Tertiary amines	Trialkylamines	--	--
CN(C)C	trimethylamine	Organic compounds	Organic nitrogen compounds	Organonitrogen compounds	Amines	Tertiary amines	Trialkylamines	--	--
CC(C)CN1CCN2CCN(P1N(CC2)CC(C)C)CC(C)C	triisobutylphosphatrane	Organic compounds	Organic nitrogen compounds	Organonitrogen compounds	Amines	Tertiary amines	Trialkylamines	--	--
c1ccc(cc1)N(c2ccccc2)c3ccccc3	triphenylamine	Organic compounds	Organic nitrogen compounds	Organonitrogen compounds	Amines	Tertiary amines	Triarylamines	--	--
CNC(=NC)N(C)C	tetramethylguanidine	Organic compounds	Organic nitrogen compounds	Organonitrogen compounds	Guanidines	--	--	--	--
NC(N)=N	guanidine	Organic compounds	Organic nitrogen compounds	Organonitrogen compounds	Guanidines	--	--	--	--
CCCNC(NCCC)=NCCC	N,N,N- tripropylguanidine	Organic compounds	Organic nitrogen compounds	Organonitrogen compounds	Guanidines	--	--	--	--
CCCN=C(NCCC)NCCCN(C)C	N-[(CH2)3NMe2]-N,N-propylguanidine	Organic compounds	Organic nitrogen compounds	Organonitrogen compounds	Guanidines	--	--	--	--
CCCN=C(NCCCN(C)C)NCCCN(C)C	N,N-[(CH2)3NMe2]2-N- propylguanidiin	Organic compounds	Organic nitrogen compounds	Organonitrogen compounds	Guanidines	--	--	--	--
[O-][N+](=O)NC1=NCCN1Cc2ccc(Cl)nc2	imidacloprid	Organic compounds	Organic nitrogen compounds	Organonitrogen compounds	Guanidines	Nitroguanidines	--	--	--
CC(=O)Nc1sc(cn1)[N+]([O-])=O	2-acetamido-5-nitrothiazole	Organic compounds	Organic nitrogen compounds	Organonitrogen compounds	N-arylamides	N-acetylarylamines	--	--	--
CNC(=O)O\N=C\C(C)(C)[S](C)=O	aldicarb-sulfoxide	Organic compounds	Organic nitrogen compounds	Organonitrogen compounds	Oxime carbamates	--	--	--	--
CC(=O)OCC[N+](C)(C)C	acetylcholine	Organic compounds	Organic nitrogen compounds	Organonitrogen compounds	Quaternary ammonium salts	Cholines	Acyl cholines	--	--
CC[N+](CC)(CC)CC	tetraethylammonium	Organic compounds	Organic nitrogen compounds	Organonitrogen compounds	Quaternary ammonium salts	Tetraalkylammonium salts	--	--	--
CCC[N+](CCC)(CCC)CCC	tetrapropylammonium	Organic compounds	Organic nitrogen compounds	Organonitrogen compounds	Quaternary ammonium salts	Tetraalkylammonium salts	--	--	--
C[N+](C)(C)C	tetramethylammonium	Organic compounds	Organic nitrogen compounds	Organonitrogen compounds	Quaternary ammonium salts	Tetraalkylammonium salts	--	--	--
CCCCCC[N+](CCCCCC)(CCCCCC)CCCCCC	tetrahexylammonium	Organic compounds	Organic nitrogen compounds	Organonitrogen compounds	Quaternary ammonium salts	Tetraalkylammonium salts	--	--	--
CCCC[N+](CCCC)(CCCC)CCCC	tetrabutylammonium	Organic compounds	Organic nitrogen compounds	Organonitrogen compounds	Quaternary ammonium salts	Tetraalkylammonium salts	--	--	--
C[N+](C)(C)CCCl	chlormequat	Organic compounds	Organic nitrogen compounds	Organonitrogen compounds	Quaternary ammonium salts	Tetraalkylammonium salts	--	--	--
OC(C(F)(F)F)(C(F)(F)F)C(F)(F)F	perfluoro-tert-butanol	Organic compounds	Organic oxygen compounds	Organooxygen compounds	Alcohols and polyols	Tertiary alcohols	--	--	--
OC[C@H]1C[C@H](N[C@H]2C=C(CO)[C@@H](O)[C@H](O)[C@H]2O)[C@H](O)[C@@H](O)[C@@H]1O[C@@H]3O[C@H](CO)[C@@H](O)[C@H](O)[C@H]3O	validamycin A	Organic compounds	Organic oxygen compounds	Organooxygen compounds	Carbohydrates and carbohydrate conjugates	Glycosyl compounds	O-glycosyl compounds	--	--
Oc1ccccc1C=O	2-hydroxybenzaldehyde	Organic compounds	Organic oxygen compounds	Organooxygen compounds	Carbonyl compounds	Aldehydes	Aryl-aldehydes	Benzaldehydes	Hydroxybenzaldehydes
Oc1ccc(C=O)cc1	4-hydroxybenzaldehyde	Organic compounds	Organic oxygen compounds	Organooxygen compounds	Carbonyl compounds	Aldehydes	Aryl-aldehydes	Benzaldehydes	Hydroxybenzaldehydes
C1CN(CCC1(C2=CC=C(C=C2)Cl)O)CCCC(=O)C3=CC=C(C=C3)F	haloperidol	Organic compounds	Organic oxygen compounds	Organooxygen compounds	Carbonyl compounds	Ketones	Aryl ketones	Phenylketones	Alkyl-phenylketones
CCCCC1=C(C2=CC=CC=C2O1)C(=O)C3=CC(=C(C(=C3)I)OCCN(CC)CC)I	amiodarone	Organic compounds	Organic oxygen compounds	Organooxygen compounds	Carbonyl compounds	Ketones	Aryl ketones	Phenylketones	Aryl-phenylketones
COc1ccncc1	4-methoxypyridine	Organic compounds	Organic oxygen compounds	Organooxygen compounds	Ethers	Alkyl aryl ethers	--	--	--
COc1cccc(OC)n1	2,6-dimethoxy pyridine	Organic compounds	Organic oxygen compounds	Organooxygen compounds	Ethers	Alkyl aryl ethers	--	--	--
COc1ccccn1	2-methoxypyridine	Organic compounds	Organic oxygen compounds	Organooxygen compounds	Ethers	Alkyl aryl ethers	--	--	--
Fc1ccc(Oc2ccnc3cc(Cl)cc(Cl)c23)cc1	quinoxyfen	Organic compounds	Organic oxygen compounds	Organooxygen compounds	Ethers	Diarylethers	--	--	--
O=S(O)(C(C(C(C(C(C(C(C(F)(F)F)(F)F)(F)F)(F)F)(F)F)(F)F)(F)F)(F)F)=O	perfluorooctanesulfonic acid	Organic compounds	Organohalogen compounds	Alkyl halides	Alkyl fluorides	Perfluoroalkyl sulfonic acid and derivatives	Perfluorooctane sulfonic acid and derivatives	--	--
C1CCN2CCCN=C2CC1	1,8-diazabicyclo(5.4.0)undec-7-ene	Organic compounds	Organoheterocyclic compounds	Azepanes	--	--	--	--	--
Oc1ccccc1N=Nc2cc(ccc2O)c3ccccc3	4-phenylazophenol	Organic compounds	Organoheterocyclic compounds	Azobenzenes	--	--	--	--	--
CN(C)c1ccc(N=Nc2ccc(N=P(c3ccccc3)(c3ccccc3)N3CCCC3)cc2)cc1	4-[2-[4-[(diphenyl-1-pyrrolidinylphosphoranylidene)amino]phenyl]diazenyl]-N,N-dimethyl-benzenamine	Organic compounds	Organoheterocyclic compounds	Azobenzenes	--	--	--	--	--
O=[N+]([O-])c1ccc(N=Nc2ccc(N=P(c3ccccc3)(N3CCCC3)N3CCCC3)cc2)cc1	4-[2-(4-nitrophenyl)diazenyl]-N-(phenyldi-1-pyrrolidinylphosphoranylidene)benzenamine	Organic compounds	Organoheterocyclic compounds	Azobenzenes	--	--	--	--	--
O=C\1C=Cc2ccccc2C1=N/Nc3ccc(cc3)N=Nc4ccccc4	sudan III	Organic compounds	Organoheterocyclic compounds	Azobenzenes	--	--	--	--	--
Cc1cc(ccc1N\N=C2/C(=O)C=Cc3ccccc23)N=Nc4ccccc4C	sudan IV	Organic compounds	Organoheterocyclic compounds	Azobenzenes	--	--	--	--	--
c1ccc(N=Nc2ccc(N=P(c3ccccc3)(c3ccccc3)N3CCCC3)cc2)cc1	N-(diphenyl-1-pyrrolidinylphosphoranylidene)-4-(2-phenyldiazenyl)benzenamine	Organic compounds	Organoheterocyclic compounds	Azobenzenes	--	--	--	--	--
c1ccc(N=Nc2ccc(N=P(c3ccccc3)(N3CCCC3)N3CCCC3)cc2)cc1	4-(2-phenyldiazenyl)-N-(phenyldi-1-pyrrolidinylphosphoranylidene) benzenamine	Organic compounds	Organoheterocyclic compounds	Azobenzenes	--	--	--	--	--
CN(C)P(=Nc1ccc(N=Nc2ccccc2)cc1)(c1ccccc1)N(C)C	4-(2-phenyldiazenyl)-N-(phenylbis-1-(dimethylamino)phosphoranylidene) benzenamine	Organic compounds	Organoheterocyclic compounds	Azobenzenes	--	--	--	--	--
[O-][N+](=O)c1c[nH]cn1	4-nitroimidazole	Organic compounds	Organoheterocyclic compounds	Azoles	Imidazoles	Substituted imidazoles	Nitroimidazoles	--	--
C[n+]1ccn(CCCCCC)c1	hexyl-methylimidazolium	Organic compounds	Organoheterocyclic compounds	Azoles	Imidazoles	Substituted imidazoles	N-substituted imidazoles	--	--
CC[n+]1ccn(C)c1	ethyl-methylimidazolium	Organic compounds	Organoheterocyclic compounds	Azoles	Imidazoles	Substituted imidazoles	N-substituted imidazoles	--	--
CN\1COCN(/C1=N/[N+](=O)[O-])CC2=CN=C(S2)Cl	thiamethoxam	Organic compounds	Organoheterocyclic compounds	Azoles	Thiazoles	2,5-disubstituted thiazoles	--	--	--
CCO[P](=S)(OCC)Oc1ncn(n1)c2ccccc2	triazophos	Organic compounds	Organoheterocyclic compounds	Azoles	Triazoles	Phenyltriazoles	Phenyl-1,2,4-triazoles	--	--
O=C1CN(C(=O)N1c2ccccc2)c3ccccc3	diphenylhydantoin	Organic compounds	Organoheterocyclic compounds	Azolidines	Imidazolidines	Imidazolidinones	Imidazolidinediones	Hydantoins	Phenylhydantoins
C[C@@]1(C(=O)N(C(=O)N1)NC2=CC=CC=C2)C3=CC=CC=C3	(S)-3-Anilino-5-methyl-5-phenylimidazolidine-2,4-dione	Organic compounds	Organoheterocyclic compounds	Azolidines	Imidazolidines	Imidazolidinones	Imidazolidinediones	Hydantoins	Phenylhydantoins
CN1CCN2C(C1)c3ccccc3Cc4ccccc24	mianserin	Organic compounds	Organoheterocyclic compounds	Benzazepines	Dibenzazepines	--	--	--	--
Nc1[nH]c2ccccc2n1	2-aminobenzimidazole	Organic compounds	Organoheterocyclic compounds	Benzimidazoles	--	--	--	--	--
[nH]1cnc2ccccc12	benzimidazole	Organic compounds	Organoheterocyclic compounds	Benzimidazoles	--	--	--	--	--
[O-][N+](=O)c1ccc2nc[nH]c2c1	5-nitrobenzimidazole	Organic compounds	Organoheterocyclic compounds	Benzimidazoles	--	--	--	--	--
COC(=O)Nc1[nH]c2ccccc2n1	carbendazim	Organic compounds	Organoheterocyclic compounds	Benzimidazoles	2-benzimidazolylcarbamic acid esters	--	--	--	--
[nH]1ncc2ccccc12	indazole	Organic compounds	Organoheterocyclic compounds	Benzopyrazoles	Indazoles	--	--	--	--
[O-][N+](=O)c1ccc2cn[nH]c2c1	6-nitroindazole	Organic compounds	Organoheterocyclic compounds	Benzopyrazoles	Indazoles	--	--	--	--
CCOC1Oc2ccc(O[S](C)(=O)=O)cc2C1(C)C	ethofumesate	Organic compounds	Organoheterocyclic compounds	Coumarans	--	--	--	--	--
c1ccc2cnncc2c1	phthalazine	Organic compounds	Organoheterocyclic compounds	Diazanaphthalenes	Benzodiazines	Phthalazines	--	--	--
c1ccc2ncncc2c1	quinazoline	Organic compounds	Organoheterocyclic compounds	Diazanaphthalenes	Benzodiazines	Quinazolines	--	--	--
Fc1ccc2N=C(n3cncn3)N(C(=O)c2c1)c4ccc(Cl)cc4Cl	fluquinconazole	Organic compounds	Organoheterocyclic compounds	Diazanaphthalenes	Benzodiazines	Quinazolines	Quinazolinamines	--	--
c1ccc2nccnc2c1	quinoxaline	Organic compounds	Organoheterocyclic compounds	Diazanaphthalenes	Benzodiazines	Quinoxalines	--	--	--
C1CCC2(C1)CC(=O)N(C(=O)C2)CCCCN3CCN(CC3)C4=NC=CC=N4	buspirone	Organic compounds	Organoheterocyclic compounds	Diazinanes	Piperazines	N-arylpiperazines	--	--	--
C1CC(=O)NC2=C1C=CC(=C2)OCCCCN3CCN(CC3)C4=C(C(=CC=C4)Cl)Cl	aripiprazole	Organic compounds	Organoheterocyclic compounds	Diazinanes	Piperazines	Phenylpiperazines	--	--	--
CC(=O)N1CCN(CC1)C2=CC=C(C=C2)OCC3COC(O3)(CN4C=CN=C4)C5=C(C=C(C=C5)Cl)Cl	ketoconazole	Organic compounds	Organoheterocyclic compounds	Diazinanes	Piperazines	Phenylpiperazines	--	--	--
C1CN(CCN1CCCN2C(=O)N3C=CC=CC3=N2)C4=CC(=CC=C4)Cl	trazodone	Organic compounds	Organoheterocyclic compounds	Diazinanes	Piperazines	Phenylpiperazines	--	--	--
c1cnccn1	pyrazine	Organic compounds	Organoheterocyclic compounds	Diazines	Pyrazines	--	--	--	--
c1ccnnc1	pyridazine	Organic compounds	Organoheterocyclic compounds	Diazines	Pyridazines and derivatives	--	--	--	--
CCCCCCCCSC(=O)Oc1cc(Cl)nnc1c2ccccc2	pyridate	Organic compounds	Organoheterocyclic compounds	Diazines	Pyridazines and derivatives	Phenylpyridazines	--	--	--
NC1=C(Cl)C(=O)N(N=C1)c2ccccc2	chloridazon	Organic compounds	Organoheterocyclic compounds	Diazines	Pyridazines and derivatives	Pyridazinones	--	--	--
CCCCc1c(C)nc(NCC)nc1O[S](=O)(=O)N(C)C	bupirimate	Organic compounds	Organoheterocyclic compounds	Diazines	Pyrimidines and pyrimidine derivatives	Aminopyrimidines and derivatives	--	--	--
CC1=CNC(=O)NC1=O	thymine	Organic compounds	Organoheterocyclic compounds	Diazines	Pyrimidines and pyrimidine derivatives	Hydroxypyrimidines	--	--	--
O=C1NC=CC(=O)N1	uracil	Organic compounds	Organoheterocyclic compounds	Diazines	Pyrimidines and pyrimidine derivatives	Pyrimidones	--	--	--
NC1=NC(=O)NC=C1	cytosine	Organic compounds	Organoheterocyclic compounds	Diazines	Pyrimidines and pyrimidine derivatives	Pyrimidones	--	--	--
CC1=C(SC=[N+]1CC2=CN=C(N=C2N)C)CCO	thiamine	Organic compounds	Organoheterocyclic compounds	Diazines	Pyrimidines and pyrimidine derivatives	Thiamines	--	--	--
Nc1ncnc2nc[nH]c12	adenine	Organic compounds	Organoheterocyclic compounds	Imidazopyrimidines	Purines and purine derivatives	6-aminopurines	--	--	--
O=C1NC=Nc2nc[nH]c12	hypoxanthine	Organic compounds	Organoheterocyclic compounds	Imidazopyrimidines	Purines and purine derivatives	Purinones	Hypoxanthines	--	--
CN1C=NC2=C1C(=O)N(C(=O)N2C)C	caffeine	Organic compounds	Organoheterocyclic compounds	Imidazopyrimidines	Purines and purine derivatives	Xanthines	--	--	--
N[C@@H](Cc1c[nH]c2ccccc12)C(O)=O	tryptophan	Organic compounds	Organoheterocyclic compounds	Indoles and derivatives	Indolyl carboxylic acids and derivatives	--	--	--	--
ClC(Cl)C(Cl)(Cl)SN1C(=O)C2CC=CCC2C1=O	captafol	Organic compounds	Organoheterocyclic compounds	Isoindoles and derivatives	Isoindolines	Isoindolones	--	--	--
ON1C(=O)c2ccccc2C1=O	N-hydroxy-phthalimide	Organic compounds	Organoheterocyclic compounds	Isoindoles and derivatives	Isoindolines	Isoindolones	Phthalimides	--	--
O=C1NC(=O)c2ccccc12	phthalimide	Organic compounds	Organoheterocyclic compounds	Isoindoles and derivatives	Isoindolines	Isoindolones	Phthalimides	--	--
CCO[P](=S)(OCC)N1C(=O)c2ccccc2C1=O	ditalimfos	Organic compounds	Organoheterocyclic compounds	Isoindoles and derivatives	Isoindolines	Isoindolones	Phthalimides	--	--
CC1(C)S[C@@H]2[C@H](NC(=O)[C@H](N)c3ccccc3)C(=O)N2[C@H]1C(O)=O	ampicillin	Organic compounds	Organoheterocyclic compounds	Lactams	Beta lactams	Penams	Penicillins	--	--
c1cnc2c(c1)ccc3cccnc23	1,10-phenanthroline	Organic compounds	Organoheterocyclic compounds	Phenanthrolines	--	--	--	--	--
C1CCNCC1	pyridine	Organic compounds	Organoheterocyclic compounds	Piperidines	--	--	--	--	--
CN1CCCCC1	N-methylpiperidine	Organic compounds	Organoheterocyclic compounds	Piperidines	--	--	--	--	--
c1ccc(N2CC3CC(C2)CN(c2ccccc2)C3)cc1	N,N-diphenylbispidine	Organic compounds	Organoheterocyclic compounds	Piperidines	Phenylpiperidines	--	--	--	--
CC12CC1(C)C(=O)N(C2=O)c3cc(Cl)cc(Cl)c3	procymidone	Organic compounds	Organoheterocyclic compounds	Piperidines	Phenylpiperidines	--	--	--	--
OC(=O)CCc1ccccn1	2-pyridinepropionic acid	Organic compounds	Organoheterocyclic compounds	Pyridines and derivatives	--	--	--	--	--
OC(=O)CCc1ccncc1	4-pyridinepropionic acid	Organic compounds	Organoheterocyclic compounds	Pyridines and derivatives	--	--	--	--	--
c1ccncc1	pyridine	Organic compounds	Organoheterocyclic compounds	Pyridines and derivatives	--	--	--	--	--
Clc1cccnc1	3-chloropyridine	Organic compounds	Organoheterocyclic compounds	Pyridines and derivatives	--	--	--	--	--
Nc1cccc(N)n1	2,6-diaminopyridine	Organic compounds	Organoheterocyclic compounds	Pyridines and derivatives	Aminopyridines and derivatives	--	--	--	--
Nc1ccccn1	2-aminopyridine	Organic compounds	Organoheterocyclic compounds	Pyridines and derivatives	Aminopyridines and derivatives	--	--	--	--
Nc1cccnc1	3-aminopyridine	Organic compounds	Organoheterocyclic compounds	Pyridines and derivatives	Aminopyridines and derivatives	--	--	--	--
Nc1ccncc1	4-aminopyridine	Organic compounds	Organoheterocyclic compounds	Pyridines and derivatives	Aminopyridines and derivatives	--	--	--	--
c1ccc(nc1)c2ccccn2	2,2-bipyridine	Organic compounds	Organoheterocyclic compounds	Pyridines and derivatives	Bipyridines and oligopyridines	--	--	--	--
c1ccc2nc(ccc2c1)c3ccc4ccccc4n3	biquinoline	Organic compounds	Organoheterocyclic compounds	Pyridines and derivatives	Bipyridines and oligopyridines	--	--	--	--
Clc1ccccn1	2-chloropyridine	Organic compounds	Organoheterocyclic compounds	Pyridines and derivatives	Halopyridines	2-halopyridines	--	--	--
CC(=NC#N)N(C)CC1=CN=C(C=C1)Cl	acetamiprid	Organic compounds	Organoheterocyclic compounds	Pyridines and derivatives	Halopyridines	2-halopyridines	--	--	--
Oc1cccnc1	3-hydroxypyridine	Organic compounds	Organoheterocyclic compounds	Pyridines and derivatives	Hydroxypyridines	--	--	--	--
Cc1cccc(C)n1	2,6-dimethylpyridine	Organic compounds	Organoheterocyclic compounds	Pyridines and derivatives	Methylpyridines	--	--	--	--
Cc1cc(C)nc(C)c1	2,4,6-trimethylpyridine	Organic compounds	Organoheterocyclic compounds	Pyridines and derivatives	Methylpyridines	--	--	--	--
Cc1ccccn1	2-methylpyridine	Organic compounds	Organoheterocyclic compounds	Pyridines and derivatives	Methylpyridines	--	--	--	--
Cc1ncc(CO)c(C=O)c1O	pyridoxal	Organic compounds	Organoheterocyclic compounds	Pyridines and derivatives	Pyridine carboxaldehydes	Pyridoxals and derivatives	--	--	--
CCN(CC)C(=O)c1cccnc1	N,N-diethylnicotinamide	Organic compounds	Organoheterocyclic compounds	Pyridines and derivatives	Pyridinecarboxylic acids and derivatives	Pyridinecarboxamides	Nicotinamides	--	--
NC(=O)c1cccnc1	nicotinamide	Organic compounds	Organoheterocyclic compounds	Pyridines and derivatives	Pyridinecarboxylic acids and derivatives	Pyridinecarboxamides	Nicotinamides	--	--
Cc1ncc(CO)c(CN)c1O	pyridoxamine	Organic compounds	Organoheterocyclic compounds	Pyridines and derivatives	Pyridoxamines	Pyridoxamine 5'-phosphates	--	--	--
Cc1ncc(CO)c(CO)c1O	pyridoxine	Organic compounds	Organoheterocyclic compounds	Pyridines and derivatives	Pyridoxines	--	--	--	--
C1CCNC1	pyrrolidine	Organic compounds	Organoheterocyclic compounds	Pyrrolidines	--	--	--	--	--
CC(C)(C)N=[P](N=[P](N=[P](N1CCCC1)(N2CCCC2)N3CCCC3)(N4CCCC4)N5CCCC5)(N=[P](N6CCCC6)(N7CCCC7)N8CCCC8)N=[P](N9CCCC9)(N%10CCCC%10)N%11CCCC%11	t-Bu-P5(pyrr)	Organic compounds	Organoheterocyclic compounds	Pyrrolidines	--	--	--	--	--
c1ccc2ncccc2c1	quinoline	Organic compounds	Organoheterocyclic compounds	Quinolines and derivatives	--	--	--	--	--
c1ccc2c(c1)ccc3cccnc23	7,8-benzoquinoline	Organic compounds	Organoheterocyclic compounds	Quinolines and derivatives	--	--	--	--	--
Cc1ccc2cccc(N)c2n1	8-aminoquinaldine	Organic compounds	Organoheterocyclic compounds	Quinolines and derivatives	Aminoquinolines and derivatives	--	--	--	--
c1ccc2nc3ccccc3cc2c1	acridine	Organic compounds	Organoheterocyclic compounds	Quinolines and derivatives	Benzoquinolines	Acridines	--	--	--
C1=CC=C2C(=C1)C(=O)C3=CC=CC=C3N2	9(10H)acridanone	Organic compounds	Organoheterocyclic compounds	Quinolines and derivatives	Benzoquinolines	Acridines	Acridones	--	--
c1ccc2nc3ccc4cccnc4c3cc2c1	quinoquinoline	Organic compounds	Organoheterocyclic compounds	Quinolines and derivatives	Benzoquinolines	Acridines	Pyridoacridines	--	--
CCN1C=C(C(=O)C2=CC(=C(C=C21)N3CCNCC3)F)C(=O)O	norfloxacin	Organic compounds	Organoheterocyclic compounds	Quinolines and derivatives	Quinoline carboxylic acids	--	--	--	--
CN1C[C@@H]2C[C@H]1CN2c3cc4N(C=C(C(O)=O)C(=O)c4cc3F)C5CC5	danofloxacin	Organic compounds	Organoheterocyclic compounds	Quinolines and derivatives	Quinoline carboxylic acids	--	--	--	--
CCOc1ccc2NC(C)(C)C=C(C)c2c1	ethoxyquin	Organic compounds	Organoheterocyclic compounds	Quinolines and derivatives	Quinolones and derivatives	Hydroquinolones	--	--	--
CC(C)N1C(=O)N(CSC1=NC(C)(C)C)c2ccccc2	buprofezin	Organic compounds	Organoheterocyclic compounds	Thiadiazinanes	--	--	--	--	--
CN1CSC(=S)N(C)C1	dazomet	Organic compounds	Organoheterocyclic compounds	Thiadiazinanes	--	--	--	--	--
CC1=NN=C(c2ccccc2)C(=O)N1N	metamitrone	Organic compounds	Organoheterocyclic compounds	Triazines	1,2,4-triazines	--	--	--	--
CC1=NNC(=O)N(C1)\N=C\c2cccnc2	pymetrozin	Organic compounds	Organoheterocyclic compounds	Triazines	1,2,4-triazines	--	--	--	--
CCNc1nc(Cl)nc(NCC)n1	simazine	Organic compounds	Organoheterocyclic compounds	Triazines	1,3,5-triazines	Halo-S-triazines	Chloro-s-triazines	--	--
CCNc1nc(Cl)nc(NC(C)C)n1	atrazine	Organic compounds	Organoheterocyclic compounds	Triazines	1,3,5-triazines	Halo-S-triazines	Chloro-s-triazines	--	--
CC(C)(C)NC1=NC(=NC(=N1)NC2CC2)SC	cybutryn	Organic compounds	Organoheterocyclic compounds	Triazines	1,3,5-triazines	Methylthio-s-triazines	--	--	--
CCNc1nc(Cl)nc(NC(C)CC)n1	sebuthylazine	Organic compounds	Organoheterocyclic compounds	Triazines	Aminotriazines	1,3,5-triazine-2,4-diamines	--	--	--
Nc1nc(N)nc(NC2CC2)n1	cyromazine	Organic compounds	Organoheterocyclic compounds	Triazines	Aminotriazines	N-aliphatic s-triazines	--	--	--
CP(C)C	trimethylphosphine	Organic compounds	Organophosphorus compounds	Organic phosphines and derivatives	--	--	--	--	--
CCCS[P](=O)(OCC)SCCC	ethoprophos	Organic compounds	Organophosphorus compounds	Organothiophosphorus compounds	--	--	--	--	--
CO[P](N)(=O)SC	methamidophos	Organic compounds	Organophosphorus compounds	Organothiophosphorus compounds	Phosphoramidothioic-acid-O,S-diesters	--	--	--	--
CNC(=O)O\N=C\C(C)(C)[S](C)(=O)=O	aldicarb-sulfone	Organic compounds	Organosulfur compounds	Sulfonyls	Sulfones	--	--	--	--
CC[S](=O)CCS[P](=O)(OC)OC	demeton-S-methyl sulfoxide	Organic compounds	Organosulfur compounds	Sulfoxides	--	--	--	--	--
CC(C)N(C(C)C)C(=O)SCC(Cl)=C(Cl)Cl	tri-allate	Organic compounds	Organosulfur compounds	Thiocarbonyl compounds	Thiocarbamic acid derivatives	--	--	--	--
CSC1=NN=C(C(=O)N1N)C(C)(C)C	metribuzin	Organic compounds	Organosulfur compounds	Thioethers	Aryl thioethers	--	--	--	--
COCC(=O)Nc1cc(Sc2ccccc2)ccc1NC(NC(=O)OC)=NC(=O)OC	febantel	Organic compounds	Organosulfur compounds	Thioethers	Aryl thioethers	Diarylthioethers	--	--	--
OC(=O)C=Cc1ccccc1	cinnamic acid	Organic compounds	Phenylpropanoids and polyketides	Cinnamic acids and derivatives	Cinnamic acids	--	--	--	--
O=C(Oc1ccccc1)c2ccccc2	phenylbenzoate	Organic compounds	Phenylpropanoids and polyketides	Depsides and depsidones	--	--	--	--	--
O=C(Oc1ccccc1)c2ccccc2C(=O)Oc3ccccc3	diphenyl phthalate	Organic compounds	Phenylpropanoids and polyketides	Depsides and depsidones	--	--	--	--	--
CC(=O)CC(c1ccccc1)C2=C(O)Oc3ccccc3C2=O	warfarin	Organic compounds	Phenylpropanoids and polyketides	Homoisoflavonoids	Homoisoflavones	--	--	--	--
C1=CC=C(C(=C1)C2C(O2)(CN3C=NC=N3)C4=CC=C(C=C4)F)Cl	epoxiconazole	Organic compounds	Phenylpropanoids and polyketides	Stilbenes	--	--	--	--	--
C[C@@]1([C@H]2C[C@H]3[C@@H](C(=O)C(=C([C@]3(C(=O)C2=C(C4=C1C=CC=C4O)O)O)O)C(=O)N)N(C)C)O	tetracycline	Organic compounds	Phenylpropanoids and polyketides	Tetracyclines	--	--	--	--	--
