# Supplementary material for: Quantification for non-targeted LC/MS screening without standard substances
Source: Sci Rep. 2020 Apr 2;10:5808. doi: 10.1038/s41598-020-62573-z (PMC7118164; doi:10.1038/s41598-020-62573-z)
Supplement: Supplementary file 4 — Table S17. [file 41598_2020_62573_MOESM4_ESM.csv]

SMILES	compound	type	matrix	conc_level	isotope_correction	Area	concentration	logIE_pred	ret_time	conc_pred
CC1=C[C@@H]2[C@]([C@@H](C1=O)O)([C@]3(C[C@H]([C@H]([C@@]34CO4)O2)O)C)COC(=O)C	deoxynivalenol-15-acetate	analyte	solvent	1	122.4	87110.64	1.74E-07	3.093081743	2.476	6.24E-09
CC1=C(N=C(N=C1OC(=O)N(C)C)NC)C	pirimicarb-desmethyl	analyte	solvent	1	113.7	1049347.07	8.92E-09	2.658170675	1.713	1.54E-07
CN1C(=C(C(=N1)Cl)C(=O)OC)S(=O)(=O)NC(=O)NC2=NC(=CC(=N2)OC)OC	halosulfuron-methy	analyte	solvent	1	166.4	720611.33	5.76E-08	2.494981824	4.932	2.09E-07
CCOP(=S)(OCC)SCN1C2=C(C=C(C=C2)Cl)OC1=O	phosalone	analyte	solvent	1	168.9	379265.93	1.36E-07	2.676418742	5.975	8.01E-08
COP(=O)(OC)OC1=CC=C(C=C1)[N+](=O)[O-]	paraoxon-methyl	analyte	solvent	1	111	366903.81	4.05E-08	1.813244946	3.434	2.45E-07
CCOP(=O)(OCC)OP(=O)(OCC)OCC	TEPP	analyte	solvent	1	111.1	716734.83	3.45E-08	2.955941017	3.103	5.98E-08
CCOP(=O)(NC(C)C)OC1=CC(=C(C=C1)S(=O)C)C	fenamiphos-sulfoxide	analyte	solvent	1	122.7	713936.47	3.13E-08	3.206096191	3.148	4.17E-08
CC1=C(C=CC(=C1)OP(=S)(OC)OC)S(=O)C	fenthion-sulfoxide	analyte	solvent	1	124.6	1780731.41	8.50E-08	2.780628156	3.84	2.29E-07
CCOC(=O)NCCOC1=CC=C(C=C1)OC2=CC=CC=C2	fenoxycarb	analyte	solvent	1	121.9	502950.51	3.32E-08	2.948225122	5.28	4.67E-08
CC1=CC(=C(C(=C1)Cl)OP(=S)(OC)OC)Cl	tolclofos-methyl	analyte	solvent	1	204.5	534811.76	3.33E-07	2.425763374	5.958	2.16E-07
CCCCC(CN1C=NC=N1)(C#N)C2=CC=C(C=C2)Cl	myclobutanil	analyte	solvent	1	158.3	573885.96	2.23E-08	3.210611248	4.882	4.29E-08
CC1=C(C(=CC=C1)C)N(CN2C=CC=N2)C(=O)CCl	metazachlor	analyte	solvent	1	156.1	391372.8	3.61E-08	3.236123624	4.344	2.75E-08
C1C(C(C(=O)N1C2=CC=CC(=C2)C(F)(F)F)Cl)CCl	flurochloridone	analyte	solvent	1	200.7	216842.11	1.61E-07	2.097104268	5.304	1.56E-07
CCOC1=C(C=CC(=C1)OC2=C(C=C(C=C2)C(F)(F)F)Cl)[N+](=O)[O-]	oxyfluorfen	analyte	solvent	1	157.8	110607.45	1.38E-07	2.602332515	6.416	2.50E-08
CCC1=CC=CC(=C1N(COCC)C(=O)CCl)C	acetochlor	analyte	solvent	1	150.6	864149.7	1.86E-07	2.908792357	5.275	1.07E-07
C1=CC=C(C(=C1)C(C2=CC=C(C=C2)F)(C3=CN=CN=C3)O)Cl	nuarimol	analyte	solvent	1	160.5	363400.54	3.18E-08	3.018155243	4.508	3.91E-08
CCCCC(CN1C=NC=N1)(C2=C(C=C(C=C2)Cl)Cl)O	hexaconazole	analyte	solvent	1	206.6	518474.11	3.19E-08	3.412810227	5.208	3.50E-08
CC1=CC(=CC2=C1C3=CC(=CC(=C3C(=O)O2)O)OC)O	alternariol-mono	analyte	solvent	1	119	NA	1.84E-07	2.551548229	4.742	NA
CCCCCCCCSC(=O)OC1=CC(=NN=C1C2=CC=CC=C2)Cl	pyridate	analyte	solvent	1	173.2	492403.17	1.17E-08	3.504330728	7.489	2.36E-08
C1=CC=C2C(=C1)C=CC=C2CC(=O)N	1-naphthylacetamide	analyte	solvent	1	114.5	434123.87	2.70E-08	2.900549908	3.144	4.13E-08
COC(=O)N(C1=CC=CC=C1COC2=NN(C=C2)C3=CC=C(C=C3)Cl)OC	pyraclostrobin	analyte	solvent	1	166.1	763544.69	1.29E-08	3.435486125	5.842	3.98E-08
COC1=C2C3=C(C(=O)OCC3)C(=O)OC2=C4C5C=COC5OC4=C1	aflatoxin G1	analyte	solvent	1	122.2	65066.94	7.47E-09	2.849346415	3.368	7.25E-09
C1=CC=C(C(=C1)C2=NN=C(N=N2)C3=CC=CC=C3Cl)Cl	clofenfezine	analyte	solvent	1	206.7	0	8.28E-08	2.770093326	5.95	0
FC(F)C(F)(F)OCC(Cn1cncn1)c2ccc(Cl)cc2Cl	tetraconazole	analyte	solvent	1	204.3	759289.98	3.27E-08	3.163717292	5.015	7.98E-08
CC1(CON(C1=O)CC2=CC=CC=C2Cl)C	clomazone	analyte	solvent	1	152.2	930294.45	8.37E-09	3.129962876	4.452	7.74E-08
CCCOC(=O)NCCCN(C)C	propamocarb	analyte	solvent	1	111.8	1237751.6	1.06E-08	2.915037046	1.225	1.12E-07
CCC1=NN(C(=C1Cl)C(=O)NCC2=CC=C(C=C2)C(C)(C)C)C	tebufenpyrad	analyte	solvent	1	163.3	83489.3	3.60E-09	3.623245096	6.221	3.04E-09
CC(=NC#N)N(C)CC1=CN=C(C=C1)Cl	acetamiprid	analyte	solvent	1	149.8	662481.25	2.05E-08	2.547829946	2.789	1.57E-07
COP(=O)(N)SC	methamidophos	analyte	solvent	1	108.4	2487292.98	3.55E-07	1.919069824	0.852	1.34E-06
COC(=O)[C@]12CC3=C(C1=NN(CO2)C(=O)N(C4=CC=C(C=C4)OC(F)(F)F)C(=O)OC)C=CC(=C3)Cl	indoxacarb	analyte	solvent	1	172.7	348195.29	9.87E-09	2.363828672	6.052	1.33E-07
CC1=C(C(=CC=C1)C)N(C(=O)COC)N2CCOC2=O	oxadixyl	analyte	solvent	1	118.4	325947.23	3.60E-08	2.839812489	3.393	3.58E-08
CCOP(=S)(OCC)OC1=NN(C(=O)C=C1)C2=CC=CC=C2	pyridaphenthion	analyte	solvent	1	124.4	880882.94	2.94E-08	2.938004345	5.031	8.50E-08
CCOP(=O)(OCC)O/C(=C\Cl)/C1=C(C=C(C=C1)Cl)Cl	chlorfenrinphos	analyte	solvent	1	266.9	42808.3	5.59E-09	2.467461675	5.453	2.09E-08
CC1=C[C@@H]2[C@](CC1)([C@]3([C@@H]([C@H]([C@H]([C@]34CO4)O2)O)OC(=O)C)C)COC(=O)C	diacetoxyscirpenol	analyte	solvent	1	125.3	0	1.64E-08	3.206824295	3.368	0
COC1=C2C3=C(C(=O)CC3)C(=O)OC2=C4[C@@H]5C=CO[C@@H]5OC4=C1	aflatoxin B1	analyte	solvent	1	121.9	336932.03	3.20E-08	2.883138725	3.583	3.52E-08
CC1=C[C@@H]2[C@]([C@@H](C1=O)O)([C@]3(C[C@H]([C@H]([C@@]34CO4)O2)O)C)COC(=O)C	deoxynivalenol-15-acetate	analyte	solvent	2	122.4	164129.1	3.49E-07	3.093081743	2.476	1.18E-08
CC1=C(N=C(N=C1OC(=O)N(C)C)NC)C	pirimicarb-desmethyl	analyte	solvent	2	113.7	2364240.28	1.78E-08	2.658170675	1.713	3.47E-07
CN1C(=C(C(=N1)Cl)C(=O)OC)S(=O)(=O)NC(=O)NC2=NC(=CC(=N2)OC)OC	halosulfuron-methy	analyte	solvent	2	166.4	1603356.14	1.15E-07	2.494981824	4.932	4.64E-07
CCOP(=S)(OCC)SCN1C2=C(C=C(C=C2)Cl)OC1=O	phosalone	analyte	solvent	2	168.9	857650.8	2.72E-07	2.676418742	5.975	1.81E-07
COP(=O)(OC)OC1=CC=C(C=C1)[N+](=O)[O-]	paraoxon-methyl	analyte	solvent	2	111	663528.18	8.10E-08	1.813244946	3.434	4.44E-07
CCOP(=O)(OCC)OP(=O)(OCC)OCC	TEPP	analyte	solvent	2	111.1	1356847.47	6.89E-08	2.955941017	3.103	1.13E-07
CCOP(=O)(NC(C)C)OC1=CC(=C(C=C1)S(=O)C)C	fenamiphos-sulfoxide	analyte	solvent	2	122.7	1306147.36	6.27E-08	3.206096191	3.148	7.63E-08
CC1=C(C=CC(=C1)OP(=S)(OC)OC)S(=O)C	fenthion-sulfoxide	analyte	solvent	2	124.6	3744109.43	1.70E-07	2.780628156	3.84	4.82E-07
CCOC(=O)NCCOC1=CC=C(C=C1)OC2=CC=CC=C2	fenoxycarb	analyte	solvent	2	121.9	823764.24	6.64E-08	2.948225122	5.28	7.65E-08
CC1=CC(=C(C(=C1)Cl)OP(=S)(OC)OC)Cl	tolclofos-methyl	analyte	solvent	2	204.5	1261321.69	6.67E-07	2.425763374	5.958	5.09E-07
CCCCC(CN1C=NC=N1)(C#N)C2=CC=C(C=C2)Cl	myclobutanil	analyte	solvent	2	158.3	1034149.72	4.46E-08	3.210611248	4.882	7.73E-08
CC1=C(C(=CC=C1)C)N(CN2C=CC=N2)C(=O)CCl	metazachlor	analyte	solvent	2	156.1	809077.72	7.22E-08	3.236123624	4.344	5.69E-08
C1C(C(C(=O)N1C2=CC=CC(=C2)C(F)(F)F)Cl)CCl	flurochloridone	analyte	solvent	2	200.7	409284.28	3.22E-07	2.097104268	5.304	2.95E-07
CCOC1=C(C=CC(=C1)OC2=C(C=C(C=C2)C(F)(F)F)Cl)[N+](=O)[O-]	oxyfluorfen	analyte	solvent	2	157.8	136474.24	2.77E-07	2.602332515	6.416	3.08E-08
CCC1=CC=CC(=C1N(COCC)C(=O)CCl)C	acetochlor	analyte	solvent	2	150.6	1948193.72	3.72E-07	2.908792357	5.275	2.40E-07
C1=CC=C(C(=C1)C(C2=CC=C(C=C2)F)(C3=CN=CN=C3)O)Cl	nuarimol	analyte	solvent	2	160.5	775641.47	6.37E-08	3.018155243	4.508	8.35E-08
CCCCC(CN1C=NC=N1)(C2=C(C=C(C=C2)Cl)Cl)O	hexaconazole	analyte	solvent	2	206.6	995547.08	6.39E-08	3.412810227	5.208	6.72E-08
CC1=CC(=CC2=C1C3=CC(=CC(=C3C(=O)O2)O)OC)O	alternariol-mono	analyte	solvent	2	119	197076.59	3.68E-07	2.551548229	4.742	3.68E-08
CCCCCCCCSC(=O)OC1=CC(=NN=C1C2=CC=CC=C2)Cl	pyridate	analyte	solvent	2	173.2	930467.28	2.35E-08	3.504330728	7.489	4.46E-08
C1=CC=C2C(=C1)C=CC=C2CC(=O)N	1-naphthylacetamide	analyte	solvent	2	114.5	574731.33	5.40E-08	2.900549908	3.144	5.47E-08
COC(=O)N(C1=CC=CC=C1COC2=NN(C=C2)C3=CC=C(C=C3)Cl)OC	pyraclostrobin	analyte	solvent	2	166.1	1388602.62	2.58E-08	3.435486125	5.842	7.23E-08
COC1=C2C3=C(C(=O)OCC3)C(=O)OC2=C4C5C=COC5OC4=C1	aflatoxin G1	analyte	solvent	2	122.2	139177.01	1.49E-08	2.849346415	3.368	1.55E-08
C1=CC=C(C(=C1)C2=NN=C(N=N2)C3=CC=CC=C3Cl)Cl	clofenfezine	analyte	solvent	2	206.7	1410460.97	1.66E-07	2.770093326	5.95	3.07E-07
FC(F)C(F)(F)OCC(Cn1cncn1)c2ccc(Cl)cc2Cl	tetraconazole	analyte	solvent	2	204.3	1558068.7	6.55E-08	3.163717292	5.015	1.64E-07
CC1(CON(C1=O)CC2=CC=CC=C2Cl)C	clomazone	analyte	solvent	2	152.2	1047668.95	1.67E-08	3.129962876	4.452	8.72E-08
CCCOC(=O)NCCCN(C)C	propamocarb	analyte	solvent	2	111.8	2347301.11	2.13E-08	2.915037046	1.225	2.12E-07
CCC1=NN(C(=C1Cl)C(=O)NCC2=CC=C(C=C2)C(C)(C)C)C	tebufenpyrad	analyte	solvent	2	163.3	143701.68	7.20E-09	3.623245096	6.221	5.22E-09
CC(=NC#N)N(C)CC1=CN=C(C=C1)Cl	acetamiprid	analyte	solvent	2	149.8	863762.85	4.09E-08	2.547829946	2.789	2.04E-07
COP(=O)(N)SC	methamidophos	analyte	solvent	2	108.4	7216623.85	7.09E-07	1.919069824	0.852	3.89E-06
COC(=O)[C@]12CC3=C(C1=NN(CO2)C(=O)N(C4=CC=C(C=C4)OC(F)(F)F)C(=O)OC)C=CC(=C3)Cl	indoxacarb	analyte	solvent	2	172.7	602103.08	1.97E-08	2.363828672	6.052	2.30E-07
CC1=C(C(=CC=C1)C)N(C(=O)COC)N2CCOC2=O	oxadixyl	analyte	solvent	2	118.4	806794.22	7.19E-08	2.839812489	3.393	8.86E-08
CCOP(=S)(OCC)OC1=NN(C(=O)C=C1)C2=CC=CC=C2	pyridaphenthion	analyte	solvent	2	124.4	1602821.93	5.88E-08	2.938004345	5.031	1.55E-07
CCOP(=O)(OCC)O/C(=C\Cl)/C1=C(C=C(C=C1)Cl)Cl	chlorfenrinphos	analyte	solvent	2	266.9	152637.31	1.12E-08	2.467461675	5.453	7.45E-08
CC1=C[C@@H]2[C@](CC1)([C@]3([C@@H]([C@H]([C@H]([C@]34CO4)O2)O)OC(=O)C)C)COC(=O)C	diacetoxyscirpenol	analyte	solvent	2	125.3	148577.13	3.28E-08	3.206824295	3.368	8.85E-09
COC1=C2C3=C(C(=O)CC3)C(=O)OC2=C4[C@@H]5C=CO[C@@H]5OC4=C1	aflatoxin B1	analyte	solvent	2	121.9	924474.52	6.41E-08	2.883138725	3.583	9.66E-08
CC1=C[C@@H]2[C@]([C@@H](C1=O)O)([C@]3(C[C@H]([C@H]([C@@]34CO4)O2)O)C)COC(=O)C	deoxynivalenol-15-acetate	analyte	solvent	3	122.4	532796.03	8.72E-07	3.093081743	2.476	3.81E-08
CC1=C(N=C(N=C1OC(=O)N(C)C)NC)C	pirimicarb-desmethyl	analyte	solvent	3	113.7	5990534.07	4.46E-08	2.658170675	1.713	8.80E-07
CN1C(=C(C(=N1)Cl)C(=O)OC)S(=O)(=O)NC(=O)NC2=NC(=CC(=N2)OC)OC	halosulfuron-methy	analyte	solvent	3	166.4	3790584.23	2.88E-07	2.494981824	4.932	1.10E-06
CCOP(=S)(OCC)SCN1C2=C(C=C(C=C2)Cl)OC1=O	phosalone	analyte	solvent	3	168.9	2096769.54	6.81E-07	2.676418742	5.975	4.43E-07
COP(=O)(OC)OC1=CC=C(C=C1)[N+](=O)[O-]	paraoxon-methyl	analyte	solvent	3	111	1756494.12	2.02E-07	1.813244946	3.434	1.17E-06
CCOP(=O)(OCC)OP(=O)(OCC)OCC	TEPP	analyte	solvent	3	111.1	3189957.77	1.72E-07	2.955941017	3.103	2.66E-07
CCOP(=O)(NC(C)C)OC1=CC(=C(C=C1)S(=O)C)C	fenamiphos-sulfoxide	analyte	solvent	3	122.7	3588785.83	1.57E-07	3.206096191	3.148	2.10E-07
CC1=C(C=CC(=C1)OP(=S)(OC)OC)S(=O)C	fenthion-sulfoxide	analyte	solvent	3	124.6	9624975.4	4.25E-07	2.780628156	3.84	1.24E-06
CCOC(=O)NCCOC1=CC=C(C=C1)OC2=CC=CC=C2	fenoxycarb	analyte	solvent	3	121.9	1932539.17	1.66E-07	2.948225122	5.28	1.79E-07
CC1=CC(=C(C(=C1)Cl)OP(=S)(OC)OC)Cl	tolclofos-methyl	analyte	solvent	3	204.5	3288960.92	1.67E-06	2.425763374	5.958	1.33E-06
CCCCC(CN1C=NC=N1)(C#N)C2=CC=C(C=C2)Cl	myclobutanil	analyte	solvent	3	158.3	2817474.6	1.11E-07	3.210611248	4.882	2.11E-07
CC1=C(C(=CC=C1)C)N(CN2C=CC=N2)C(=O)CCl	metazachlor	analyte	solvent	3	156.1	2144249.64	1.80E-07	3.236123624	4.344	1.51E-07
C1C(C(C(=O)N1C2=CC=CC(=C2)C(F)(F)F)Cl)CCl	flurochloridone	analyte	solvent	3	200.7	1148252.59	8.04E-07	2.097104268	5.304	8.28E-07
CCOC1=C(C=CC(=C1)OC2=C(C=C(C=C2)C(F)(F)F)Cl)[N+](=O)[O-]	oxyfluorfen	analyte	solvent	3	157.8	461539.69	6.92E-07	2.602332515	6.416	1.04E-07
CCC1=CC=CC(=C1N(COCC)C(=O)CCl)C	acetochlor	analyte	solvent	3	150.6	4452770.8	9.29E-07	2.908792357	5.275	5.49E-07
C1=CC=C(C(=C1)C(C2=CC=C(C=C2)F)(C3=CN=CN=C3)O)Cl	nuarimol	analyte	solvent	3	160.5	1632961.51	1.59E-07	3.018155243	4.508	1.76E-07
CCCCC(CN1C=NC=N1)(C2=C(C=C(C=C2)Cl)Cl)O	hexaconazole	analyte	solvent	3	206.6	2535148.43	1.60E-07	3.412810227	5.208	1.71E-07
CC1=CC(=CC2=C1C3=CC(=CC(=C3C(=O)O2)O)OC)O	alternariol-mono	analyte	solvent	3	119	756282	9.19E-07	2.551548229	4.742	1.41E-07
CCCCCCCCSC(=O)OC1=CC(=NN=C1C2=CC=CC=C2)Cl	pyridate	analyte	solvent	3	173.2	1423798.06	5.87E-08	3.504330728	7.489	6.82E-08
C1=CC=C2C(=C1)C=CC=C2CC(=O)N	1-naphthylacetamide	analyte	solvent	3	114.5	1855131.81	1.35E-07	2.900549908	3.144	1.76E-07
COC(=O)N(C1=CC=CC=C1COC2=NN(C=C2)C3=CC=C(C=C3)Cl)OC	pyraclostrobin	analyte	solvent	3	166.1	3591807.6	6.46E-08	3.435486125	5.842	1.87E-07
COC1=C2C3=C(C(=O)OCC3)C(=O)OC2=C4C5C=COC5OC4=C1	aflatoxin G1	analyte	solvent	3	122.2	474492.42	3.73E-08	2.849346415	3.368	5.29E-08
C1=CC=C(C(=C1)C2=NN=C(N=N2)C3=CC=CC=C3Cl)Cl	clofenfezine	analyte	solvent	3	206.7	3934625.99	4.14E-07	2.770093326	5.95	8.57E-07
FC(F)C(F)(F)OCC(Cn1cncn1)c2ccc(Cl)cc2Cl	tetraconazole	analyte	solvent	3	204.3	3649257.94	1.64E-07	3.163717292	5.015	3.83E-07
CC1(CON(C1=O)CC2=CC=CC=C2Cl)C	clomazone	analyte	solvent	3	152.2	1798961.01	4.18E-08	3.129962876	4.452	1.50E-07
CCCOC(=O)NCCCN(C)C	propamocarb	analyte	solvent	3	111.8	6821044.87	5.31E-08	2.915037046	1.225	6.17E-07
CCC1=NN(C(=C1Cl)C(=O)NCC2=CC=C(C=C2)C(C)(C)C)C	tebufenpyrad	analyte	solvent	3	163.3	283906.74	1.80E-08	3.623245096	6.221	1.03E-08
CC(=NC#N)N(C)CC1=CN=C(C=C1)Cl	acetamiprid	analyte	solvent	3	149.8	1821305.08	1.02E-07	2.547829946	2.789	4.31E-07
COP(=O)(N)SC	methamidophos	analyte	solvent	3	108.4	11475112.83	1.77E-06	1.919069824	0.852	6.18E-06
COC(=O)[C@]12CC3=C(C1=NN(CO2)C(=O)N(C4=CC=C(C=C4)OC(F)(F)F)C(=O)OC)C=CC(=C3)Cl	indoxacarb	analyte	solvent	3	172.7	972607.37	4.93E-08	2.363828672	6.052	3.71E-07
CC1=C(C(=CC=C1)C)N(C(=O)COC)N2CCOC2=O	oxadixyl	analyte	solvent	3	118.4	2173825.83	1.80E-07	2.839812489	3.393	2.39E-07
CCOP(=S)(OCC)OC1=NN(C(=O)C=C1)C2=CC=CC=C2	pyridaphenthion	analyte	solvent	3	124.4	4399011.7	1.47E-07	2.938004345	5.031	4.25E-07
CCOP(=O)(OCC)O/C(=C\Cl)/C1=C(C=C(C=C1)Cl)Cl	chlorfenrinphos	analyte	solvent	3	266.9	301446.19	2.79E-08	2.467461675	5.453	1.47E-07
CC1=C[C@@H]2[C@](CC1)([C@]3([C@@H]([C@H]([C@H]([C@]34CO4)O2)O)OC(=O)C)C)COC(=O)C	diacetoxyscirpenol	analyte	solvent	3	125.3	327568.48	8.19E-08	3.206824295	3.368	1.95E-08
COC1=C2C3=C(C(=O)CC3)C(=O)OC2=C4[C@@H]5C=CO[C@@H]5OC4=C1	aflatoxin B1	analyte	solvent	3	121.9	2084406.97	1.60E-07	2.883138725	3.583	2.18E-07
CC1=C[C@@H]2[C@]([C@@H](C1=O)O)([C@]3(C[C@H]([C@H]([C@@]34CO4)O2)O)C)COC(=O)C	deoxynivalenol-15-acetate	analyte	solvent	4	122.4	722285.15	1.74E-06	3.093081743	2.476	5.17E-08
CC1=C(N=C(N=C1OC(=O)N(C)C)NC)C	pirimicarb-desmethyl	analyte	solvent	4	113.7	12124798.41	8.92E-08	2.658170675	1.713	1.78E-06
CN1C(=C(C(=N1)Cl)C(=O)OC)S(=O)(=O)NC(=O)NC2=NC(=CC(=N2)OC)OC	halosulfuron-methy	analyte	solvent	4	166.4	6535664.39	5.76E-07	2.494981824	4.932	1.89E-06
CCOP(=S)(OCC)SCN1C2=C(C=C(C=C2)Cl)OC1=O	phosalone	analyte	solvent	4	168.9	3826069.54	1.36E-06	2.676418742	5.975	8.08E-07
COP(=O)(OC)OC1=CC=C(C=C1)[N+](=O)[O-]	paraoxon-methyl	analyte	solvent	4	111	3468181.74	4.05E-07	1.813244946	3.434	2.32E-06
CCOP(=O)(OCC)OP(=O)(OCC)OCC	TEPP	analyte	solvent	4	111.1	5716604.1	3.45E-07	2.955941017	3.103	4.77E-07
CCOP(=O)(NC(C)C)OC1=CC(=C(C=C1)S(=O)C)C	fenamiphos-sulfoxide	analyte	solvent	4	122.7	5948749.41	3.13E-07	3.206096191	3.148	3.48E-07
CC1=C(C=CC(=C1)OP(=S)(OC)OC)S(=O)C	fenthion-sulfoxide	analyte	solvent	4	124.6	16677408.47	8.50E-07	2.780628156	3.84	2.15E-06
CCOC(=O)NCCOC1=CC=C(C=C1)OC2=CC=CC=C2	fenoxycarb	analyte	solvent	4	121.9	3230655.61	3.32E-07	2.948225122	5.28	3.00E-07
CC1=CC(=C(C(=C1)Cl)OP(=S)(OC)OC)Cl	tolclofos-methyl	analyte	solvent	4	204.5	6084529.55	3.33E-06	2.425763374	5.958	2.46E-06
CCCCC(CN1C=NC=N1)(C#N)C2=CC=C(C=C2)Cl	myclobutanil	analyte	solvent	4	158.3	5207959.86	2.23E-07	3.210611248	4.882	3.89E-07
CC1=C(C(=CC=C1)C)N(CN2C=CC=N2)C(=O)CCl	metazachlor	analyte	solvent	4	156.1	4453940.48	3.61E-07	3.236123624	4.344	3.13E-07
C1C(C(C(=O)N1C2=CC=CC(=C2)C(F)(F)F)Cl)CCl	flurochloridone	analyte	solvent	4	200.7	2157706.92	1.61E-06	2.097104268	5.304	1.56E-06
CCOC1=C(C=CC(=C1)OC2=C(C=C(C=C2)C(F)(F)F)Cl)[N+](=O)[O-]	oxyfluorfen	analyte	solvent	4	157.8	816890.53	1.38E-06	2.602332515	6.416	1.84E-07
CCC1=CC=CC(=C1N(COCC)C(=O)CCl)C	acetochlor	analyte	solvent	4	150.6	8743775.36	1.86E-06	2.908792357	5.275	1.08E-06
C1=CC=C(C(=C1)C(C2=CC=C(C=C2)F)(C3=CN=CN=C3)O)Cl	nuarimol	analyte	solvent	4	160.5	2836145.21	3.18E-07	3.018155243	4.508	3.05E-07
CCCCC(CN1C=NC=N1)(C2=C(C=C(C=C2)Cl)Cl)O	hexaconazole	analyte	solvent	4	206.6	4395389.41	3.19E-07	3.412810227	5.208	2.97E-07
CC1=CC(=CC2=C1C3=CC(=CC(=C3C(=O)O2)O)OC)O	alternariol-mono	analyte	solvent	4	119	704495.85	1.84E-06	2.551548229	4.742	1.32E-07
CCCCCCCCSC(=O)OC1=CC(=NN=C1C2=CC=CC=C2)Cl	pyridate	analyte	solvent	4	173.2	2762818.68	1.17E-07	3.504330728	7.489	1.32E-07
C1=CC=C2C(=C1)C=CC=C2CC(=O)N	1-naphthylacetamide	analyte	solvent	4	114.5	3507747.3	2.70E-07	2.900549908	3.144	3.34E-07
COC(=O)N(C1=CC=CC=C1COC2=NN(C=C2)C3=CC=C(C=C3)Cl)OC	pyraclostrobin	analyte	solvent	4	166.1	7412078.6	1.29E-07	3.435486125	5.842	3.86E-07
COC1=C2C3=C(C(=O)OCC3)C(=O)OC2=C4C5C=COC5OC4=C1	aflatoxin G1	analyte	solvent	4	122.2	754670.8	7.47E-08	2.849346415	3.368	8.41E-08
C1=CC=C(C(=C1)C2=NN=C(N=N2)C3=CC=CC=C3Cl)Cl	clofenfezine	analyte	solvent	4	206.7	6723808.62	8.28E-07	2.770093326	5.95	1.46E-06
FC(F)C(F)(F)OCC(Cn1cncn1)c2ccc(Cl)cc2Cl	tetraconazole	analyte	solvent	4	204.3	6575128.38	3.27E-07	3.163717292	5.015	6.91E-07
CC1(CON(C1=O)CC2=CC=CC=C2Cl)C	clomazone	analyte	solvent	4	152.2	2693425.36	8.37E-08	3.129962876	4.452	2.24E-07
CCCOC(=O)NCCCN(C)C	propamocarb	analyte	solvent	4	111.8	12362755.43	1.06E-07	2.915037046	1.225	1.12E-06
CCC1=NN(C(=C1Cl)C(=O)NCC2=CC=C(C=C2)C(C)(C)C)C	tebufenpyrad	analyte	solvent	4	163.3	597503.58	3.60E-08	3.623245096	6.221	2.17E-08
CC(=NC#N)N(C)CC1=CN=C(C=C1)Cl	acetamiprid	analyte	solvent	4	149.8	3468983.42	2.05E-07	2.547829946	2.789	8.21E-07
COP(=O)(N)SC	methamidophos	analyte	solvent	4	108.4	21974374.64	3.55E-06	1.919069824	0.852	1.18E-05
COC(=O)[C@]12CC3=C(C1=NN(CO2)C(=O)N(C4=CC=C(C=C4)OC(F)(F)F)C(=O)OC)C=CC(=C3)Cl	indoxacarb	analyte	solvent	4	172.7	1904716.43	9.87E-08	2.363828672	6.052	7.27E-07
CC1=C(C(=CC=C1)C)N(C(=O)COC)N2CCOC2=O	oxadixyl	analyte	solvent	4	118.4	3846484.59	3.60E-07	2.839812489	3.393	4.23E-07
CCOP(=S)(OCC)OC1=NN(C(=O)C=C1)C2=CC=CC=C2	pyridaphenthion	analyte	solvent	4	124.4	6952795.85	2.94E-07	2.938004345	5.031	6.71E-07
CCOP(=O)(OCC)O/C(=C\Cl)/C1=C(C=C(C=C1)Cl)Cl	chlorfenrinphos	analyte	solvent	4	266.9	596655.17	5.59E-08	2.467461675	5.453	2.91E-07
CC1=C[C@@H]2[C@](CC1)([C@]3([C@@H]([C@H]([C@H]([C@]34CO4)O2)O)OC(=O)C)C)COC(=O)C	diacetoxyscirpenol	analyte	solvent	4	125.3	431064.63	1.64E-07	3.206824295	3.368	2.57E-08
COC1=C2C3=C(C(=O)CC3)C(=O)OC2=C4[C@@H]5C=CO[C@@H]5OC4=C1	aflatoxin B1	analyte	solvent	4	121.9	3976984.16	3.20E-07	2.883138725	3.583	4.16E-07
CC1=C[C@@H]2[C@]([C@@H](C1=O)O)([C@]3(C[C@H]([C@H]([C@@]34CO4)O2)O)C)COC(=O)C	deoxynivalenol-15-acetate	analyte	solvent	5	122.4	1496912.62	3.49E-06	3.093081743	2.476	1.07E-07
CC1=C(N=C(N=C1OC(=O)N(C)C)NC)C	pirimicarb-desmethyl	analyte	solvent	5	113.7	19978455.12	1.78E-07	2.658170675	1.713	2.94E-06
CN1C(=C(C(=N1)Cl)C(=O)OC)S(=O)(=O)NC(=O)NC2=NC(=CC(=N2)OC)OC	halosulfuron-methy	analyte	solvent	5	166.4	12608091.64	1.15E-06	2.494981824	4.932	3.65E-06
CCOP(=S)(OCC)SCN1C2=C(C=C(C=C2)Cl)OC1=O	phosalone	analyte	solvent	5	168.9	7057174.39	2.72E-06	2.676418742	5.975	1.49E-06
COP(=O)(OC)OC1=CC=C(C=C1)[N+](=O)[O-]	paraoxon-methyl	analyte	solvent	5	111	5816338.32	8.10E-07	1.813244946	3.434	3.89E-06
CCOP(=O)(OCC)OP(=O)(OCC)OCC	TEPP	analyte	solvent	5	111.1	11464416.68	6.89E-07	2.955941017	3.103	9.57E-07
CCOP(=O)(NC(C)C)OC1=CC(=C(C=C1)S(=O)C)C	fenamiphos-sulfoxide	analyte	solvent	5	122.7	10817952.79	6.27E-07	3.206096191	3.148	6.32E-07
CC1=C(C=CC(=C1)OP(=S)(OC)OC)S(=O)C	fenthion-sulfoxide	analyte	solvent	5	124.6	35350862.36	1.70E-06	2.780628156	3.84	4.55E-06
CCOC(=O)NCCOC1=CC=C(C=C1)OC2=CC=CC=C2	fenoxycarb	analyte	solvent	5	121.9	6001387.18	6.64E-07	2.948225122	5.28	5.57E-07
CC1=CC(=C(C(=C1)Cl)OP(=S)(OC)OC)Cl	tolclofos-methyl	analyte	solvent	5	204.5	10829242.07	6.67E-06	2.425763374	5.958	4.37E-06
CCCCC(CN1C=NC=N1)(C#N)C2=CC=C(C=C2)Cl	myclobutanil	analyte	solvent	5	158.3	9647286.93	4.46E-07	3.210611248	4.882	7.21E-07
CC1=C(C(=CC=C1)C)N(CN2C=CC=N2)C(=O)CCl	metazachlor	analyte	solvent	5	156.1	8992808.73	7.22E-07	3.236123624	4.344	6.33E-07
C1C(C(C(=O)N1C2=CC=CC(=C2)C(F)(F)F)Cl)CCl	flurochloridone	analyte	solvent	5	200.7	4174094.54	3.22E-06	2.097104268	5.304	3.01E-06
CCOC1=C(C=CC(=C1)OC2=C(C=C(C=C2)C(F)(F)F)Cl)[N+](=O)[O-]	oxyfluorfen	analyte	solvent	5	157.8	1621024.49	2.77E-06	2.602332515	6.416	3.66E-07
CCC1=CC=CC(=C1N(COCC)C(=O)CCl)C	acetochlor	analyte	solvent	5	150.6	16089709.5	3.72E-06	2.908792357	5.275	1.98E-06
C1=CC=C(C(=C1)C(C2=CC=C(C=C2)F)(C3=CN=CN=C3)O)Cl	nuarimol	analyte	solvent	5	160.5	6216896.44	6.37E-07	3.018155243	4.508	6.69E-07
CCCCC(CN1C=NC=N1)(C2=C(C=C(C=C2)Cl)Cl)O	hexaconazole	analyte	solvent	5	206.6	9541820.37	6.39E-07	3.412810227	5.208	6.44E-07
CC1=CC(=CC2=C1C3=CC(=CC(=C3C(=O)O2)O)OC)O	alternariol-mono	analyte	solvent	5	119	2203694.4	3.68E-06	2.551548229	4.742	4.11E-07
CCCCCCCCSC(=O)OC1=CC(=NN=C1C2=CC=CC=C2)Cl	pyridate	analyte	solvent	5	173.2	4796943.11	2.35E-07	3.504330728	7.489	2.30E-07
C1=CC=C2C(=C1)C=CC=C2CC(=O)N	1-naphthylacetamide	analyte	solvent	5	114.5	5532925.01	5.40E-07	2.900549908	3.144	5.26E-07
COC(=O)N(C1=CC=CC=C1COC2=NN(C=C2)C3=CC=C(C=C3)Cl)OC	pyraclostrobin	analyte	solvent	5	166.1	16096911.72	2.58E-07	3.435486125	5.842	8.38E-07
COC1=C2C3=C(C(=O)OCC3)C(=O)OC2=C4C5C=COC5OC4=C1	aflatoxin G1	analyte	solvent	5	122.2	1283220.79	1.49E-07	2.849346415	3.368	1.43E-07
C1=CC=C(C(=C1)C2=NN=C(N=N2)C3=CC=CC=C3Cl)Cl	clofenfezine	analyte	solvent	5	206.7	12287758.25	1.66E-06	2.770093326	5.95	2.68E-06
FC(F)C(F)(F)OCC(Cn1cncn1)c2ccc(Cl)cc2Cl	tetraconazole	analyte	solvent	5	204.3	12886628.04	6.55E-07	3.163717292	5.015	1.35E-06
CC1(CON(C1=O)CC2=CC=CC=C2Cl)C	clomazone	analyte	solvent	5	152.2	3753950.19	1.67E-07	3.129962876	4.452	3.13E-07
CCCOC(=O)NCCCN(C)C	propamocarb	analyte	solvent	5	111.8	22858718.17	2.13E-07	2.915037046	1.225	2.07E-06
CCC1=NN(C(=C1Cl)C(=O)NCC2=CC=C(C=C2)C(C)(C)C)C	tebufenpyrad	analyte	solvent	5	163.3	1326289.17	7.20E-08	3.623245096	6.221	4.82E-08
CC(=NC#N)N(C)CC1=CN=C(C=C1)Cl	acetamiprid	analyte	solvent	5	149.8	5846957.56	4.09E-07	2.547829946	2.789	1.38E-06
COP(=O)(N)SC	methamidophos	analyte	solvent	5	108.4	36991391.39	7.09E-06	1.919069824	0.852	1.99E-05
COC(=O)[C@]12CC3=C(C1=NN(CO2)C(=O)N(C4=CC=C(C=C4)OC(F)(F)F)C(=O)OC)C=CC(=C3)Cl	indoxacarb	analyte	solvent	5	172.7	4329321.8	1.97E-07	2.363828672	6.052	1.65E-06
CC1=C(C(=CC=C1)C)N(C(=O)COC)N2CCOC2=O	oxadixyl	analyte	solvent	5	118.4	6290738.22	7.19E-07	2.839812489	3.393	6.91E-07
CCOP(=S)(OCC)OC1=NN(C(=O)C=C1)C2=CC=CC=C2	pyridaphenthion	analyte	solvent	5	124.4	14275589.33	5.88E-07	2.938004345	5.031	1.38E-06
CCOP(=O)(OCC)O/C(=C\Cl)/C1=C(C=C(C=C1)Cl)Cl	chlorfenrinphos	analyte	solvent	5	266.9	1195345.25	1.12E-07	2.467461675	5.453	5.84E-07
CC1=C[C@@H]2[C@](CC1)([C@]3([C@@H]([C@H]([C@H]([C@]34CO4)O2)O)OC(=O)C)C)COC(=O)C	diacetoxyscirpenol	analyte	solvent	5	125.3	765564.87	3.28E-07	3.206824295	3.368	4.56E-08
COC1=C2C3=C(C(=O)CC3)C(=O)OC2=C4[C@@H]5C=CO[C@@H]5OC4=C1	aflatoxin B1	analyte	solvent	5	121.9	7459626.99	6.41E-07	2.883138725	3.583	7.80E-07
CC1=C[C@@H]2[C@]([C@@H](C1=O)O)([C@]3(C[C@H]([C@H]([C@@]34CO4)O2)O)C)COC(=O)C	deoxynivalenol-15-acetate	analyte	solvent	6	122.4	3181938.2	8.72E-06	3.093081743	2.476	2.28E-07
CC1=C(N=C(N=C1OC(=O)N(C)C)NC)C	pirimicarb-desmethyl	analyte	solvent	6	113.7	48969234.47	4.46E-07	2.658170675	1.713	7.19E-06
CN1C(=C(C(=N1)Cl)C(=O)OC)S(=O)(=O)NC(=O)NC2=NC(=CC(=N2)OC)OC	halosulfuron-methy	analyte	solvent	6	166.4	28944690.2	2.88E-06	2.494981824	4.932	8.38E-06
CCOP(=S)(OCC)SCN1C2=C(C=C(C=C2)Cl)OC1=O	phosalone	analyte	solvent	6	168.9	14572388.18	6.81E-06	2.676418742	5.975	3.08E-06
COP(=O)(OC)OC1=CC=C(C=C1)[N+](=O)[O-]	paraoxon-methyl	analyte	solvent	6	111	14619216.2	2.02E-06	1.813244946	3.434	9.78E-06
CCOP(=O)(OCC)OP(=O)(OCC)OCC	TEPP	analyte	solvent	6	111.1	24472113.46	1.72E-06	2.955941017	3.103	2.04E-06
CCOP(=O)(NC(C)C)OC1=CC(=C(C=C1)S(=O)C)C	fenamiphos-sulfoxide	analyte	solvent	6	122.7	28922328.48	1.57E-06	3.206096191	3.148	1.69E-06
CC1=C(C=CC(=C1)OP(=S)(OC)OC)S(=O)C	fenthion-sulfoxide	analyte	solvent	6	124.6	76836986.47	4.25E-06	2.780628156	3.84	9.90E-06
CCOC(=O)NCCOC1=CC=C(C=C1)OC2=CC=CC=C2	fenoxycarb	analyte	solvent	6	121.9	13636925.64	1.66E-06	2.948225122	5.28	1.27E-06
CC1=CC(=C(C(=C1)Cl)OP(=S)(OC)OC)Cl	tolclofos-methyl	analyte	solvent	6	204.5	25747527.98	1.67E-05	2.425763374	5.958	1.04E-05
CCCCC(CN1C=NC=N1)(C#N)C2=CC=C(C=C2)Cl	myclobutanil	analyte	solvent	6	158.3	23258596	1.11E-06	3.210611248	4.882	1.74E-06
CC1=C(C(=CC=C1)C)N(CN2C=CC=N2)C(=O)CCl	metazachlor	analyte	solvent	6	156.1	20842191.51	1.80E-06	3.236123624	4.344	1.47E-06
C1C(C(C(=O)N1C2=CC=CC(=C2)C(F)(F)F)Cl)CCl	flurochloridone	analyte	solvent	6	200.7	8907443.95	8.04E-06	2.097104268	5.304	6.42E-06
CCOC1=C(C=CC(=C1)OC2=C(C=C(C=C2)C(F)(F)F)Cl)[N+](=O)[O-]	oxyfluorfen	analyte	solvent	6	157.8	3300593.66	6.92E-06	2.602332515	6.416	7.45E-07
CCC1=CC=CC(=C1N(COCC)C(=O)CCl)C	acetochlor	analyte	solvent	6	150.6	38044937.11	9.29E-06	2.908792357	5.275	4.69E-06
C1=CC=C(C(=C1)C(C2=CC=C(C=C2)F)(C3=CN=CN=C3)O)Cl	nuarimol	analyte	solvent	6	160.5	15239494.66	1.59E-06	3.018155243	4.508	1.64E-06
CCCCC(CN1C=NC=N1)(C2=C(C=C(C=C2)Cl)Cl)O	hexaconazole	analyte	solvent	6	206.6	21895220.11	1.60E-06	3.412810227	5.208	1.48E-06
CC1=CC(=CC2=C1C3=CC(=CC(=C3C(=O)O2)O)OC)O	alternariol-mono	analyte	solvent	6	119	3459951.14	9.19E-06	2.551548229	4.742	6.46E-07
CCCCCCCCSC(=O)OC1=CC(=NN=C1C2=CC=CC=C2)Cl	pyridate	analyte	solvent	6	173.2	12014786.68	5.87E-07	3.504330728	7.489	5.75E-07
C1=CC=C2C(=C1)C=CC=C2CC(=O)N	1-naphthylacetamide	analyte	solvent	6	114.5	12257746.27	1.35E-06	2.900549908	3.144	1.17E-06
COC(=O)N(C1=CC=CC=C1COC2=NN(C=C2)C3=CC=C(C=C3)Cl)OC	pyraclostrobin	analyte	solvent	6	166.1	38424509.68	6.46E-07	3.435486125	5.842	2.00E-06
COC1=C2C3=C(C(=O)OCC3)C(=O)OC2=C4C5C=COC5OC4=C1	aflatoxin G1	analyte	solvent	6	122.2	3389442.57	3.73E-07	2.849346415	3.368	3.78E-07
C1=CC=C(C(=C1)C2=NN=C(N=N2)C3=CC=CC=C3Cl)Cl	clofenfezine	analyte	solvent	6	206.7	27743438.5	4.14E-06	2.770093326	5.95	6.04E-06
FC(F)C(F)(F)OCC(Cn1cncn1)c2ccc(Cl)cc2Cl	tetraconazole	analyte	solvent	6	204.3	32796146.03	1.64E-06	3.163717292	5.015	3.45E-06
CC1(CON(C1=O)CC2=CC=CC=C2Cl)C	clomazone	analyte	solvent	6	152.2	8498418.8	4.18E-07	3.129962876	4.452	7.07E-07
CCCOC(=O)NCCCN(C)C	propamocarb	analyte	solvent	6	111.8	48015184.02	5.31E-07	2.915037046	1.225	4.34E-06
CCC1=NN(C(=C1Cl)C(=O)NCC2=CC=C(C=C2)C(C)(C)C)C	tebufenpyrad	analyte	solvent	6	163.3	3208669.4	1.80E-07	3.623245096	6.221	1.17E-07
CC(=NC#N)N(C)CC1=CN=C(C=C1)Cl	acetamiprid	analyte	solvent	6	149.8	13840230.32	1.02E-06	2.547829946	2.789	3.28E-06
COP(=O)(N)SC	methamidophos	analyte	solvent	6	108.4	60819896.45	1.77E-05	1.919069824	0.852	3.28E-05
COC(=O)[C@]12CC3=C(C1=NN(CO2)C(=O)N(C4=CC=C(C=C4)OC(F)(F)F)C(=O)OC)C=CC(=C3)Cl	indoxacarb	analyte	solvent	6	172.7	10460234.47	4.93E-07	2.363828672	6.052	3.99E-06
CC1=C(C(=CC=C1)C)N(C(=O)COC)N2CCOC2=O	oxadixyl	analyte	solvent	6	118.4	16069683.22	1.80E-06	2.839812489	3.393	1.77E-06
CCOP(=S)(OCC)OC1=NN(C(=O)C=C1)C2=CC=CC=C2	pyridaphenthion	analyte	solvent	6	124.4	32681056.37	1.47E-06	2.938004345	5.031	3.15E-06
CCOP(=O)(OCC)O/C(=C\Cl)/C1=C(C=C(C=C1)Cl)Cl	chlorfenrinphos	analyte	solvent	6	266.9	2979263.81	2.79E-07	2.467461675	5.453	1.45E-06
CC1=C[C@@H]2[C@](CC1)([C@]3([C@@H]([C@H]([C@H]([C@]34CO4)O2)O)OC(=O)C)C)COC(=O)C	diacetoxyscirpenol	analyte	solvent	6	125.3	1549146.11	8.19E-07	3.206824295	3.368	9.23E-08
COC1=C2C3=C(C(=O)CC3)C(=O)OC2=C4[C@@H]5C=CO[C@@H]5OC4=C1	aflatoxin B1	analyte	solvent	6	121.9	16822434.16	1.60E-06	2.883138725	3.583	1.76E-06
CC1=C[C@@H]2[C@]([C@@H](C1=O)O)([C@]3(C[C@H]([C@H]([C@@]34CO4)O2)O)C)COC(=O)C	deoxynivalenol-15-acetate	analyte	solvent	7	122.4	6112930.32	1.74E-05	3.093081743	2.476	4.38E-07
CC1=C(N=C(N=C1OC(=O)N(C)C)NC)C	pirimicarb-desmethyl	analyte	solvent	7	113.7	88189879.92	8.92E-07	2.658170675	1.713	1.30E-05
CN1C(=C(C(=N1)Cl)C(=O)OC)S(=O)(=O)NC(=O)NC2=NC(=CC(=N2)OC)OC	halosulfuron-methy	analyte	solvent	7	166.4	62277944.11	5.76E-06	2.494981824	4.932	1.80E-05
CCOP(=S)(OCC)SCN1C2=C(C=C(C=C2)Cl)OC1=O	phosalone	analyte	solvent	7	168.9	27552511.04	1.36E-05	2.676418742	5.975	5.82E-06
COP(=O)(OC)OC1=CC=C(C=C1)[N+](=O)[O-]	paraoxon-methyl	analyte	solvent	7	111	23310314.27	4.05E-06	1.813244946	3.434	1.56E-05
CCOP(=O)(OCC)OP(=O)(OCC)OCC	TEPP	analyte	solvent	7	111.1	45454361.83	3.45E-06	2.955941017	3.103	3.79E-06
CCOP(=O)(NC(C)C)OC1=CC(=C(C=C1)S(=O)C)C	fenamiphos-sulfoxide	analyte	solvent	7	122.7	58971890.6	3.13E-06	3.206096191	3.148	3.45E-06
CC1=C(C=CC(=C1)OP(=S)(OC)OC)S(=O)C	fenthion-sulfoxide	analyte	solvent	7	124.6	155260064.3	8.50E-06	2.780628156	3.84	2.00E-05
CCOC(=O)NCCOC1=CC=C(C=C1)OC2=CC=CC=C2	fenoxycarb	analyte	solvent	7	121.9	21944632.62	3.32E-06	2.948225122	5.28	2.04E-06
CC1=CC(=C(C(=C1)Cl)OP(=S)(OC)OC)Cl	tolclofos-methyl	analyte	solvent	7	204.5	46371533.64	3.33E-05	2.425763374	5.958	1.87E-05
CCCCC(CN1C=NC=N1)(C#N)C2=CC=C(C=C2)Cl	myclobutanil	analyte	solvent	7	158.3	46177528.78	2.23E-06	3.210611248	4.882	3.45E-06
CC1=C(C(=CC=C1)C)N(CN2C=CC=N2)C(=O)CCl	metazachlor	analyte	solvent	7	156.1	35468780.67	3.61E-06	3.236123624	4.344	2.50E-06
C1C(C(C(=O)N1C2=CC=CC(=C2)C(F)(F)F)Cl)CCl	flurochloridone	analyte	solvent	7	200.7	16588497.48	1.61E-05	2.097104268	5.304	1.20E-05
CCOC1=C(C=CC(=C1)OC2=C(C=C(C=C2)C(F)(F)F)Cl)[N+](=O)[O-]	oxyfluorfen	analyte	solvent	7	157.8	7019534.34	1.38E-05	2.602332515	6.416	1.58E-06
CCC1=CC=CC(=C1N(COCC)C(=O)CCl)C	acetochlor	analyte	solvent	7	150.6	65915406.59	1.86E-05	2.908792357	5.275	8.12E-06
C1=CC=C(C(=C1)C(C2=CC=C(C=C2)F)(C3=CN=CN=C3)O)Cl	nuarimol	analyte	solvent	7	160.5	28092853.62	3.18E-06	3.018155243	4.508	3.02E-06
CCCCC(CN1C=NC=N1)(C2=C(C=C(C=C2)Cl)Cl)O	hexaconazole	analyte	solvent	7	206.6	45313269.82	3.19E-06	3.412810227	5.208	3.06E-06
CC1=CC(=CC2=C1C3=CC(=CC(=C3C(=O)O2)O)OC)O	alternariol-mono	analyte	solvent	7	119	8453444.03	1.84E-05	2.551548229	4.742	1.58E-06
CCCCCCCCSC(=O)OC1=CC(=NN=C1C2=CC=CC=C2)Cl	pyridate	analyte	solvent	7	173.2	21963368.56	1.17E-06	3.504330728	7.489	1.05E-06
C1=CC=C2C(=C1)C=CC=C2CC(=O)N	1-naphthylacetamide	analyte	solvent	7	114.5	22484056.4	2.70E-06	2.900549908	3.144	2.14E-06
COC(=O)N(C1=CC=CC=C1COC2=NN(C=C2)C3=CC=C(C=C3)Cl)OC	pyraclostrobin	analyte	solvent	7	166.1	73119544.04	1.29E-06	3.435486125	5.842	3.81E-06
COC1=C2C3=C(C(=O)OCC3)C(=O)OC2=C4C5C=COC5OC4=C1	aflatoxin G1	analyte	solvent	7	122.2	5542289.38	7.47E-07	2.849346415	3.368	6.18E-07
C1=CC=C(C(=C1)C2=NN=C(N=N2)C3=CC=CC=C3Cl)Cl	clofenfezine	analyte	solvent	7	206.7	50040136.8	8.28E-06	2.770093326	5.95	1.09E-05
FC(F)C(F)(F)OCC(Cn1cncn1)c2ccc(Cl)cc2Cl	tetraconazole	analyte	solvent	7	204.3	58840409.46	3.27E-06	3.163717292	5.015	6.18E-06
CC1(CON(C1=O)CC2=CC=CC=C2Cl)C	clomazone	analyte	solvent	7	152.2	14596597.38	8.37E-07	3.129962876	4.452	1.22E-06
CCCOC(=O)NCCCN(C)C	propamocarb	analyte	solvent	7	111.8	89686721.02	1.06E-06	2.915037046	1.225	8.11E-06
CCC1=NN(C(=C1Cl)C(=O)NCC2=CC=C(C=C2)C(C)(C)C)C	tebufenpyrad	analyte	solvent	7	163.3	6419716.87	3.60E-07	3.623245096	6.221	2.33E-07
CC(=NC#N)N(C)CC1=CN=C(C=C1)Cl	acetamiprid	analyte	solvent	7	149.8	24801342.57	2.05E-06	2.547829946	2.789	5.87E-06
COP(=O)(N)SC	methamidophos	analyte	solvent	7	108.4	115388949.3	3.55E-05	1.919069824	0.852	6.21E-05
COC(=O)[C@]12CC3=C(C1=NN(CO2)C(=O)N(C4=CC=C(C=C4)OC(F)(F)F)C(=O)OC)C=CC(=C3)Cl	indoxacarb	analyte	solvent	7	172.7	22859581.42	9.87E-07	2.363828672	6.052	8.72E-06
CC1=C(C(=CC=C1)C)N(C(=O)COC)N2CCOC2=O	oxadixyl	analyte	solvent	7	118.4	29965147.49	3.60E-06	2.839812489	3.393	3.29E-06
CCOP(=S)(OCC)OC1=NN(C(=O)C=C1)C2=CC=CC=C2	pyridaphenthion	analyte	solvent	7	124.4	67431796.94	2.94E-06	2.938004345	5.031	6.51E-06
CCOP(=O)(OCC)O/C(=C\Cl)/C1=C(C=C(C=C1)Cl)Cl	chlorfenrinphos	analyte	solvent	7	266.9	4414072.67	5.59E-07	2.467461675	5.453	2.15E-06
CC1=C[C@@H]2[C@](CC1)([C@]3([C@@H]([C@H]([C@H]([C@]34CO4)O2)O)OC(=O)C)C)COC(=O)C	diacetoxyscirpenol	analyte	solvent	7	125.3	2531898.85	1.64E-06	3.206824295	3.368	1.51E-07
COC1=C2C3=C(C(=O)CC3)C(=O)OC2=C4[C@@H]5C=CO[C@@H]5OC4=C1	aflatoxin B1	analyte	solvent	7	121.9	33750321.38	3.20E-06	2.883138725	3.583	3.53E-06
CC1=C[C@@H]2[C@]([C@@H](C1=O)O)([C@]3(C[C@H]([C@H]([C@@]34CO4)O2)O)C)COC(=O)C	deoxynivalenol-15-acetate	analyte	solvent	8	122.4	10609487.68	3.49E-05	3.093081743	2.476	7.60E-07
CC1=C(N=C(N=C1OC(=O)N(C)C)NC)C	pirimicarb-desmethyl	analyte	solvent	8	113.7	155641907.8	1.78E-06	2.658170675	1.713	2.29E-05
CN1C(=C(C(=N1)Cl)C(=O)OC)S(=O)(=O)NC(=O)NC2=NC(=CC(=N2)OC)OC	halosulfuron-methy	analyte	solvent	8	166.4	114071566.1	1.15E-05	2.494981824	4.932	3.30E-05
CCOP(=S)(OCC)SCN1C2=C(C=C(C=C2)Cl)OC1=O	phosalone	analyte	solvent	8	168.9	40785848.26	2.72E-05	2.676418742	5.975	8.61E-06
COP(=O)(OC)OC1=CC=C(C=C1)[N+](=O)[O-]	paraoxon-methyl	analyte	solvent	8	111	45268803.31	8.10E-06	1.813244946	3.434	3.03E-05
CCOP(=O)(OCC)OP(=O)(OCC)OCC	TEPP	analyte	solvent	8	111.1	82575265.44	6.89E-06	2.955941017	3.103	6.89E-06
CCOP(=O)(NC(C)C)OC1=CC(=C(C=C1)S(=O)C)C	fenamiphos-sulfoxide	analyte	solvent	8	122.7	95644740.62	6.27E-06	3.206096191	3.148	5.59E-06
CC1=C(C=CC(=C1)OP(=S)(OC)OC)S(=O)C	fenthion-sulfoxide	analyte	solvent	8	124.6	274130421.6	1.70E-05	2.780628156	3.84	3.53E-05
CCOC(=O)NCCOC1=CC=C(C=C1)OC2=CC=CC=C2	fenoxycarb	analyte	solvent	8	121.9	39576653.16	6.64E-06	2.948225122	5.28	3.67E-06
CC1=CC(=C(C(=C1)Cl)OP(=S)(OC)OC)Cl	tolclofos-methyl	analyte	solvent	8	204.5	69831887.31	6.67E-05	2.425763374	5.958	2.82E-05
CCCCC(CN1C=NC=N1)(C#N)C2=CC=C(C=C2)Cl	myclobutanil	analyte	solvent	8	158.3	79106921.83	4.46E-06	3.210611248	4.882	5.91E-06
CC1=C(C(=CC=C1)C)N(CN2C=CC=N2)C(=O)CCl	metazachlor	analyte	solvent	8	156.1	63597813.88	7.22E-06	3.236123624	4.344	4.48E-06
C1C(C(C(=O)N1C2=CC=CC(=C2)C(F)(F)F)Cl)CCl	flurochloridone	analyte	solvent	8	200.7	28605592.22	3.22E-05	2.097104268	5.304	2.06E-05
CCOC1=C(C=CC(=C1)OC2=C(C=C(C=C2)C(F)(F)F)Cl)[N+](=O)[O-]	oxyfluorfen	analyte	solvent	8	157.8	11061062.63	2.77E-05	2.602332515	6.416	2.50E-06
CCC1=CC=CC(=C1N(COCC)C(=O)CCl)C	acetochlor	analyte	solvent	8	150.6	111670402.4	3.72E-05	2.908792357	5.275	1.38E-05
C1=CC=C(C(=C1)C(C2=CC=C(C=C2)F)(C3=CN=CN=C3)O)Cl	nuarimol	analyte	solvent	8	160.5	54484183.43	6.37E-06	3.018155243	4.508	5.86E-06
CCCCC(CN1C=NC=N1)(C2=C(C=C(C=C2)Cl)Cl)O	hexaconazole	analyte	solvent	8	206.6	77558770.98	6.39E-06	3.412810227	5.208	5.23E-06
CC1=CC(=CC2=C1C3=CC(=CC(=C3C(=O)O2)O)OC)O	alternariol-mono	analyte	solvent	8	119	15344071.99	3.68E-05	2.551548229	4.742	2.87E-06
CCCCCCCCSC(=O)OC1=CC(=NN=C1C2=CC=CC=C2)Cl	pyridate	analyte	solvent	8	173.2	39065796.86	2.35E-06	3.504330728	7.489	1.87E-06
C1=CC=C2C(=C1)C=CC=C2CC(=O)N	1-naphthylacetamide	analyte	solvent	8	114.5	32277280.76	5.40E-06	2.900549908	3.144	3.07E-06
COC(=O)N(C1=CC=CC=C1COC2=NN(C=C2)C3=CC=C(C=C3)Cl)OC	pyraclostrobin	analyte	solvent	8	166.1	128626977.3	2.58E-06	3.435486125	5.842	6.70E-06
COC1=C2C3=C(C(=O)OCC3)C(=O)OC2=C4C5C=COC5OC4=C1	aflatoxin G1	analyte	solvent	8	122.2	10842217.65	1.49E-06	2.849346415	3.368	1.21E-06
C1=CC=C(C(=C1)C2=NN=C(N=N2)C3=CC=CC=C3Cl)Cl	clofenfezine	analyte	solvent	8	206.7	82919190.73	1.66E-05	2.770093326	5.95	1.81E-05
FC(F)C(F)(F)OCC(Cn1cncn1)c2ccc(Cl)cc2Cl	tetraconazole	analyte	solvent	8	204.3	126646685.3	6.55E-06	3.163717292	5.015	1.33E-05
CC1(CON(C1=O)CC2=CC=CC=C2Cl)C	clomazone	analyte	solvent	8	152.2	25932827.81	1.67E-06	3.129962876	4.452	2.16E-06
CCCOC(=O)NCCCN(C)C	propamocarb	analyte	solvent	8	111.8	162080707.1	2.13E-06	2.915037046	1.225	1.47E-05
CCC1=NN(C(=C1Cl)C(=O)NCC2=CC=C(C=C2)C(C)(C)C)C	tebufenpyrad	analyte	solvent	8	163.3	13598682.56	7.20E-07	3.623245096	6.221	4.94E-07
CC(=NC#N)N(C)CC1=CN=C(C=C1)Cl	acetamiprid	analyte	solvent	8	149.8	46078345.74	4.09E-06	2.547829946	2.789	1.09E-05
COP(=O)(N)SC	methamidophos	analyte	solvent	8	108.4	175891685.2	7.09E-05	1.919069824	0.852	9.47E-05
COC(=O)[C@]12CC3=C(C1=NN(CO2)C(=O)N(C4=CC=C(C=C4)OC(F)(F)F)C(=O)OC)C=CC(=C3)Cl	indoxacarb	analyte	solvent	8	172.7	42716253.28	1.97E-06	2.363828672	6.052	1.63E-05
CC1=C(C(=CC=C1)C)N(C(=O)COC)N2CCOC2=O	oxadixyl	analyte	solvent	8	118.4	53423589.78	7.19E-06	2.839812489	3.393	5.87E-06
CCOP(=S)(OCC)OC1=NN(C(=O)C=C1)C2=CC=CC=C2	pyridaphenthion	analyte	solvent	8	124.4	136361185.9	5.88E-06	2.938004345	5.031	1.32E-05
CCOP(=O)(OCC)O/C(=C\Cl)/C1=C(C=C(C=C1)Cl)Cl	chlorfenrinphos	analyte	solvent	8	266.9	9156817.27	1.12E-06	2.467461675	5.453	4.47E-06
CC1=C[C@@H]2[C@](CC1)([C@]3([C@@H]([C@H]([C@H]([C@]34CO4)O2)O)OC(=O)C)C)COC(=O)C	diacetoxyscirpenol	analyte	solvent	8	125.3	4495771.74	3.28E-06	3.206824295	3.368	2.68E-07
COC1=C2C3=C(C(=O)CC3)C(=O)OC2=C4[C@@H]5C=CO[C@@H]5OC4=C1	aflatoxin B1	analyte	solvent	8	121.9	56778368.29	6.41E-06	2.883138725	3.583	5.94E-06
CC1=C[C@@H]2[C@]([C@@H](C1=O)O)([C@]3(C[C@H]([C@H]([C@@]34CO4)O2)O)C)COC(=O)C	deoxynivalenol-15-acetate	analyte	solvent	9	122.4	21194386.05	8.72E-05	3.093081743	2.476	1.52E-06
CC1=C(N=C(N=C1OC(=O)N(C)C)NC)C	pirimicarb-desmethyl	analyte	solvent	9	113.7	314925577.9	4.46E-06	2.658170675	1.713	4.63E-05
CN1C(=C(C(=N1)Cl)C(=O)OC)S(=O)(=O)NC(=O)NC2=NC(=CC(=N2)OC)OC	halosulfuron-methy	analyte	solvent	9	166.4	260898932.8	2.88E-05	2.494981824	4.932	7.55E-05
CCOP(=S)(OCC)SCN1C2=C(C=C(C=C2)Cl)OC1=O	phosalone	analyte	solvent	9	168.9	72001641.09	6.81E-05	2.676418742	5.975	1.52E-05
COP(=O)(OC)OC1=CC=C(C=C1)[N+](=O)[O-]	paraoxon-methyl	analyte	solvent	9	111	94694507.07	2.02E-05	1.813244946	3.434	6.33E-05
CCOP(=O)(OCC)OP(=O)(OCC)OCC	TEPP	analyte	solvent	9	111.1	152823891.2	1.72E-05	2.955941017	3.103	1.28E-05
CCOP(=O)(NC(C)C)OC1=CC(=C(C=C1)S(=O)C)C	fenamiphos-sulfoxide	analyte	solvent	9	122.7	202462314.9	1.57E-05	3.206096191	3.148	1.18E-05
CC1=C(C=CC(=C1)OP(=S)(OC)OC)S(=O)C	fenthion-sulfoxide	analyte	solvent	9	124.6	547418528.4	4.25E-05	2.780628156	3.84	7.05E-05
CCOC(=O)NCCOC1=CC=C(C=C1)OC2=CC=CC=C2	fenoxycarb	analyte	solvent	9	121.9	67941424.46	1.66E-05	2.948225122	5.28	6.31E-06
CC1=CC(=C(C(=C1)Cl)OP(=S)(OC)OC)Cl	tolclofos-methyl	analyte	solvent	9	204.5	109364219	1.67E-04	2.425763374	5.958	4.41E-05
CCCCC(CN1C=NC=N1)(C#N)C2=CC=C(C=C2)Cl	myclobutanil	analyte	solvent	9	158.3	173242189.4	1.11E-05	3.210611248	4.882	1.30E-05
CC1=C(C(=CC=C1)C)N(CN2C=CC=N2)C(=O)CCl	metazachlor	analyte	solvent	9	156.1	129919432.4	1.80E-05	3.236123624	4.344	9.14E-06
C1C(C(C(=O)N1C2=CC=CC(=C2)C(F)(F)F)Cl)CCl	flurochloridone	analyte	solvent	9	200.7	52030030.46	8.04E-05	2.097104268	5.304	3.75E-05
CCOC1=C(C=CC(=C1)OC2=C(C=C(C=C2)C(F)(F)F)Cl)[N+](=O)[O-]	oxyfluorfen	analyte	solvent	9	157.8	22236964.45	6.92E-05	2.602332515	6.416	5.02E-06
CCC1=CC=CC(=C1N(COCC)C(=O)CCl)C	acetochlor	analyte	solvent	9	150.6	216180302.1	9.29E-05	2.908792357	5.275	2.66E-05
C1=CC=C(C(=C1)C(C2=CC=C(C=C2)F)(C3=CN=CN=C3)O)Cl	nuarimol	analyte	solvent	9	160.5	132619817.6	1.59E-05	3.018155243	4.508	1.43E-05
CCCCC(CN1C=NC=N1)(C2=C(C=C(C=C2)Cl)Cl)O	hexaconazole	analyte	solvent	9	206.6	175101969.8	1.60E-05	3.412810227	5.208	1.18E-05
CC1=CC(=CC2=C1C3=CC(=CC(=C3C(=O)O2)O)OC)O	alternariol-mono	analyte	solvent	9	119	28207498.05	9.19E-05	2.551548229	4.742	5.27E-06
CCCCCCCCSC(=O)OC1=CC(=NN=C1C2=CC=CC=C2)Cl	pyridate	analyte	solvent	9	173.2	89736971.07	5.87E-06	3.504330728	7.489	4.30E-06
C1=CC=C2C(=C1)C=CC=C2CC(=O)N	1-naphthylacetamide	analyte	solvent	9	114.5	59214460.65	1.35E-05	2.900549908	3.144	5.63E-06
COC(=O)N(C1=CC=CC=C1COC2=NN(C=C2)C3=CC=C(C=C3)Cl)OC	pyraclostrobin	analyte	solvent	9	166.1	248316475.2	6.46E-06	3.435486125	5.842	1.29E-05
COC1=C2C3=C(C(=O)OCC3)C(=O)OC2=C4C5C=COC5OC4=C1	aflatoxin G1	analyte	solvent	9	122.2	23683242.27	3.73E-06	2.849346415	3.368	2.64E-06
C1=CC=C(C(=C1)C2=NN=C(N=N2)C3=CC=CC=C3Cl)Cl	clofenfezine	analyte	solvent	9	206.7	134483052.4	4.14E-05	2.770093326	5.95	2.93E-05
FC(F)C(F)(F)OCC(Cn1cncn1)c2ccc(Cl)cc2Cl	tetraconazole	analyte	solvent	9	204.3	208762235.5	1.64E-05	3.163717292	5.015	2.19E-05
CC1(CON(C1=O)CC2=CC=CC=C2Cl)C	clomazone	analyte	solvent	9	152.2	49928883.68	4.18E-06	3.129962876	4.452	4.16E-06
CCCOC(=O)NCCCN(C)C	propamocarb	analyte	solvent	9	111.8	308896330.3	5.31E-06	2.915037046	1.225	2.79E-05
CCC1=NN(C(=C1Cl)C(=O)NCC2=CC=C(C=C2)C(C)(C)C)C	tebufenpyrad	analyte	solvent	9	163.3	31667859.94	1.80E-06	3.623245096	6.221	1.15E-06
CC(=NC#N)N(C)CC1=CN=C(C=C1)Cl	acetamiprid	analyte	solvent	9	149.8	95934197.43	1.02E-05	2.547829946	2.789	2.27E-05
COP(=O)(N)SC	methamidophos	analyte	solvent	9	108.4	330113265.9	1.77E-04	1.919069824	0.852	1.78E-04
COC(=O)[C@]12CC3=C(C1=NN(CO2)C(=O)N(C4=CC=C(C=C4)OC(F)(F)F)C(=O)OC)C=CC(=C3)Cl	indoxacarb	analyte	solvent	9	172.7	92943662.37	4.93E-06	2.363828672	6.052	3.55E-05
CC1=C(C(=CC=C1)C)N(C(=O)COC)N2CCOC2=O	oxadixyl	analyte	solvent	9	118.4	94663956.49	1.80E-05	2.839812489	3.393	1.04E-05
CCOP(=S)(OCC)OC1=NN(C(=O)C=C1)C2=CC=CC=C2	pyridaphenthion	analyte	solvent	9	124.4	279897366	1.47E-05	2.938004345	5.031	2.70E-05
CCOP(=O)(OCC)O/C(=C\Cl)/C1=C(C=C(C=C1)Cl)Cl	chlorfenrinphos	analyte	solvent	9	266.9	21370576.2	2.79E-06	2.467461675	5.453	1.04E-05
CC1=C[C@@H]2[C@](CC1)([C@]3([C@@H]([C@H]([C@H]([C@]34CO4)O2)O)OC(=O)C)C)COC(=O)C	diacetoxyscirpenol	analyte	solvent	9	125.3	8075953.64	8.19E-06	3.206824295	3.368	4.81E-07
COC1=C2C3=C(C(=O)CC3)C(=O)OC2=C4[C@@H]5C=CO[C@@H]5OC4=C1	aflatoxin B1	analyte	solvent	9	121.9	123984962.1	1.60E-05	2.883138725	3.583	1.30E-05
CC1=C[C@@H]2[C@]([C@@H](C1=O)O)([C@]3(C[C@H]([C@H]([C@@]34CO4)O2)O)C)COC(=O)C	deoxynivalenol-15-acetate	analyte	solvent	10	122.4	37493961.88	1.74E-04	3.093081743	2.476	2.68E-06
CC1=C(N=C(N=C1OC(=O)N(C)C)NC)C	pirimicarb-desmethyl	analyte	solvent	10	113.7	515613043.9	8.92E-06	2.658170675	1.713	7.57E-05
CN1C(=C(C(=N1)Cl)C(=O)OC)S(=O)(=O)NC(=O)NC2=NC(=CC(=N2)OC)OC	halosulfuron-methy	analyte	solvent	10	166.4	454026422.3	5.76E-05	2.494981824	4.932	1.31E-04
CCOP(=S)(OCC)SCN1C2=C(C=C(C=C2)Cl)OC1=O	phosalone	analyte	solvent	10	168.9	105358481.2	1.36E-04	2.676418742	5.975	2.22E-05
COP(=O)(OC)OC1=CC=C(C=C1)[N+](=O)[O-]	paraoxon-methyl	analyte	solvent	10	111	171881168.8	4.05E-05	1.813244946	3.434	1.15E-04
CCOP(=O)(OCC)OP(=O)(OCC)OCC	TEPP	analyte	solvent	10	111.1	258849859.3	3.45E-05	2.955941017	3.103	2.16E-05
CCOP(=O)(NC(C)C)OC1=CC(=C(C=C1)S(=O)C)C	fenamiphos-sulfoxide	analyte	solvent	10	122.7	349541873	3.13E-05	3.206096191	3.148	2.04E-05
CC1=C(C=CC(=C1)OP(=S)(OC)OC)S(=O)C	fenthion-sulfoxide	analyte	solvent	10	124.6	891948689.6	8.50E-05	2.780628156	3.84	1.15E-04
CCOC(=O)NCCOC1=CC=C(C=C1)OC2=CC=CC=C2	fenoxycarb	analyte	solvent	10	121.9	98139301.07	3.32E-05	2.948225122	5.28	9.11E-06
CC1=CC(=C(C(=C1)Cl)OP(=S)(OC)OC)Cl	tolclofos-methyl	analyte	solvent	10	204.5	155449446.9	3.33E-04	2.425763374	5.958	6.27E-05
CCCCC(CN1C=NC=N1)(C#N)C2=CC=C(C=C2)Cl	myclobutanil	analyte	solvent	10	158.3	302868020.8	2.23E-05	3.210611248	4.882	2.26E-05
CC1=C(C(=CC=C1)C)N(CN2C=CC=N2)C(=O)CCl	metazachlor	analyte	solvent	10	156.1	228673335.1	3.61E-05	3.236123624	4.344	1.61E-05
C1C(C(C(=O)N1C2=CC=CC(=C2)C(F)(F)F)Cl)CCl	flurochloridone	analyte	solvent	10	200.7	69080578.88	1.61E-04	2.097104268	5.304	4.98E-05
CCOC1=C(C=CC(=C1)OC2=C(C=C(C=C2)C(F)(F)F)Cl)[N+](=O)[O-]	oxyfluorfen	analyte	solvent	10	157.8	32087166.65	1.38E-04	2.602332515	6.416	7.24E-06
CCC1=CC=CC(=C1N(COCC)C(=O)CCl)C	acetochlor	analyte	solvent	10	150.6	298178052.5	1.86E-04	2.908792357	5.275	3.68E-05
C1=CC=C(C(=C1)C(C2=CC=C(C=C2)F)(C3=CN=CN=C3)O)Cl	nuarimol	analyte	solvent	10	160.5	252021162.3	3.18E-05	3.018155243	4.508	2.71E-05
CCCCC(CN1C=NC=N1)(C2=C(C=C(C=C2)Cl)Cl)O	hexaconazole	analyte	solvent	10	206.6	329252679.8	3.19E-05	3.412810227	5.208	2.22E-05
CC1=CC(=CC2=C1C3=CC(=CC(=C3C(=O)O2)O)OC)O	alternariol-mono	analyte	solvent	10	119	54406854.19	1.84E-04	2.551548229	4.742	1.02E-05
CCCCCCCCSC(=O)OC1=CC(=NN=C1C2=CC=CC=C2)Cl	pyridate	analyte	solvent	10	173.2	147249803.7	1.17E-05	3.504330728	7.489	7.05E-06
C1=CC=C2C(=C1)C=CC=C2CC(=O)N	1-naphthylacetamide	analyte	solvent	10	114.5	97151193.09	2.70E-05	2.900549908	3.144	9.24E-06
COC(=O)N(C1=CC=CC=C1COC2=NN(C=C2)C3=CC=C(C=C3)Cl)OC	pyraclostrobin	analyte	solvent	10	166.1	412935848.2	1.29E-05	3.435486125	5.842	2.15E-05
COC1=C2C3=C(C(=O)OCC3)C(=O)OC2=C4C5C=COC5OC4=C1	aflatoxin G1	analyte	solvent	10	122.2	41903059.09	7.47E-06	2.849346415	3.368	4.67E-06
C1=CC=C(C(=C1)C2=NN=C(N=N2)C3=CC=CC=C3Cl)Cl	clofenfezine	analyte	solvent	10	206.7	192174680.2	8.28E-05	2.770093326	5.95	4.19E-05
FC(F)C(F)(F)OCC(Cn1cncn1)c2ccc(Cl)cc2Cl	tetraconazole	analyte	solvent	10	204.3	437934898	3.27E-05	3.163717292	5.015	4.60E-05
CC1(CON(C1=O)CC2=CC=CC=C2Cl)C	clomazone	analyte	solvent	10	152.2	84802101.24	8.37E-06	3.129962876	4.452	7.06E-06
CCCOC(=O)NCCCN(C)C	propamocarb	analyte	solvent	10	111.8	470439542.6	1.06E-05	2.915037046	1.225	4.26E-05
CCC1=NN(C(=C1Cl)C(=O)NCC2=CC=C(C=C2)C(C)(C)C)C	tebufenpyrad	analyte	solvent	10	163.3	65945561.94	3.60E-06	3.623245096	6.221	2.40E-06
CC(=NC#N)N(C)CC1=CN=C(C=C1)Cl	acetamiprid	analyte	solvent	10	149.8	163524092.4	2.05E-05	2.547829946	2.789	3.87E-05
COP(=O)(N)SC	methamidophos	analyte	solvent	10	108.4	508405244.5	3.55E-04	1.919069824	0.852	2.74E-04
COC(=O)[C@]12CC3=C(C1=NN(CO2)C(=O)N(C4=CC=C(C=C4)OC(F)(F)F)C(=O)OC)C=CC(=C3)Cl	indoxacarb	analyte	solvent	10	172.7	173619221.6	9.87E-06	2.363828672	6.052	6.62E-05
CC1=C(C(=CC=C1)C)N(C(=O)COC)N2CCOC2=O	oxadixyl	analyte	solvent	10	118.4	164288645	3.60E-05	2.839812489	3.393	1.81E-05
CCOP(=S)(OCC)OC1=NN(C(=O)C=C1)C2=CC=CC=C2	pyridaphenthion	analyte	solvent	10	124.4	451287731.1	2.94E-05	2.938004345	5.031	4.36E-05
CCOP(=O)(OCC)O/C(=C\Cl)/C1=C(C=C(C=C1)Cl)Cl	chlorfenrinphos	analyte	solvent	10	266.9	33625094.99	5.59E-06	2.467461675	5.453	1.64E-05
CC1=C[C@@H]2[C@](CC1)([C@]3([C@@H]([C@H]([C@H]([C@]34CO4)O2)O)OC(=O)C)C)COC(=O)C	diacetoxyscirpenol	analyte	solvent	10	125.3	14732515.71	1.64E-05	3.206824295	3.368	8.78E-07
COC1=C2C3=C(C(=O)CC3)C(=O)OC2=C4[C@@H]5C=CO[C@@H]5OC4=C1	aflatoxin B1	analyte	solvent	10	121.9	228859840.3	3.20E-05	2.883138725	3.583	2.39E-05
CC1=C[C@@H]2[C@]([C@@H](C1=O)O)([C@]3(C[C@H]([C@H]([C@@]34CO4)O2)O)C)COC(=O)C	deoxynivalenol-15-acetate	analyte	barley	1	122.4	41150.74	1.74E-07	3.093081743	2.476	2.95E-09
CC1=C(N=C(N=C1OC(=O)N(C)C)NC)C	pirimicarb-desmethyl	analyte	barley	1	113.7	1345233.74	8.92E-09	2.658170675	1.713	1.98E-07
CN1C(=C(C(=N1)Cl)C(=O)OC)S(=O)(=O)NC(=O)NC2=NC(=CC(=N2)OC)OC	halosulfuron-methy	analyte	barley	1	166.4	780598.49	5.76E-08	2.494981824	4.932	2.26E-07
CCOP(=S)(OCC)SCN1C2=C(C=C(C=C2)Cl)OC1=O	phosalone	analyte	barley	1	168.9	362914.59	1.36E-07	2.676418742	5.975	7.66E-08
COP(=O)(OC)OC1=CC=C(C=C1)[N+](=O)[O-]	paraoxon-methyl	analyte	barley	1	111	288082.7	4.05E-08	1.813244946	3.434	1.93E-07
CCOP(=O)(OCC)OP(=O)(OCC)OCC	TEPP	analyte	barley	1	111.1	484274.02	3.45E-08	2.955941017	3.103	4.04E-08
CCOP(=O)(NC(C)C)OC1=CC(=C(C=C1)S(=O)C)C	fenamiphos-sulfoxide	analyte	barley	1	122.7	621411.64	3.13E-08	3.206096191	3.148	3.63E-08
CC1=C(C=CC(=C1)OP(=S)(OC)OC)S(=O)C	fenthion-sulfoxide	analyte	barley	1	124.6	1190732.57	8.50E-08	2.780628156	3.84	1.53E-07
CCOC(=O)NCCOC1=CC=C(C=C1)OC2=CC=CC=C2	fenoxycarb	analyte	barley	1	121.9	0	3.32E-08	2.948225122	5.28	0
CC1=CC(=C(C(=C1)Cl)OP(=S)(OC)OC)Cl	tolclofos-methyl	analyte	barley	1	204.5	605296.97	3.33E-07	2.425763374	5.958	2.44E-07
CCCCC(CN1C=NC=N1)(C#N)C2=CC=C(C=C2)Cl	myclobutanil	analyte	barley	1	158.3	222033.52	2.23E-08	3.210611248	4.882	1.66E-08
CC1=C(C(=CC=C1)C)N(CN2C=CC=N2)C(=O)CCl	metazachlor	analyte	barley	1	156.1	451232.5	3.61E-08	3.236123624	4.344	3.18E-08
C1C(C(C(=O)N1C2=CC=CC(=C2)C(F)(F)F)Cl)CCl	flurochloridone	analyte	barley	1	200.7	220817.2	1.61E-07	2.097104268	5.304	1.59E-07
CCOC1=C(C=CC(=C1)OC2=C(C=C(C=C2)C(F)(F)F)Cl)[N+](=O)[O-]	oxyfluorfen	analyte	barley	1	157.8	33277.72	1.38E-07	2.602332515	6.416	7.51E-09
CCC1=CC=CC(=C1N(COCC)C(=O)CCl)C	acetochlor	analyte	barley	1	150.6	786455.22	1.86E-07	2.908792357	5.275	9.69E-08
C1=CC=C(C(=C1)C(C2=CC=C(C=C2)F)(C3=CN=CN=C3)O)Cl	nuarimol	analyte	barley	1	160.5	658429.68	3.18E-08	3.018155243	4.508	7.09E-08
CCCCC(CN1C=NC=N1)(C2=C(C=C(C=C2)Cl)Cl)O	hexaconazole	analyte	barley	1	206.6	300458.08	3.19E-08	3.412810227	5.208	2.03E-08
CC1=CC(=CC2=C1C3=CC(=CC(=C3C(=O)O2)O)OC)O	alternariol-mono	analyte	barley	1	119	0	1.84E-07	2.551548229	4.742	0
CCCCCCCCSC(=O)OC1=CC(=NN=C1C2=CC=CC=C2)Cl	pyridate	analyte	barley	1	173.2	123234.31	1.17E-08	3.504330728	7.489	5.90E-09
C1=CC=C2C(=C1)C=CC=C2CC(=O)N	1-naphthylacetamide	analyte	barley	1	114.5	171770.27	2.70E-08	2.900549908	3.144	1.63E-08
COC(=O)N(C1=CC=CC=C1COC2=NN(C=C2)C3=CC=C(C=C3)Cl)OC	pyraclostrobin	analyte	barley	1	166.1	1225628.99	1.29E-08	3.435486125	5.842	6.38E-08
COC1=C2C3=C(C(=O)OCC3)C(=O)OC2=C4C5C=COC5OC4=C1	aflatoxin G1	analyte	barley	1	122.2	47552.82	7.47E-09	2.849346415	3.368	5.30E-09
C1=CC=C(C(=C1)C2=NN=C(N=N2)C3=CC=CC=C3Cl)Cl	clofenfezine	analyte	barley	1	206.7	345752.37	8.28E-08	2.770093326	5.95	7.53E-08
FC(F)C(F)(F)OCC(Cn1cncn1)c2ccc(Cl)cc2Cl	tetraconazole	analyte	barley	1	204.3	762024.7	3.27E-08	3.163717292	5.015	8.01E-08
CC1(CON(C1=O)CC2=CC=CC=C2Cl)C	clomazone	analyte	barley	1	152.2	209245.73	8.37E-09	3.129962876	4.452	1.74E-08
CCCOC(=O)NCCCN(C)C	propamocarb	analyte	barley	1	111.8	567561.27	1.06E-08	2.915037046	1.225	5.13E-08
CCC1=NN(C(=C1Cl)C(=O)NCC2=CC=C(C=C2)C(C)(C)C)C	tebufenpyrad	analyte	barley	1	163.3	98993.88	3.60E-09	3.623245096	6.221	3.60E-09
CC(=NC#N)N(C)CC1=CN=C(C=C1)Cl	acetamiprid	analyte	barley	1	149.8	610991.22	2.05E-08	2.547829946	2.789	1.45E-07
COP(=O)(N)SC	methamidophos	analyte	barley	1	108.4	852813.67	3.55E-07	1.919069824	0.852	4.59E-07
COC(=O)[C@]12CC3=C(C1=NN(CO2)C(=O)N(C4=CC=C(C=C4)OC(F)(F)F)C(=O)OC)C=CC(=C3)Cl	indoxacarb	analyte	barley	1	172.7	259371.84	9.87E-09	2.363828672	6.052	9.90E-08
CC1=C(C(=CC=C1)C)N(C(=O)COC)N2CCOC2=O	oxadixyl	analyte	barley	1	118.4	369378.27	3.60E-08	2.839812489	3.393	4.06E-08
CCOP(=S)(OCC)OC1=NN(C(=O)C=C1)C2=CC=CC=C2	pyridaphenthion	analyte	barley	1	124.4	591765.16	2.94E-08	2.938004345	5.031	5.71E-08
CCOP(=O)(OCC)O/C(=C\Cl)/C1=C(C=C(C=C1)Cl)Cl	chlorfenrinphos	analyte	barley	1	266.9	224967.68	5.59E-09	2.467461675	5.453	1.10E-07
CC1=C[C@@H]2[C@](CC1)([C@]3([C@@H]([C@H]([C@H]([C@]34CO4)O2)O)OC(=O)C)C)COC(=O)C	diacetoxyscirpenol	analyte	barley	1	125.3	0	1.64E-08	3.206824295	3.368	0
COC1=C2C3=C(C(=O)CC3)C(=O)OC2=C4[C@@H]5C=CO[C@@H]5OC4=C1	aflatoxin B1	analyte	barley	1	121.9	739572.78	3.20E-08	2.883138725	3.583	7.73E-08
CC1=C[C@@H]2[C@]([C@@H](C1=O)O)([C@]3(C[C@H]([C@H]([C@@]34CO4)O2)O)C)COC(=O)C	deoxynivalenol-15-acetate	analyte	barley	2	122.4	65166.42	3.49E-07	3.093081743	2.476	4.67E-09
CC1=C(N=C(N=C1OC(=O)N(C)C)NC)C	pirimicarb-desmethyl	analyte	barley	2	113.7	2182079.74	1.78E-08	2.658170675	1.713	3.21E-07
CN1C(=C(C(=N1)Cl)C(=O)OC)S(=O)(=O)NC(=O)NC2=NC(=CC(=N2)OC)OC	halosulfuron-methy	analyte	barley	2	166.4	1222851.83	1.15E-07	2.494981824	4.932	3.54E-07
CCOP(=S)(OCC)SCN1C2=C(C=C(C=C2)Cl)OC1=O	phosalone	analyte	barley	2	168.9	898800.11	2.72E-07	2.676418742	5.975	1.90E-07
COP(=O)(OC)OC1=CC=C(C=C1)[N+](=O)[O-]	paraoxon-methyl	analyte	barley	2	111	633246.62	8.10E-08	1.813244946	3.434	4.23E-07
CCOP(=O)(OCC)OP(=O)(OCC)OCC	TEPP	analyte	barley	2	111.1	1.11E+06	6.89E-08	2.955941017	3.103	9.26E-08
CCOP(=O)(NC(C)C)OC1=CC(=C(C=C1)S(=O)C)C	fenamiphos-sulfoxide	analyte	barley	2	122.7	1383113.9	6.27E-08	3.206096191	3.148	8.08E-08
CC1=C(C=CC(=C1)OP(=S)(OC)OC)S(=O)C	fenthion-sulfoxide	analyte	barley	2	124.6	2964856.39	1.70E-07	2.780628156	3.84	3.82E-07
CCOC(=O)NCCOC1=CC=C(C=C1)OC2=CC=CC=C2	fenoxycarb	analyte	barley	2	121.9	0	6.64E-08	2.948225122	5.28	0
CC1=CC(=C(C(=C1)Cl)OP(=S)(OC)OC)Cl	tolclofos-methyl	analyte	barley	2	204.5	1267114.27	6.67E-07	2.425763374	5.958	5.11E-07
CCCCC(CN1C=NC=N1)(C#N)C2=CC=C(C=C2)Cl	myclobutanil	analyte	barley	2	158.3	595850	4.46E-08	3.210611248	4.882	4.45E-08
CC1=C(C(=CC=C1)C)N(CN2C=CC=N2)C(=O)CCl	metazachlor	analyte	barley	2	156.1	845126.74	7.22E-08	3.236123624	4.344	5.95E-08
C1C(C(C(=O)N1C2=CC=CC(=C2)C(F)(F)F)Cl)CCl	flurochloridone	analyte	barley	2	200.7	184967.58	3.22E-07	2.097104268	5.304	1.33E-07
CCOC1=C(C=CC(=C1)OC2=C(C=C(C=C2)C(F)(F)F)Cl)[N+](=O)[O-]	oxyfluorfen	analyte	barley	2	157.8	40788.56	2.77E-07	2.602332515	6.416	9.21E-09
CCC1=CC=CC(=C1N(COCC)C(=O)CCl)C	acetochlor	analyte	barley	2	150.6	1704386.31	3.72E-07	2.908792357	5.275	2.10E-07
C1=CC=C(C(=C1)C(C2=CC=C(C=C2)F)(C3=CN=CN=C3)O)Cl	nuarimol	analyte	barley	2	160.5	1169544.78	6.37E-08	3.018155243	4.508	1.26E-07
CCCCC(CN1C=NC=N1)(C2=C(C=C(C=C2)Cl)Cl)O	hexaconazole	analyte	barley	2	206.6	375925.91	6.39E-08	3.412810227	5.208	2.54E-08
CC1=CC(=CC2=C1C3=CC(=CC(=C3C(=O)O2)O)OC)O	alternariol-mono	analyte	barley	2	119	419000.09	3.68E-07	2.551548229	4.742	7.82E-08
CCCCCCCCSC(=O)OC1=CC(=NN=C1C2=CC=CC=C2)Cl	pyridate	analyte	barley	2	173.2	352301.07	2.35E-08	3.504330728	7.489	1.69E-08
C1=CC=C2C(=C1)C=CC=C2CC(=O)N	1-naphthylacetamide	analyte	barley	2	114.5	803222.86	5.40E-08	2.900549908	3.144	7.64E-08
COC(=O)N(C1=CC=CC=C1COC2=NN(C=C2)C3=CC=C(C=C3)Cl)OC	pyraclostrobin	analyte	barley	2	166.1	2700534.77	2.58E-08	3.435486125	5.842	1.41E-07
COC1=C2C3=C(C(=O)OCC3)C(=O)OC2=C4C5C=COC5OC4=C1	aflatoxin G1	analyte	barley	2	122.2	179576.88	1.49E-08	2.849346415	3.368	2.00E-08
C1=CC=C(C(=C1)C2=NN=C(N=N2)C3=CC=CC=C3Cl)Cl	clofenfezine	analyte	barley	2	206.7	604284.22	1.66E-07	2.770093326	5.95	1.32E-07
FC(F)C(F)(F)OCC(Cn1cncn1)c2ccc(Cl)cc2Cl	tetraconazole	analyte	barley	2	204.3	1462030.92	6.55E-08	3.163717292	5.015	1.54E-07
CC1(CON(C1=O)CC2=CC=CC=C2Cl)C	clomazone	analyte	barley	2	152.2	439725.8	1.67E-08	3.129962876	4.452	3.66E-08
CCCOC(=O)NCCCN(C)C	propamocarb	analyte	barley	2	111.8	1581429.97	2.13E-08	2.915037046	1.225	1.43E-07
CCC1=NN(C(=C1Cl)C(=O)NCC2=CC=C(C=C2)C(C)(C)C)C	tebufenpyrad	analyte	barley	2	163.3	153928.03	7.20E-09	3.623245096	6.221	5.60E-09
CC(=NC#N)N(C)CC1=CN=C(C=C1)Cl	acetamiprid	analyte	barley	2	149.8	1039228.38	4.09E-08	2.547829946	2.789	2.46E-07
COP(=O)(N)SC	methamidophos	analyte	barley	2	108.4	1732073.26	7.09E-07	1.919069824	0.852	9.33E-07
COC(=O)[C@]12CC3=C(C1=NN(CO2)C(=O)N(C4=CC=C(C=C4)OC(F)(F)F)C(=O)OC)C=CC(=C3)Cl	indoxacarb	analyte	barley	2	172.7	451505.06	1.97E-08	2.363828672	6.052	1.72E-07
CC1=C(C(=CC=C1)C)N(C(=O)COC)N2CCOC2=O	oxadixyl	analyte	barley	2	118.4	710235.78	7.19E-08	2.839812489	3.393	7.80E-08
CCOP(=S)(OCC)OC1=NN(C(=O)C=C1)C2=CC=CC=C2	pyridaphenthion	analyte	barley	2	124.4	1570666.15	5.88E-08	2.938004345	5.031	1.52E-07
CCOP(=O)(OCC)O/C(=C\Cl)/C1=C(C=C(C=C1)Cl)Cl	chlorfenrinphos	analyte	barley	2	266.9	248225.7	1.12E-08	2.467461675	5.453	1.21E-07
CC1=C[C@@H]2[C@](CC1)([C@]3([C@@H]([C@H]([C@H]([C@]34CO4)O2)O)OC(=O)C)C)COC(=O)C	diacetoxyscirpenol	analyte	barley	2	125.3	140386.46	3.28E-08	3.206824295	3.368	8.36E-09
COC1=C2C3=C(C(=O)CC3)C(=O)OC2=C4[C@@H]5C=CO[C@@H]5OC4=C1	aflatoxin B1	analyte	barley	2	121.9	1815617.04	6.41E-08	2.883138725	3.583	1.90E-07
CC1=C[C@@H]2[C@]([C@@H](C1=O)O)([C@]3(C[C@H]([C@H]([C@@]34CO4)O2)O)C)COC(=O)C	deoxynivalenol-15-acetate	analyte	barley	3	122.4	265469.83	8.72E-07	3.093081743	2.476	1.90E-08
CC1=C(N=C(N=C1OC(=O)N(C)C)NC)C	pirimicarb-desmethyl	analyte	barley	3	113.7	4628395.03	4.46E-08	2.658170675	1.713	6.80E-07
CN1C(=C(C(=N1)Cl)C(=O)OC)S(=O)(=O)NC(=O)NC2=NC(=CC(=N2)OC)OC	halosulfuron-methy	analyte	barley	3	166.4	3585348.91	2.88E-07	2.494981824	4.932	1.04E-06
CCOP(=S)(OCC)SCN1C2=C(C=C(C=C2)Cl)OC1=O	phosalone	analyte	barley	3	168.9	1862889.41	6.81E-07	2.676418742	5.975	3.93E-07
COP(=O)(OC)OC1=CC=C(C=C1)[N+](=O)[O-]	paraoxon-methyl	analyte	barley	3	111	1207696.41	2.02E-07	1.813244946	3.434	8.08E-07
CCOP(=O)(OCC)OP(=O)(OCC)OCC	TEPP	analyte	barley	3	111.1	2620995.48	1.72E-07	2.955941017	3.103	2.19E-07
CCOP(=O)(NC(C)C)OC1=CC(=C(C=C1)S(=O)C)C	fenamiphos-sulfoxide	analyte	barley	3	122.7	3217038.96	1.57E-07	3.206096191	3.148	1.88E-07
CC1=C(C=CC(=C1)OP(=S)(OC)OC)S(=O)C	fenthion-sulfoxide	analyte	barley	3	124.6	8388302.99	4.25E-07	2.780628156	3.84	1.08E-06
CCOC(=O)NCCOC1=CC=C(C=C1)OC2=CC=CC=C2	fenoxycarb	analyte	barley	3	121.9	0	1.66E-07	2.948225122	5.28	0
CC1=CC(=C(C(=C1)Cl)OP(=S)(OC)OC)Cl	tolclofos-methyl	analyte	barley	3	204.5	2123142.43	1.67E-06	2.425763374	5.958	8.57E-07
CCCCC(CN1C=NC=N1)(C#N)C2=CC=C(C=C2)Cl	myclobutanil	analyte	barley	3	158.3	2626537.56	1.11E-07	3.210611248	4.882	1.96E-07
CC1=C(C(=CC=C1)C)N(CN2C=CC=N2)C(=O)CCl	metazachlor	analyte	barley	3	156.1	1888870.61	1.80E-07	3.236123624	4.344	1.33E-07
C1C(C(C(=O)N1C2=CC=CC(=C2)C(F)(F)F)Cl)CCl	flurochloridone	analyte	barley	3	200.7	505021.33	8.04E-07	2.097104268	5.304	3.64E-07
CCOC1=C(C=CC(=C1)OC2=C(C=C(C=C2)C(F)(F)F)Cl)[N+](=O)[O-]	oxyfluorfen	analyte	barley	3	157.8	95584.17	6.92E-07	2.602332515	6.416	2.16E-08
CCC1=CC=CC(=C1N(COCC)C(=O)CCl)C	acetochlor	analyte	barley	3	150.6	4661441.42	9.29E-07	2.908792357	5.275	5.75E-07
C1=CC=C(C(=C1)C(C2=CC=C(C=C2)F)(C3=CN=CN=C3)O)Cl	nuarimol	analyte	barley	3	160.5	2210134.04	1.59E-07	3.018155243	4.508	2.38E-07
CCCCC(CN1C=NC=N1)(C2=C(C=C(C=C2)Cl)Cl)O	hexaconazole	analyte	barley	3	206.6	2290970.63	1.60E-07	3.412810227	5.208	1.55E-07
CC1=CC(=CC2=C1C3=CC(=CC(=C3C(=O)O2)O)OC)O	alternariol-mono	analyte	barley	3	119	800691.35	9.19E-07	2.551548229	4.742	1.50E-07
CCCCCCCCSC(=O)OC1=CC(=NN=C1C2=CC=CC=C2)Cl	pyridate	analyte	barley	3	173.2	518675.35	5.87E-08	3.504330728	7.489	2.48E-08
C1=CC=C2C(=C1)C=CC=C2CC(=O)N	1-naphthylacetamide	analyte	barley	3	114.5	1309566.93	1.35E-07	2.900549908	3.144	1.25E-07
COC(=O)N(C1=CC=CC=C1COC2=NN(C=C2)C3=CC=C(C=C3)Cl)OC	pyraclostrobin	analyte	barley	3	166.1	5721273.79	6.46E-08	3.435486125	5.842	2.98E-07
COC1=C2C3=C(C(=O)OCC3)C(=O)OC2=C4C5C=COC5OC4=C1	aflatoxin G1	analyte	barley	3	122.2	390152.65	3.73E-08	2.849346415	3.368	4.35E-08
C1=CC=C(C(=C1)C2=NN=C(N=N2)C3=CC=CC=C3Cl)Cl	clofenfezine	analyte	barley	3	206.7	1944112.8	4.14E-07	2.770093326	5.95	4.23E-07
FC(F)C(F)(F)OCC(Cn1cncn1)c2ccc(Cl)cc2Cl	tetraconazole	analyte	barley	3	204.3	2955526.65	1.64E-07	3.163717292	5.015	3.11E-07
CC1(CON(C1=O)CC2=CC=CC=C2Cl)C	clomazone	analyte	barley	3	152.2	1267925.55	4.18E-08	3.129962876	4.452	1.06E-07
CCCOC(=O)NCCCN(C)C	propamocarb	analyte	barley	3	111.8	4767662.44	5.31E-08	2.915037046	1.225	4.31E-07
CCC1=NN(C(=C1Cl)C(=O)NCC2=CC=C(C=C2)C(C)(C)C)C	tebufenpyrad	analyte	barley	3	163.3	204569.81	1.80E-08	3.623245096	6.221	7.44E-09
CC(=NC#N)N(C)CC1=CN=C(C=C1)Cl	acetamiprid	analyte	barley	3	149.8	2154366.02	1.02E-07	2.547829946	2.789	5.10E-07
COP(=O)(N)SC	methamidophos	analyte	barley	3	108.4	5973478.71	1.77E-06	1.919069824	0.852	3.22E-06
COC(=O)[C@]12CC3=C(C1=NN(CO2)C(=O)N(C4=CC=C(C=C4)OC(F)(F)F)C(=O)OC)C=CC(=C3)Cl	indoxacarb	analyte	barley	3	172.7	1528847.17	4.93E-08	2.363828672	6.052	5.83E-07
CC1=C(C(=CC=C1)C)N(C(=O)COC)N2CCOC2=O	oxadixyl	analyte	barley	3	118.4	1939192.48	1.80E-07	2.839812489	3.393	2.13E-07
CCOP(=S)(OCC)OC1=NN(C(=O)C=C1)C2=CC=CC=C2	pyridaphenthion	analyte	barley	3	124.4	3668727.81	1.47E-07	2.938004345	5.031	3.54E-07
CCOP(=O)(OCC)O/C(=C\Cl)/C1=C(C=C(C=C1)Cl)Cl	chlorfenrinphos	analyte	barley	3	266.9	340550.3	2.79E-08	2.467461675	5.453	1.66E-07
CC1=C[C@@H]2[C@](CC1)([C@]3([C@@H]([C@H]([C@H]([C@]34CO4)O2)O)OC(=O)C)C)COC(=O)C	diacetoxyscirpenol	analyte	barley	3	125.3	241091.77	8.19E-08	3.206824295	3.368	1.44E-08
COC1=C2C3=C(C(=O)CC3)C(=O)OC2=C4[C@@H]5C=CO[C@@H]5OC4=C1	aflatoxin B1	analyte	barley	3	121.9	3823382.67	1.60E-07	2.883138725	3.583	4.00E-07
CC1=C[C@@H]2[C@]([C@@H](C1=O)O)([C@]3(C[C@H]([C@H]([C@@]34CO4)O2)O)C)COC(=O)C	deoxynivalenol-15-acetate	analyte	barley	4	122.4	447847.23	1.74E-06	3.093081743	2.476	3.21E-08
CC1=C(N=C(N=C1OC(=O)N(C)C)NC)C	pirimicarb-desmethyl	analyte	barley	4	113.7	8716930.26	8.92E-08	2.658170675	1.713	1.28E-06
CN1C(=C(C(=N1)Cl)C(=O)OC)S(=O)(=O)NC(=O)NC2=NC(=CC(=N2)OC)OC	halosulfuron-methy	analyte	barley	4	166.4	6825724.75	5.76E-07	2.494981824	4.932	1.98E-06
CCOP(=S)(OCC)SCN1C2=C(C=C(C=C2)Cl)OC1=O	phosalone	analyte	barley	4	168.9	3031720.86	1.36E-06	2.676418742	5.975	6.40E-07
COP(=O)(OC)OC1=CC=C(C=C1)[N+](=O)[O-]	paraoxon-methyl	analyte	barley	4	111	2544530.41	4.05E-07	1.813244946	3.434	1.70E-06
CCOP(=O)(OCC)OP(=O)(OCC)OCC	TEPP	analyte	barley	4	111.1	5748023.94	3.45E-07	2.955941017	3.103	4.80E-07
CCOP(=O)(NC(C)C)OC1=CC(=C(C=C1)S(=O)C)C	fenamiphos-sulfoxide	analyte	barley	4	122.7	7071174.73	3.13E-07	3.206096191	3.148	4.13E-07
CC1=C(C=CC(=C1)OP(=S)(OC)OC)S(=O)C	fenthion-sulfoxide	analyte	barley	4	124.6	20386905.77	8.50E-07	2.780628156	3.84	2.63E-06
CCOC(=O)NCCOC1=CC=C(C=C1)OC2=CC=CC=C2	fenoxycarb	analyte	barley	4	121.9	6365051.36	3.32E-07	2.948225122	5.28	5.91E-07
CC1=CC(=C(C(=C1)Cl)OP(=S)(OC)OC)Cl	tolclofos-methyl	analyte	barley	4	204.5	4378617.22	3.33E-06	2.425763374	5.958	1.77E-06
CCCCC(CN1C=NC=N1)(C#N)C2=CC=C(C=C2)Cl	myclobutanil	analyte	barley	4	158.3	4648785.52	2.23E-07	3.210611248	4.882	3.48E-07
CC1=C(C(=CC=C1)C)N(CN2C=CC=N2)C(=O)CCl	metazachlor	analyte	barley	4	156.1	4528066.94	3.61E-07	3.236123624	4.344	3.19E-07
C1C(C(C(=O)N1C2=CC=CC(=C2)C(F)(F)F)Cl)CCl	flurochloridone	analyte	barley	4	200.7	1308047.52	1.61E-06	2.097104268	5.304	9.43E-07
CCOC1=C(C=CC(=C1)OC2=C(C=C(C=C2)C(F)(F)F)Cl)[N+](=O)[O-]	oxyfluorfen	analyte	barley	4	157.8	315010.82	1.38E-06	2.602332515	6.416	7.11E-08
CCC1=CC=CC(=C1N(COCC)C(=O)CCl)C	acetochlor	analyte	barley	4	150.6	8829582.07	1.86E-06	2.908792357	5.275	1.09E-06
C1=CC=C(C(=C1)C(C2=CC=C(C=C2)F)(C3=CN=CN=C3)O)Cl	nuarimol	analyte	barley	4	160.5	3817598.08	3.18E-07	3.018155243	4.508	4.11E-07
CCCCC(CN1C=NC=N1)(C2=C(C=C(C=C2)Cl)Cl)O	hexaconazole	analyte	barley	4	206.6	4432165.56	3.19E-07	3.412810227	5.208	2.99E-07
CC1=CC(=CC2=C1C3=CC(=CC(=C3C(=O)O2)O)OC)O	alternariol-mono	analyte	barley	4	119	1751835.4	1.84E-06	2.551548229	4.742	3.27E-07
CCCCCCCCSC(=O)OC1=CC(=NN=C1C2=CC=CC=C2)Cl	pyridate	analyte	barley	4	173.2	937606.92	1.17E-07	3.504330728	7.489	4.49E-08
C1=CC=C2C(=C1)C=CC=C2CC(=O)N	1-naphthylacetamide	analyte	barley	4	114.5	2860914.27	2.70E-07	2.900549908	3.144	2.72E-07
COC(=O)N(C1=CC=CC=C1COC2=NN(C=C2)C3=CC=C(C=C3)Cl)OC	pyraclostrobin	analyte	barley	4	166.1	11796155.32	1.29E-07	3.435486125	5.842	6.14E-07
COC1=C2C3=C(C(=O)OCC3)C(=O)OC2=C4C5C=COC5OC4=C1	aflatoxin G1	analyte	barley	4	122.2	537454.92	7.47E-08	2.849346415	3.368	5.99E-08
C1=CC=C(C(=C1)C2=NN=C(N=N2)C3=CC=CC=C3Cl)Cl	clofenfezine	analyte	barley	4	206.7	4537472.14	8.28E-07	2.770093326	5.95	9.88E-07
FC(F)C(F)(F)OCC(Cn1cncn1)c2ccc(Cl)cc2Cl	tetraconazole	analyte	barley	4	204.3	5607739.41	3.27E-07	3.163717292	5.015	5.89E-07
CC1(CON(C1=O)CC2=CC=CC=C2Cl)C	clomazone	analyte	barley	4	152.2	1995440.31	8.37E-08	3.129962876	4.452	1.66E-07
CCCOC(=O)NCCCN(C)C	propamocarb	analyte	barley	4	111.8	9840562.35	1.06E-07	2.915037046	1.225	8.90E-07
CCC1=NN(C(=C1Cl)C(=O)NCC2=CC=C(C=C2)C(C)(C)C)C	tebufenpyrad	analyte	barley	4	163.3	512041.8	3.60E-08	3.623245096	6.221	1.86E-08
CC(=NC#N)N(C)CC1=CN=C(C=C1)Cl	acetamiprid	analyte	barley	4	149.8	4467594.11	2.05E-07	2.547829946	2.789	1.06E-06
COP(=O)(N)SC	methamidophos	analyte	barley	4	108.4	8666602.84	3.55E-06	1.919069824	0.852	4.67E-06
COC(=O)[C@]12CC3=C(C1=NN(CO2)C(=O)N(C4=CC=C(C=C4)OC(F)(F)F)C(=O)OC)C=CC(=C3)Cl	indoxacarb	analyte	barley	4	172.7	2580002.58	9.87E-08	2.363828672	6.052	9.84E-07
CC1=C(C(=CC=C1)C)N(C(=O)COC)N2CCOC2=O	oxadixyl	analyte	barley	4	118.4	3389836.39	3.60E-07	2.839812489	3.393	3.72E-07
CCOP(=S)(OCC)OC1=NN(C(=O)C=C1)C2=CC=CC=C2	pyridaphenthion	analyte	barley	4	124.4	8291682.66	2.94E-07	2.938004345	5.031	8.00E-07
CCOP(=O)(OCC)O/C(=C\Cl)/C1=C(C=C(C=C1)Cl)Cl	chlorfenrinphos	analyte	barley	4	266.9	759261.16	5.59E-08	2.467461675	5.453	3.71E-07
CC1=C[C@@H]2[C@](CC1)([C@]3([C@@H]([C@H]([C@H]([C@]34CO4)O2)O)OC(=O)C)C)COC(=O)C	diacetoxyscirpenol	analyte	barley	4	125.3	352748.14	1.64E-07	3.206824295	3.368	2.10E-08
COC1=C2C3=C(C(=O)CC3)C(=O)OC2=C4[C@@H]5C=CO[C@@H]5OC4=C1	aflatoxin B1	analyte	barley	4	121.9	6495981.11	3.20E-07	2.883138725	3.583	6.79E-07
CC1=C[C@@H]2[C@]([C@@H](C1=O)O)([C@]3(C[C@H]([C@H]([C@@]34CO4)O2)O)C)COC(=O)C	deoxynivalenol-15-acetate	analyte	barley	5	122.4	943565.6	3.49E-06	3.093081743	2.476	6.76E-08
CC1=C(N=C(N=C1OC(=O)N(C)C)NC)C	pirimicarb-desmethyl	analyte	barley	5	113.7	14485361	1.78E-07	2.658170675	1.713	2.13E-06
CN1C(=C(C(=N1)Cl)C(=O)OC)S(=O)(=O)NC(=O)NC2=NC(=CC(=N2)OC)OC	halosulfuron-methy	analyte	barley	5	166.4	12917858.07	1.15E-06	2.494981824	4.932	3.74E-06
CCOP(=S)(OCC)SCN1C2=C(C=C(C=C2)Cl)OC1=O	phosalone	analyte	barley	5	168.9	5382141.06	2.72E-06	2.676418742	5.975	1.14E-06
COP(=O)(OC)OC1=CC=C(C=C1)[N+](=O)[O-]	paraoxon-methyl	analyte	barley	5	111	4828529.68	8.10E-07	1.813244946	3.434	3.23E-06
CCOP(=O)(OCC)OP(=O)(OCC)OCC	TEPP	analyte	barley	5	111.1	8704739.72	6.89E-07	2.955941017	3.103	7.26E-07
CCOP(=O)(NC(C)C)OC1=CC(=C(C=C1)S(=O)C)C	fenamiphos-sulfoxide	analyte	barley	5	122.7	12892679.49	6.27E-07	3.206096191	3.148	7.53E-07
CC1=C(C=CC(=C1)OP(=S)(OC)OC)S(=O)C	fenthion-sulfoxide	analyte	barley	5	124.6	33382167.89	1.70E-06	2.780628156	3.84	4.30E-06
CCOC(=O)NCCOC1=CC=C(C=C1)OC2=CC=CC=C2	fenoxycarb	analyte	barley	5	121.9	12733313.9	6.64E-07	2.948225122	5.28	1.18E-06
CC1=CC(=C(C(=C1)Cl)OP(=S)(OC)OC)Cl	tolclofos-methyl	analyte	barley	5	204.5	8298691.36	6.67E-06	2.425763374	5.958	3.35E-06
CCCCC(CN1C=NC=N1)(C#N)C2=CC=C(C=C2)Cl	myclobutanil	analyte	barley	5	158.3	7912157.57	4.46E-07	3.210611248	4.882	5.91E-07
CC1=C(C(=CC=C1)C)N(CN2C=CC=N2)C(=O)CCl	metazachlor	analyte	barley	5	156.1	9698282.41	7.22E-07	3.236123624	4.344	6.82E-07
C1C(C(C(=O)N1C2=CC=CC(=C2)C(F)(F)F)Cl)CCl	flurochloridone	analyte	barley	5	200.7	2566101.18	3.22E-06	2.097104268	5.304	1.85E-06
CCOC1=C(C=CC(=C1)OC2=C(C=C(C=C2)C(F)(F)F)Cl)[N+](=O)[O-]	oxyfluorfen	analyte	barley	5	157.8	662602.08	2.77E-06	2.602332515	6.416	1.50E-07
CCC1=CC=CC(=C1N(COCC)C(=O)CCl)C	acetochlor	analyte	barley	5	150.6	16385788.52	3.72E-06	2.908792357	5.275	2.02E-06
C1=CC=C(C(=C1)C(C2=CC=C(C=C2)F)(C3=CN=CN=C3)O)Cl	nuarimol	analyte	barley	5	160.5	6365000.29	6.37E-07	3.018155243	4.508	6.85E-07
CCCCC(CN1C=NC=N1)(C2=C(C=C(C=C2)Cl)Cl)O	hexaconazole	analyte	barley	5	206.6	8847569.02	6.39E-07	3.412810227	5.208	5.97E-07
CC1=CC(=CC2=C1C3=CC(=CC(=C3C(=O)O2)O)OC)O	alternariol-mono	analyte	barley	5	119	2684417.42	3.68E-06	2.551548229	4.742	5.01E-07
CCCCCCCCSC(=O)OC1=CC(=NN=C1C2=CC=CC=C2)Cl	pyridate	analyte	barley	5	173.2	1777110.92	2.35E-07	3.504330728	7.489	8.51E-08
C1=CC=C2C(=C1)C=CC=C2CC(=O)N	1-naphthylacetamide	analyte	barley	5	114.5	4805545.59	5.40E-07	2.900549908	3.144	4.57E-07
COC(=O)N(C1=CC=CC=C1COC2=NN(C=C2)C3=CC=C(C=C3)Cl)OC	pyraclostrobin	analyte	barley	5	166.1	20222328.29	2.58E-07	3.435486125	5.842	1.05E-06
COC1=C2C3=C(C(=O)OCC3)C(=O)OC2=C4C5C=COC5OC4=C1	aflatoxin G1	analyte	barley	5	122.2	1457866.31	1.49E-07	2.849346415	3.368	1.62E-07
C1=CC=C(C(=C1)C2=NN=C(N=N2)C3=CC=CC=C3Cl)Cl	clofenfezine	analyte	barley	5	206.7	9832543.63	1.66E-06	2.770093326	5.95	2.14E-06
FC(F)C(F)(F)OCC(Cn1cncn1)c2ccc(Cl)cc2Cl	tetraconazole	analyte	barley	5	204.3	11065371.72	6.55E-07	3.163717292	5.015	1.16E-06
CC1(CON(C1=O)CC2=CC=CC=C2Cl)C	clomazone	analyte	barley	5	152.2	3337062.5	1.67E-07	3.129962876	4.452	2.78E-07
CCCOC(=O)NCCCN(C)C	propamocarb	analyte	barley	5	111.8	19206461.68	2.13E-07	2.915037046	1.225	1.74E-06
CCC1=NN(C(=C1Cl)C(=O)NCC2=CC=C(C=C2)C(C)(C)C)C	tebufenpyrad	analyte	barley	5	163.3	1279147.24	7.20E-08	3.623245096	6.221	4.65E-08
CC(=NC#N)N(C)CC1=CN=C(C=C1)Cl	acetamiprid	analyte	barley	5	149.8	7150977.03	4.09E-07	2.547829946	2.789	1.69E-06
COP(=O)(N)SC	methamidophos	analyte	barley	5	108.4	17529352.18	7.09E-06	1.919069824	0.852	9.44E-06
COC(=O)[C@]12CC3=C(C1=NN(CO2)C(=O)N(C4=CC=C(C=C4)OC(F)(F)F)C(=O)OC)C=CC(=C3)Cl	indoxacarb	analyte	barley	5	172.7	4680686.47	1.97E-07	2.363828672	6.052	1.79E-06
CC1=C(C(=CC=C1)C)N(C(=O)COC)N2CCOC2=O	oxadixyl	analyte	barley	5	118.4	6154970.02	7.19E-07	2.839812489	3.393	6.76E-07
CCOP(=S)(OCC)OC1=NN(C(=O)C=C1)C2=CC=CC=C2	pyridaphenthion	analyte	barley	5	124.4	15809575.81	5.88E-07	2.938004345	5.031	1.53E-06
CCOP(=O)(OCC)O/C(=C\Cl)/C1=C(C=C(C=C1)Cl)Cl	chlorfenrinphos	analyte	barley	5	266.9	1277771.21	1.12E-07	2.467461675	5.453	6.24E-07
CC1=C[C@@H]2[C@](CC1)([C@]3([C@@H]([C@H]([C@H]([C@]34CO4)O2)O)OC(=O)C)C)COC(=O)C	diacetoxyscirpenol	analyte	barley	5	125.3	681480.55	3.28E-07	3.206824295	3.368	4.06E-08
COC1=C2C3=C(C(=O)CC3)C(=O)OC2=C4[C@@H]5C=CO[C@@H]5OC4=C1	aflatoxin B1	analyte	barley	5	121.9	10434109.12	6.41E-07	2.883138725	3.583	1.09E-06
CC1=C[C@@H]2[C@]([C@@H](C1=O)O)([C@]3(C[C@H]([C@H]([C@@]34CO4)O2)O)C)COC(=O)C	deoxynivalenol-15-acetate	analyte	barley	6	122.4	2459504.98	8.72E-06	3.093081743	2.476	1.76E-07
CC1=C(N=C(N=C1OC(=O)N(C)C)NC)C	pirimicarb-desmethyl	analyte	barley	6	113.7	36382437.38	4.46E-07	2.658170675	1.713	5.35E-06
CN1C(=C(C(=N1)Cl)C(=O)OC)S(=O)(=O)NC(=O)NC2=NC(=CC(=N2)OC)OC	halosulfuron-methy	analyte	barley	6	166.4	30633151.74	2.88E-06	2.494981824	4.932	8.87E-06
CCOP(=S)(OCC)SCN1C2=C(C=C(C=C2)Cl)OC1=O	phosalone	analyte	barley	6	168.9	11057276.17	6.81E-06	2.676418742	5.975	2.33E-06
COP(=O)(OC)OC1=CC=C(C=C1)[N+](=O)[O-]	paraoxon-methyl	analyte	barley	6	111	11001968.81	2.02E-06	1.813244946	3.434	7.36E-06
CCOP(=O)(OCC)OP(=O)(OCC)OCC	TEPP	analyte	barley	6	111.1	23285094.26	1.72E-06	2.955941017	3.103	1.94E-06
CCOP(=O)(NC(C)C)OC1=CC(=C(C=C1)S(=O)C)C	fenamiphos-sulfoxide	analyte	barley	6	122.7	27491141.06	1.57E-06	3.206096191	3.148	1.61E-06
CC1=C(C=CC(=C1)OP(=S)(OC)OC)S(=O)C	fenthion-sulfoxide	analyte	barley	6	124.6	84420285.83	4.25E-06	2.780628156	3.84	1.09E-05
CCOC(=O)NCCOC1=CC=C(C=C1)OC2=CC=CC=C2	fenoxycarb	analyte	barley	6	121.9	20690325.61	1.66E-06	2.948225122	5.28	1.92E-06
CC1=CC(=C(C(=C1)Cl)OP(=S)(OC)OC)Cl	tolclofos-methyl	analyte	barley	6	204.5	19195039.87	1.67E-05	2.425763374	5.958	7.75E-06
CCCCC(CN1C=NC=N1)(C#N)C2=CC=C(C=C2)Cl	myclobutanil	analyte	barley	6	158.3	18999922.62	1.11E-06	3.210611248	4.882	1.42E-06
CC1=C(C(=CC=C1)C)N(CN2C=CC=N2)C(=O)CCl	metazachlor	analyte	barley	6	156.1	19421374.3	1.80E-06	3.236123624	4.344	1.37E-06
C1C(C(C(=O)N1C2=CC=CC(=C2)C(F)(F)F)Cl)CCl	flurochloridone	analyte	barley	6	200.7	6260276.98	8.04E-06	2.097104268	5.304	4.51E-06
CCOC1=C(C=CC(=C1)OC2=C(C=C(C=C2)C(F)(F)F)Cl)[N+](=O)[O-]	oxyfluorfen	analyte	barley	6	157.8	2026078.9	6.92E-06	2.602332515	6.416	4.57E-07
CCC1=CC=CC(=C1N(COCC)C(=O)CCl)C	acetochlor	analyte	barley	6	150.6	38830248.48	9.29E-06	2.908792357	5.275	4.79E-06
C1=CC=C(C(=C1)C(C2=CC=C(C=C2)F)(C3=CN=CN=C3)O)Cl	nuarimol	analyte	barley	6	160.5	15232341.27	1.59E-06	3.018155243	4.508	1.64E-06
CCCCC(CN1C=NC=N1)(C2=C(C=C(C=C2)Cl)Cl)O	hexaconazole	analyte	barley	6	206.6	20309154.68	1.60E-06	3.412810227	5.208	1.37E-06
CC1=CC(=CC2=C1C3=CC(=CC(=C3C(=O)O2)O)OC)O	alternariol-mono	analyte	barley	6	119	5290071.3	9.19E-06	2.551548229	4.742	9.88E-07
CCCCCCCCSC(=O)OC1=CC(=NN=C1C2=CC=CC=C2)Cl	pyridate	analyte	barley	6	173.2	3848285.08	5.87E-07	3.504330728	7.489	1.84E-07
C1=CC=C2C(=C1)C=CC=C2CC(=O)N	1-naphthylacetamide	analyte	barley	6	114.5	11150479.27	1.35E-06	2.900549908	3.144	1.06E-06
COC(=O)N(C1=CC=CC=C1COC2=NN(C=C2)C3=CC=C(C=C3)Cl)OC	pyraclostrobin	analyte	barley	6	166.1	48813085.79	6.46E-07	3.435486125	5.842	2.54E-06
COC1=C2C3=C(C(=O)OCC3)C(=O)OC2=C4C5C=COC5OC4=C1	aflatoxin G1	analyte	barley	6	122.2	3091104.73	3.73E-07	2.849346415	3.368	3.45E-07
C1=CC=C(C(=C1)C2=NN=C(N=N2)C3=CC=CC=C3Cl)Cl	clofenfezine	analyte	barley	6	206.7	21159780.04	4.14E-06	2.770093326	5.95	4.61E-06
FC(F)C(F)(F)OCC(Cn1cncn1)c2ccc(Cl)cc2Cl	tetraconazole	analyte	barley	6	204.3	29288237.6	1.64E-06	3.163717292	5.015	3.08E-06
CC1(CON(C1=O)CC2=CC=CC=C2Cl)C	clomazone	analyte	barley	6	152.2	7806479.74	4.18E-07	3.129962876	4.452	6.50E-07
CCCOC(=O)NCCCN(C)C	propamocarb	analyte	barley	6	111.8	44273064.36	5.31E-07	2.915037046	1.225	4.01E-06
CCC1=NN(C(=C1Cl)C(=O)NCC2=CC=C(C=C2)C(C)(C)C)C	tebufenpyrad	analyte	barley	6	163.3	3509664.65	1.80E-07	3.623245096	6.221	1.28E-07
CC(=NC#N)N(C)CC1=CN=C(C=C1)Cl	acetamiprid	analyte	barley	6	149.8	16475778.16	1.02E-06	2.547829946	2.789	3.90E-06
COP(=O)(N)SC	methamidophos	analyte	barley	6	108.4	36631025.44	1.77E-05	1.919069824	0.852	1.97E-05
COC(=O)[C@]12CC3=C(C1=NN(CO2)C(=O)N(C4=CC=C(C=C4)OC(F)(F)F)C(=O)OC)C=CC(=C3)Cl	indoxacarb	analyte	barley	6	172.7	12038077.93	4.93E-07	2.363828672	6.052	4.59E-06
CC1=C(C(=CC=C1)C)N(C(=O)COC)N2CCOC2=O	oxadixyl	analyte	barley	6	118.4	15859128.57	1.80E-06	2.839812489	3.393	1.74E-06
CCOP(=S)(OCC)OC1=NN(C(=O)C=C1)C2=CC=CC=C2	pyridaphenthion	analyte	barley	6	124.4	35705221.34	1.47E-06	2.938004345	5.031	3.45E-06
CCOP(=O)(OCC)O/C(=C\Cl)/C1=C(C=C(C=C1)Cl)Cl	chlorfenrinphos	analyte	barley	6	266.9	2957980.43	2.79E-07	2.467461675	5.453	1.44E-06
CC1=C[C@@H]2[C@](CC1)([C@]3([C@@H]([C@H]([C@H]([C@]34CO4)O2)O)OC(=O)C)C)COC(=O)C	diacetoxyscirpenol	analyte	barley	6	125.3	1162443.61	8.19E-07	3.206824295	3.368	6.93E-08
COC1=C2C3=C(C(=O)CC3)C(=O)OC2=C4[C@@H]5C=CO[C@@H]5OC4=C1	aflatoxin B1	analyte	barley	6	121.9	21827805.57	1.60E-06	2.883138725	3.583	2.28E-06
CC1=C[C@@H]2[C@]([C@@H](C1=O)O)([C@]3(C[C@H]([C@H]([C@@]34CO4)O2)O)C)COC(=O)C	deoxynivalenol-15-acetate	analyte	barley	7	122.4	4118038.24	1.74E-05	3.093081743	2.476	2.95E-07
CC1=C(N=C(N=C1OC(=O)N(C)C)NC)C	pirimicarb-desmethyl	analyte	barley	7	113.7	56980472.44	8.92E-07	2.658170675	1.713	8.37E-06
CN1C(=C(C(=N1)Cl)C(=O)OC)S(=O)(=O)NC(=O)NC2=NC(=CC(=N2)OC)OC	halosulfuron-methy	analyte	barley	7	166.4	49670987.15	5.76E-06	2.494981824	4.932	1.44E-05
CCOP(=S)(OCC)SCN1C2=C(C=C(C=C2)Cl)OC1=O	phosalone	analyte	barley	7	168.9	18365737.38	1.36E-05	2.676418742	5.975	3.88E-06
COP(=O)(OC)OC1=CC=C(C=C1)[N+](=O)[O-]	paraoxon-methyl	analyte	barley	7	111	19424983.81	4.05E-06	1.813244946	3.434	1.30E-05
CCOP(=O)(OCC)OP(=O)(OCC)OCC	TEPP	analyte	barley	7	111.1	34443126.55	3.45E-06	2.955941017	3.103	2.87E-06
CCOP(=O)(NC(C)C)OC1=CC(=C(C=C1)S(=O)C)C	fenamiphos-sulfoxide	analyte	barley	7	122.7	46113354.06	3.13E-06	3.206096191	3.148	2.69E-06
CC1=C(C=CC(=C1)OP(=S)(OC)OC)S(=O)C	fenthion-sulfoxide	analyte	barley	7	124.6	133283900.4	8.50E-06	2.780628156	3.84	1.72E-05
CCOC(=O)NCCOC1=CC=C(C=C1)OC2=CC=CC=C2	fenoxycarb	analyte	barley	7	121.9	26383825.71	3.32E-06	2.948225122	5.28	2.45E-06
CC1=CC(=C(C(=C1)Cl)OP(=S)(OC)OC)Cl	tolclofos-methyl	analyte	barley	7	204.5	29926589.18	3.33E-05	2.425763374	5.958	1.21E-05
CCCCC(CN1C=NC=N1)(C#N)C2=CC=C(C=C2)Cl	myclobutanil	analyte	barley	7	158.3	34956659.25	2.23E-06	3.210611248	4.882	2.61E-06
CC1=C(C(=CC=C1)C)N(CN2C=CC=N2)C(=O)CCl	metazachlor	analyte	barley	7	156.1	33928162.62	3.61E-06	3.236123624	4.344	2.39E-06
C1C(C(C(=O)N1C2=CC=CC(=C2)C(F)(F)F)Cl)CCl	flurochloridone	analyte	barley	7	200.7	11148982.76	1.61E-05	2.097104268	5.304	8.04E-06
CCOC1=C(C=CC(=C1)OC2=C(C=C(C=C2)C(F)(F)F)Cl)[N+](=O)[O-]	oxyfluorfen	analyte	barley	7	157.8	2845368.78	1.38E-05	2.602332515	6.416	6.42E-07
CCC1=CC=CC(=C1N(COCC)C(=O)CCl)C	acetochlor	analyte	barley	7	150.6	56793574.12	1.86E-05	2.908792357	5.275	7.00E-06
C1=CC=C(C(=C1)C(C2=CC=C(C=C2)F)(C3=CN=CN=C3)O)Cl	nuarimol	analyte	barley	7	160.5	21764380.78	3.18E-06	3.018155243	4.508	2.34E-06
CCCCC(CN1C=NC=N1)(C2=C(C=C(C=C2)Cl)Cl)O	hexaconazole	analyte	barley	7	206.6	29637223.58	3.19E-06	3.412810227	5.208	2.00E-06
CC1=CC(=CC2=C1C3=CC(=CC(=C3C(=O)O2)O)OC)O	alternariol-mono	analyte	barley	7	119	5455082.76	1.84E-05	2.551548229	4.742	1.02E-06
CCCCCCCCSC(=O)OC1=CC(=NN=C1C2=CC=CC=C2)Cl	pyridate	analyte	barley	7	173.2	7604821.47	1.17E-06	3.504330728	7.489	3.64E-07
C1=CC=C2C(=C1)C=CC=C2CC(=O)N	1-naphthylacetamide	analyte	barley	7	114.5	15645141.15	2.70E-06	2.900549908	3.144	1.49E-06
COC(=O)N(C1=CC=CC=C1COC2=NN(C=C2)C3=CC=C(C=C3)Cl)OC	pyraclostrobin	analyte	barley	7	166.1	77348567.23	1.29E-06	3.435486125	5.842	4.03E-06
COC1=C2C3=C(C(=O)OCC3)C(=O)OC2=C4C5C=COC5OC4=C1	aflatoxin G1	analyte	barley	7	122.2	4715350.66	7.47E-07	2.849346415	3.368	5.26E-07
C1=CC=C(C(=C1)C2=NN=C(N=N2)C3=CC=CC=C3Cl)Cl	clofenfezine	analyte	barley	7	206.7	36257044.88	8.28E-06	2.770093326	5.95	7.90E-06
FC(F)C(F)(F)OCC(Cn1cncn1)c2ccc(Cl)cc2Cl	tetraconazole	analyte	barley	7	204.3	49756391.93	3.27E-06	3.163717292	5.015	5.23E-06
CC1(CON(C1=O)CC2=CC=CC=C2Cl)C	clomazone	analyte	barley	7	152.2	10985540.22	8.37E-07	3.129962876	4.452	9.15E-07
CCCOC(=O)NCCCN(C)C	propamocarb	analyte	barley	7	111.8	84856534.56	1.06E-06	2.915037046	1.225	7.68E-06
CCC1=NN(C(=C1Cl)C(=O)NCC2=CC=C(C=C2)C(C)(C)C)C	tebufenpyrad	analyte	barley	7	163.3	5529647.92	3.60E-07	3.623245096	6.221	2.01E-07
CC(=NC#N)N(C)CC1=CN=C(C=C1)Cl	acetamiprid	analyte	barley	7	149.8	24910763.77	2.05E-06	2.547829946	2.789	5.90E-06
COP(=O)(N)SC	methamidophos	analyte	barley	7	108.4	62380718.68	3.55E-05	1.919069824	0.852	3.36E-05
COC(=O)[C@]12CC3=C(C1=NN(CO2)C(=O)N(C4=CC=C(C=C4)OC(F)(F)F)C(=O)OC)C=CC(=C3)Cl	indoxacarb	analyte	barley	7	172.7	20082524.38	9.87E-07	2.363828672	6.052	7.66E-06
CC1=C(C(=CC=C1)C)N(C(=O)COC)N2CCOC2=O	oxadixyl	analyte	barley	7	118.4	22426854.92	3.60E-06	2.839812489	3.393	2.46E-06
CCOP(=S)(OCC)OC1=NN(C(=O)C=C1)C2=CC=CC=C2	pyridaphenthion	analyte	barley	7	124.4	62334998.97	2.94E-06	2.938004345	5.031	6.02E-06
CCOP(=O)(OCC)O/C(=C\Cl)/C1=C(C=C(C=C1)Cl)Cl	chlorfenrinphos	analyte	barley	7	266.9	5482608.67	5.59E-07	2.467461675	5.453	2.68E-06
CC1=C[C@@H]2[C@](CC1)([C@]3([C@@H]([C@H]([C@H]([C@]34CO4)O2)O)OC(=O)C)C)COC(=O)C	diacetoxyscirpenol	analyte	barley	7	125.3	2182957.03	1.64E-06	3.206824295	3.368	1.30E-07
COC1=C2C3=C(C(=O)CC3)C(=O)OC2=C4[C@@H]5C=CO[C@@H]5OC4=C1	aflatoxin B1	analyte	barley	7	121.9	33337012.29	3.20E-06	2.883138725	3.583	3.49E-06
CC1=C[C@@H]2[C@]([C@@H](C1=O)O)([C@]3(C[C@H]([C@H]([C@@]34CO4)O2)O)C)COC(=O)C	deoxynivalenol-15-acetate	analyte	barley	8	122.4	8622826.1	3.49E-05	3.093081743	2.476	6.17E-07
CC1=C(N=C(N=C1OC(=O)N(C)C)NC)C	pirimicarb-desmethyl	analyte	barley	8	113.7	113550657.7	1.78E-06	2.658170675	1.713	1.67E-05
CN1C(=C(C(=N1)Cl)C(=O)OC)S(=O)(=O)NC(=O)NC2=NC(=CC(=N2)OC)OC	halosulfuron-methy	analyte	barley	8	166.4	107088752.6	1.15E-05	2.494981824	4.932	3.10E-05
CCOP(=S)(OCC)SCN1C2=C(C=C(C=C2)Cl)OC1=O	phosalone	analyte	barley	8	168.9	34450234.47	2.72E-05	2.676418742	5.975	7.27E-06
COP(=O)(OC)OC1=CC=C(C=C1)[N+](=O)[O-]	paraoxon-methyl	analyte	barley	8	111	40332212.92	8.10E-06	1.813244946	3.434	2.70E-05
CCOP(=O)(OCC)OP(=O)(OCC)OCC	TEPP	analyte	barley	8	111.1	77822132.25	6.89E-06	2.955941017	3.103	6.49E-06
CCOP(=O)(NC(C)C)OC1=CC(=C(C=C1)S(=O)C)C	fenamiphos-sulfoxide	analyte	barley	8	122.7	92773500.71	6.27E-06	3.206096191	3.148	5.42E-06
CC1=C(C=CC(=C1)OP(=S)(OC)OC)S(=O)C	fenthion-sulfoxide	analyte	barley	8	124.6	284175003.6	1.70E-05	2.780628156	3.84	3.66E-05
CCOC(=O)NCCOC1=CC=C(C=C1)OC2=CC=CC=C2	fenoxycarb	analyte	barley	8	121.9	38730809.19	6.64E-06	2.948225122	5.28	3.60E-06
CC1=CC(=C(C(=C1)Cl)OP(=S)(OC)OC)Cl	tolclofos-methyl	analyte	barley	8	204.5	57602486.07	6.67E-05	2.425763374	5.958	2.32E-05
CCCCC(CN1C=NC=N1)(C#N)C2=CC=C(C=C2)Cl	myclobutanil	analyte	barley	8	158.3	81201435.9	4.46E-06	3.210611248	4.882	6.07E-06
CC1=C(C(=CC=C1)C)N(CN2C=CC=N2)C(=O)CCl	metazachlor	analyte	barley	8	156.1	58127392.19	7.22E-06	3.236123624	4.344	4.09E-06
C1C(C(C(=O)N1C2=CC=CC(=C2)C(F)(F)F)Cl)CCl	flurochloridone	analyte	barley	8	200.7	21826368.19	3.22E-05	2.097104268	5.304	1.57E-05
CCOC1=C(C=CC(=C1)OC2=C(C=C(C=C2)C(F)(F)F)Cl)[N+](=O)[O-]	oxyfluorfen	analyte	barley	8	157.8	6276650.68	2.77E-05	2.602332515	6.416	1.42E-06
CCC1=CC=CC(=C1N(COCC)C(=O)CCl)C	acetochlor	analyte	barley	8	150.6	106054567.5	3.72E-05	2.908792357	5.275	1.31E-05
C1=CC=C(C(=C1)C(C2=CC=C(C=C2)F)(C3=CN=CN=C3)O)Cl	nuarimol	analyte	barley	8	160.5	51250910.77	6.37E-06	3.018155243	4.508	5.52E-06
CCCCC(CN1C=NC=N1)(C2=C(C=C(C=C2)Cl)Cl)O	hexaconazole	analyte	barley	8	206.6	70209556.61	6.39E-06	3.412810227	5.208	4.74E-06
CC1=CC(=CC2=C1C3=CC(=CC(=C3C(=O)O2)O)OC)O	alternariol-mono	analyte	barley	8	119	12611742.56	3.68E-05	2.551548229	4.742	2.36E-06
CCCCCCCCSC(=O)OC1=CC(=NN=C1C2=CC=CC=C2)Cl	pyridate	analyte	barley	8	173.2	13943244.65	2.35E-06	3.504330728	7.489	6.68E-07
C1=CC=C2C(=C1)C=CC=C2CC(=O)N	1-naphthylacetamide	analyte	barley	8	114.5	29271896.63	5.40E-06	2.900549908	3.144	2.78E-06
COC(=O)N(C1=CC=CC=C1COC2=NN(C=C2)C3=CC=C(C=C3)Cl)OC	pyraclostrobin	analyte	barley	8	166.1	125130265	2.58E-06	3.435486125	5.842	6.52E-06
COC1=C2C3=C(C(=O)OCC3)C(=O)OC2=C4C5C=COC5OC4=C1	aflatoxin G1	analyte	barley	8	122.2	8905375.52	1.49E-06	2.849346415	3.368	9.93E-07
C1=CC=C(C(=C1)C2=NN=C(N=N2)C3=CC=CC=C3Cl)Cl	clofenfezine	analyte	barley	8	206.7	66333865.44	1.66E-05	2.770093326	5.95	1.44E-05
FC(F)C(F)(F)OCC(Cn1cncn1)c2ccc(Cl)cc2Cl	tetraconazole	analyte	barley	8	204.3	100254654.7	6.55E-06	3.163717292	5.015	1.05E-05
CC1(CON(C1=O)CC2=CC=CC=C2Cl)C	clomazone	analyte	barley	8	152.2	22521363.98	1.67E-06	3.129962876	4.452	1.87E-06
CCCOC(=O)NCCCN(C)C	propamocarb	analyte	barley	8	111.8	169265326.7	2.13E-06	2.915037046	1.225	1.53E-05
CCC1=NN(C(=C1Cl)C(=O)NCC2=CC=C(C=C2)C(C)(C)C)C	tebufenpyrad	analyte	barley	8	163.3	13519809.48	7.20E-07	3.623245096	6.221	4.92E-07
CC(=NC#N)N(C)CC1=CN=C(C=C1)Cl	acetamiprid	analyte	barley	8	149.8	47538571.2	4.09E-06	2.547829946	2.789	1.13E-05
COP(=O)(N)SC	methamidophos	analyte	barley	8	108.4	106659147.9	7.09E-05	1.919069824	0.852	5.74E-05
COC(=O)[C@]12CC3=C(C1=NN(CO2)C(=O)N(C4=CC=C(C=C4)OC(F)(F)F)C(=O)OC)C=CC(=C3)Cl	indoxacarb	analyte	barley	8	172.7	45253747.76	1.97E-06	2.363828672	6.052	1.73E-05
CC1=C(C(=CC=C1)C)N(C(=O)COC)N2CCOC2=O	oxadixyl	analyte	barley	8	118.4	45756407.29	7.19E-06	2.839812489	3.393	5.03E-06
CCOP(=S)(OCC)OC1=NN(C(=O)C=C1)C2=CC=CC=C2	pyridaphenthion	analyte	barley	8	124.4	120414086.3	5.88E-06	2.938004345	5.031	1.16E-05
CCOP(=O)(OCC)O/C(=C\Cl)/C1=C(C=C(C=C1)Cl)Cl	chlorfenrinphos	analyte	barley	8	266.9	10415776.56	1.12E-06	2.467461675	5.453	5.08E-06
CC1=C[C@@H]2[C@](CC1)([C@]3([C@@H]([C@H]([C@H]([C@]34CO4)O2)O)OC(=O)C)C)COC(=O)C	diacetoxyscirpenol	analyte	barley	8	125.3	4644005.98	3.28E-06	3.206824295	3.368	2.77E-07
COC1=C2C3=C(C(=O)CC3)C(=O)OC2=C4[C@@H]5C=CO[C@@H]5OC4=C1	aflatoxin B1	analyte	barley	8	121.9	69551887.1	6.41E-06	2.883138725	3.583	7.27E-06
CC1=C[C@@H]2[C@]([C@@H](C1=O)O)([C@]3(C[C@H]([C@H]([C@@]34CO4)O2)O)C)COC(=O)C	deoxynivalenol-15-acetate	analyte	barley	9	122.4	15704845.03	8.72E-05	3.093081743	2.476	1.12E-06
CC1=C(N=C(N=C1OC(=O)N(C)C)NC)C	pirimicarb-desmethyl	analyte	barley	9	113.7	247833147.2	4.46E-06	2.658170675	1.713	3.64E-05
CN1C(=C(C(=N1)Cl)C(=O)OC)S(=O)(=O)NC(=O)NC2=NC(=CC(=N2)OC)OC	halosulfuron-methy	analyte	barley	9	166.4	258962474.3	2.88E-05	2.494981824	4.932	7.50E-05
CCOP(=S)(OCC)SCN1C2=C(C=C(C=C2)Cl)OC1=O	phosalone	analyte	barley	9	168.9	60257968.3	6.81E-05	2.676418742	5.975	1.27E-05
COP(=O)(OC)OC1=CC=C(C=C1)[N+](=O)[O-]	paraoxon-methyl	analyte	barley	9	111	91099614.09	2.02E-05	1.813244946	3.434	6.09E-05
CCOP(=O)(OCC)OP(=O)(OCC)OCC	TEPP	analyte	barley	9	111.1	148832030.4	1.72E-05	2.955941017	3.103	1.24E-05
CCOP(=O)(NC(C)C)OC1=CC(=C(C=C1)S(=O)C)C	fenamiphos-sulfoxide	analyte	barley	9	122.7	189225497.8	1.57E-05	3.206096191	3.148	1.11E-05
CC1=C(C=CC(=C1)OP(=S)(OC)OC)S(=O)C	fenthion-sulfoxide	analyte	barley	9	124.6	566346953.3	4.25E-05	2.780628156	3.84	7.29E-05
CCOC(=O)NCCOC1=CC=C(C=C1)OC2=CC=CC=C2	fenoxycarb	analyte	barley	9	121.9	78269889.21	1.66E-05	2.948225122	5.28	7.27E-06
CC1=CC(=C(C(=C1)Cl)OP(=S)(OC)OC)Cl	tolclofos-methyl	analyte	barley	9	204.5	100549302.2	1.67E-04	2.425763374	5.958	4.06E-05
CCCCC(CN1C=NC=N1)(C#N)C2=CC=C(C=C2)Cl	myclobutanil	analyte	barley	9	158.3	168538021	1.11E-05	3.210611248	4.882	1.26E-05
CC1=C(C(=CC=C1)C)N(CN2C=CC=N2)C(=O)CCl	metazachlor	analyte	barley	9	156.1	119341892.2	1.80E-05	3.236123624	4.344	8.40E-06
C1C(C(C(=O)N1C2=CC=CC(=C2)C(F)(F)F)Cl)CCl	flurochloridone	analyte	barley	9	200.7	47018140.03	8.04E-05	2.097104268	5.304	3.39E-05
CCOC1=C(C=CC(=C1)OC2=C(C=C(C=C2)C(F)(F)F)Cl)[N+](=O)[O-]	oxyfluorfen	analyte	barley	9	157.8	13046357.91	6.92E-05	2.602332515	6.416	2.94E-06
CCC1=CC=CC(=C1N(COCC)C(=O)CCl)C	acetochlor	analyte	barley	9	150.6	184413432.7	9.29E-05	2.908792357	5.275	2.27E-05
C1=CC=C(C(=C1)C(C2=CC=C(C=C2)F)(C3=CN=CN=C3)O)Cl	nuarimol	analyte	barley	9	160.5	118514697.8	1.59E-05	3.018155243	4.508	1.28E-05
CCCCC(CN1C=NC=N1)(C2=C(C=C(C=C2)Cl)Cl)O	hexaconazole	analyte	barley	9	206.6	175192389.1	1.60E-05	3.412810227	5.208	1.18E-05
CC1=CC(=CC2=C1C3=CC(=CC(=C3C(=O)O2)O)OC)O	alternariol-mono	analyte	barley	9	119	24369407.2	9.19E-05	2.551548229	4.742	4.55E-06
CCCCCCCCSC(=O)OC1=CC(=NN=C1C2=CC=CC=C2)Cl	pyridate	analyte	barley	9	173.2	35095297.44	5.87E-06	3.504330728	7.489	1.68E-06
C1=CC=C2C(=C1)C=CC=C2CC(=O)N	1-naphthylacetamide	analyte	barley	9	114.5	55539429.87	1.35E-05	2.900549908	3.144	5.28E-06
COC(=O)N(C1=CC=CC=C1COC2=NN(C=C2)C3=CC=C(C=C3)Cl)OC	pyraclostrobin	analyte	barley	9	166.1	229486272.9	6.46E-06	3.435486125	5.842	1.19E-05
COC1=C2C3=C(C(=O)OCC3)C(=O)OC2=C4C5C=COC5OC4=C1	aflatoxin G1	analyte	barley	9	122.2	22045079.08	3.73E-06	2.849346415	3.368	2.46E-06
C1=CC=C(C(=C1)C2=NN=C(N=N2)C3=CC=CC=C3Cl)Cl	clofenfezine	analyte	barley	9	206.7	122253991.5	4.14E-05	2.770093326	5.95	2.66E-05
FC(F)C(F)(F)OCC(Cn1cncn1)c2ccc(Cl)cc2Cl	tetraconazole	analyte	barley	9	204.3	209375974.6	1.64E-05	3.163717292	5.015	2.20E-05
CC1(CON(C1=O)CC2=CC=CC=C2Cl)C	clomazone	analyte	barley	9	152.2	49560708.67	4.18E-06	3.129962876	4.452	4.13E-06
CCCOC(=O)NCCCN(C)C	propamocarb	analyte	barley	9	111.8	307442506.1	5.31E-06	2.915037046	1.225	2.78E-05
CCC1=NN(C(=C1Cl)C(=O)NCC2=CC=C(C=C2)C(C)(C)C)C	tebufenpyrad	analyte	barley	9	163.3	31663074.47	1.80E-06	3.623245096	6.221	1.15E-06
CC(=NC#N)N(C)CC1=CN=C(C=C1)Cl	acetamiprid	analyte	barley	9	149.8	90975572.16	1.02E-05	2.547829946	2.789	2.15E-05
COP(=O)(N)SC	methamidophos	analyte	barley	9	108.4	218602047.8	1.77E-04	1.919069824	0.852	1.18E-04
COC(=O)[C@]12CC3=C(C1=NN(CO2)C(=O)N(C4=CC=C(C=C4)OC(F)(F)F)C(=O)OC)C=CC(=C3)Cl	indoxacarb	analyte	barley	9	172.7	91900634.52	4.93E-06	2.363828672	6.052	3.51E-05
CC1=C(C(=CC=C1)C)N(C(=O)COC)N2CCOC2=O	oxadixyl	analyte	barley	9	118.4	101702841.9	1.80E-05	2.839812489	3.393	1.12E-05
CCOP(=S)(OCC)OC1=NN(C(=O)C=C1)C2=CC=CC=C2	pyridaphenthion	analyte	barley	9	124.4	266101732.6	1.47E-05	2.938004345	5.031	2.57E-05
CCOP(=O)(OCC)O/C(=C\Cl)/C1=C(C=C(C=C1)Cl)Cl	chlorfenrinphos	analyte	barley	9	266.9	21419453.54	2.79E-06	2.467461675	5.453	1.05E-05
CC1=C[C@@H]2[C@](CC1)([C@]3([C@@H]([C@H]([C@H]([C@]34CO4)O2)O)OC(=O)C)C)COC(=O)C	diacetoxyscirpenol	analyte	barley	9	125.3	9042076.1	8.19E-06	3.206824295	3.368	5.39E-07
COC1=C2C3=C(C(=O)CC3)C(=O)OC2=C4[C@@H]5C=CO[C@@H]5OC4=C1	aflatoxin B1	analyte	barley	9	121.9	129280778.1	1.60E-05	2.883138725	3.583	1.35E-05
CC1=C[C@@H]2[C@]([C@@H](C1=O)O)([C@]3(C[C@H]([C@H]([C@@]34CO4)O2)O)C)COC(=O)C	deoxynivalenol-15-acetate	analyte	barley	10	122.4	26934462.18	1.74E-04	3.093081743	2.476	1.93E-06
CC1=C(N=C(N=C1OC(=O)N(C)C)NC)C	pirimicarb-desmethyl	analyte	barley	10	113.7	454378298.4	8.92E-06	2.658170675	1.713	6.68E-05
CN1C(=C(C(=N1)Cl)C(=O)OC)S(=O)(=O)NC(=O)NC2=NC(=CC(=N2)OC)OC	halosulfuron-methy	analyte	barley	10	166.4	417639280.3	5.76E-05	2.494981824	4.932	1.21E-04
CCOP(=S)(OCC)SCN1C2=C(C=C(C=C2)Cl)OC1=O	phosalone	analyte	barley	10	168.9	78242652.32	1.36E-04	2.676418742	5.975	1.65E-05
COP(=O)(OC)OC1=CC=C(C=C1)[N+](=O)[O-]	paraoxon-methyl	analyte	barley	10	111	170597419.3	4.05E-05	1.813244946	3.434	1.14E-04
CCOP(=O)(OCC)OP(=O)(OCC)OCC	TEPP	analyte	barley	10	111.1	236465659.2	3.45E-05	2.955941017	3.103	1.97E-05
CCOP(=O)(NC(C)C)OC1=CC(=C(C=C1)S(=O)C)C	fenamiphos-sulfoxide	analyte	barley	10	122.7	336370486.8	3.13E-05	3.206096191	3.148	1.97E-05
CC1=C(C=CC(=C1)OP(=S)(OC)OC)S(=O)C	fenthion-sulfoxide	analyte	barley	10	124.6	870310036.9	8.50E-05	2.780628156	3.84	1.12E-04
CCOC(=O)NCCOC1=CC=C(C=C1)OC2=CC=CC=C2	fenoxycarb	analyte	barley	10	121.9	87883979.09	3.32E-05	2.948225122	5.28	8.16E-06
CC1=CC(=C(C(=C1)Cl)OP(=S)(OC)OC)Cl	tolclofos-methyl	analyte	barley	10	204.5	134954478.6	3.33E-04	2.425763374	5.958	5.45E-05
CCCCC(CN1C=NC=N1)(C#N)C2=CC=C(C=C2)Cl	myclobutanil	analyte	barley	10	158.3	291121996.5	2.23E-05	3.210611248	4.882	2.18E-05
CC1=C(C(=CC=C1)C)N(CN2C=CC=N2)C(=O)CCl	metazachlor	analyte	barley	10	156.1	213861382.1	3.61E-05	3.236123624	4.344	1.50E-05
C1C(C(C(=O)N1C2=CC=CC(=C2)C(F)(F)F)Cl)CCl	flurochloridone	analyte	barley	10	200.7	68500659.15	1.61E-04	2.097104268	5.304	4.94E-05
CCOC1=C(C=CC(=C1)OC2=C(C=C(C=C2)C(F)(F)F)Cl)[N+](=O)[O-]	oxyfluorfen	analyte	barley	10	157.8	22702523.05	1.38E-04	2.602332515	6.416	5.12E-06
CCC1=CC=CC(=C1N(COCC)C(=O)CCl)C	acetochlor	analyte	barley	10	150.6	287260235	1.86E-04	2.908792357	5.275	3.54E-05
C1=CC=C(C(=C1)C(C2=CC=C(C=C2)F)(C3=CN=CN=C3)O)Cl	nuarimol	analyte	barley	10	160.5	229306462.8	3.18E-05	3.018155243	4.508	2.47E-05
CCCCC(CN1C=NC=N1)(C2=C(C=C(C=C2)Cl)Cl)O	hexaconazole	analyte	barley	10	206.6	324564990.1	3.19E-05	3.412810227	5.208	2.19E-05
CC1=CC(=CC2=C1C3=CC(=CC(=C3C(=O)O2)O)OC)O	alternariol-mono	analyte	barley	10	119	47325958	1.84E-04	2.551548229	4.742	8.84E-06
CCCCCCCCSC(=O)OC1=CC(=NN=C1C2=CC=CC=C2)Cl	pyridate	analyte	barley	10	173.2	69469812.52	1.17E-05	3.504330728	7.489	3.33E-06
C1=CC=C2C(=C1)C=CC=C2CC(=O)N	1-naphthylacetamide	analyte	barley	10	114.5	90009365.09	2.70E-05	2.900549908	3.144	8.56E-06
COC(=O)N(C1=CC=CC=C1COC2=NN(C=C2)C3=CC=C(C=C3)Cl)OC	pyraclostrobin	analyte	barley	10	166.1	368952450	1.29E-05	3.435486125	5.842	1.92E-05
COC1=C2C3=C(C(=O)OCC3)C(=O)OC2=C4C5C=COC5OC4=C1	aflatoxin G1	analyte	barley	10	122.2	39718078.66	7.47E-06	2.849346415	3.368	4.43E-06
C1=CC=C(C(=C1)C2=NN=C(N=N2)C3=CC=CC=C3Cl)Cl	clofenfezine	analyte	barley	10	206.7	167358369.6	8.28E-05	2.770093326	5.95	3.65E-05
FC(F)C(F)(F)OCC(Cn1cncn1)c2ccc(Cl)cc2Cl	tetraconazole	analyte	barley	10	204.3	382009863.2	3.27E-05	3.163717292	5.015	4.01E-05
CC1(CON(C1=O)CC2=CC=CC=C2Cl)C	clomazone	analyte	barley	10	152.2	79685690.43	8.37E-06	3.129962876	4.452	6.63E-06
CCCOC(=O)NCCCN(C)C	propamocarb	analyte	barley	10	111.8	488932325.5	1.06E-05	2.915037046	1.225	4.42E-05
CCC1=NN(C(=C1Cl)C(=O)NCC2=CC=C(C=C2)C(C)(C)C)C	tebufenpyrad	analyte	barley	10	163.3	62089406.72	3.60E-06	3.623245096	6.221	2.26E-06
CC(=NC#N)N(C)CC1=CN=C(C=C1)Cl	acetamiprid	analyte	barley	10	149.8	163876308.4	2.05E-05	2.547829946	2.789	3.88E-05
COP(=O)(N)SC	methamidophos	analyte	barley	10	108.4	403115168.3	3.55E-04	1.919069824	0.852	2.17E-04
COC(=O)[C@]12CC3=C(C1=NN(CO2)C(=O)N(C4=CC=C(C=C4)OC(F)(F)F)C(=O)OC)C=CC(=C3)Cl	indoxacarb	analyte	barley	10	172.7	173394425.3	9.87E-06	2.363828672	6.052	6.62E-05
CC1=C(C(=CC=C1)C)N(C(=O)COC)N2CCOC2=O	oxadixyl	analyte	barley	10	118.4	153677184.5	3.60E-05	2.839812489	3.393	1.69E-05
CCOP(=S)(OCC)OC1=NN(C(=O)C=C1)C2=CC=CC=C2	pyridaphenthion	analyte	barley	10	124.4	482738654.8	2.94E-05	2.938004345	5.031	4.66E-05
CCOP(=O)(OCC)O/C(=C\Cl)/C1=C(C=C(C=C1)Cl)Cl	chlorfenrinphos	analyte	barley	10	266.9	38063733.28	5.59E-06	2.467461675	5.453	1.86E-05
CC1=C[C@@H]2[C@](CC1)([C@]3([C@@H]([C@H]([C@H]([C@]34CO4)O2)O)OC(=O)C)C)COC(=O)C	diacetoxyscirpenol	analyte	barley	10	125.3	11489934.6	1.64E-05	3.206824295	3.368	6.85E-07
COC1=C2C3=C(C(=O)CC3)C(=O)OC2=C4[C@@H]5C=CO[C@@H]5OC4=C1	aflatoxin B1	analyte	barley	10	121.9	221791499.6	3.20E-05	2.883138725	3.583	2.32E-05
CC1=C[C@@H]2[C@]([C@@H](C1=O)O)([C@]3(C[C@H]([C@H]([C@@]34CO4)O2)O)C)COC(=O)C	deoxynivalenol-15-acetate	analyte	maize	1	122.4	166189.29	1.74E-07	3.093081743	2.476	1.19E-08
CC1=C(N=C(N=C1OC(=O)N(C)C)NC)C	pirimicarb-desmethyl	analyte	maize	1	113.7	1224016.34	8.92E-09	2.658170675	1.713	1.80E-07
CN1C(=C(C(=N1)Cl)C(=O)OC)S(=O)(=O)NC(=O)NC2=NC(=CC(=N2)OC)OC	halosulfuron-methy	analyte	maize	1	166.4	688386.2	5.76E-08	2.494981824	4.932	1.99E-07
CCOP(=S)(OCC)SCN1C2=C(C=C(C=C2)Cl)OC1=O	phosalone	analyte	maize	1	168.9	0	1.36E-07	2.676418742	5.975	0
COP(=O)(OC)OC1=CC=C(C=C1)[N+](=O)[O-]	paraoxon-methyl	analyte	maize	1	111	399444.73	4.05E-08	1.813244946	3.434	2.67E-07
CCOP(=O)(OCC)OP(=O)(OCC)OCC	TEPP	analyte	maize	1	111.1	445074.77	3.45E-08	2.955941017	3.103	3.71E-08
CCOP(=O)(NC(C)C)OC1=CC(=C(C=C1)S(=O)C)C	fenamiphos-sulfoxide	analyte	maize	1	122.7	650210.58	3.13E-08	3.206096191	3.148	3.80E-08
CC1=C(C=CC(=C1)OP(=S)(OC)OC)S(=O)C	fenthion-sulfoxide	analyte	maize	1	124.6	916876.92	8.50E-08	2.780628156	3.84	1.18E-07
CCOC(=O)NCCOC1=CC=C(C=C1)OC2=CC=CC=C2	fenoxycarb	analyte	maize	1	121.9	0	3.32E-08	2.948225122	5.28	0
CC1=CC(=C(C(=C1)Cl)OP(=S)(OC)OC)Cl	tolclofos-methyl	analyte	maize	1	204.5	503382.28	3.33E-07	2.425763374	5.958	2.03E-07
CCCCC(CN1C=NC=N1)(C#N)C2=CC=C(C=C2)Cl	myclobutanil	analyte	maize	1	158.3	355265.99	2.23E-08	3.210611248	4.882	2.66E-08
CC1=C(C(=CC=C1)C)N(CN2C=CC=N2)C(=O)CCl	metazachlor	analyte	maize	1	156.1	405237.7	3.61E-08	3.236123624	4.344	2.85E-08
C1C(C(C(=O)N1C2=CC=CC(=C2)C(F)(F)F)Cl)CCl	flurochloridone	analyte	maize	1	200.7	175518.87	1.61E-07	2.097104268	5.304	1.27E-07
CCOC1=C(C=CC(=C1)OC2=C(C=C(C=C2)C(F)(F)F)Cl)[N+](=O)[O-]	oxyfluorfen	analyte	maize	1	157.8	0	1.38E-07	2.602332515	6.416	0
CCC1=CC=CC(=C1N(COCC)C(=O)CCl)C	acetochlor	analyte	maize	1	150.6	800855.95	1.86E-07	2.908792357	5.275	9.87E-08
C1=CC=C(C(=C1)C(C2=CC=C(C=C2)F)(C3=CN=CN=C3)O)Cl	nuarimol	analyte	maize	1	160.5	441706.61	3.18E-08	3.018155243	4.508	4.75E-08
CCCCC(CN1C=NC=N1)(C2=C(C=C(C=C2)Cl)Cl)O	hexaconazole	analyte	maize	1	206.6	250490.59	3.19E-08	3.412810227	5.208	1.69E-08
CC1=CC(=CC2=C1C3=CC(=CC(=C3C(=O)O2)O)OC)O	alternariol-mono	analyte	maize	1	119	0	1.84E-07	2.551548229	4.742	0
CCCCCCCCSC(=O)OC1=CC(=NN=C1C2=CC=CC=C2)Cl	pyridate	analyte	maize	1	173.2	140184.59	1.17E-08	3.504330728	7.489	6.71E-09
C1=CC=C2C(=C1)C=CC=C2CC(=O)N	1-naphthylacetamide	analyte	maize	1	114.5	222668.76	2.70E-08	2.900549908	3.144	2.12E-08
COC(=O)N(C1=CC=CC=C1COC2=NN(C=C2)C3=CC=C(C=C3)Cl)OC	pyraclostrobin	analyte	maize	1	166.1	1298992.68	1.29E-08	3.435486125	5.842	6.76E-08
COC1=C2C3=C(C(=O)OCC3)C(=O)OC2=C4C5C=COC5OC4=C1	aflatoxin G1	analyte	maize	1	122.2	420504.46	7.47E-09	2.849346415	3.368	4.69E-08
C1=CC=C(C(=C1)C2=NN=C(N=N2)C3=CC=CC=C3Cl)Cl	clofenfezine	analyte	maize	1	206.7	570965.42	8.28E-08	2.770093326	5.95	1.24E-07
FC(F)C(F)(F)OCC(Cn1cncn1)c2ccc(Cl)cc2Cl	tetraconazole	analyte	maize	1	204.3	498285.45	3.27E-08	3.163717292	5.015	5.24E-08
CC1(CON(C1=O)CC2=CC=CC=C2Cl)C	clomazone	analyte	maize	1	152.2	220574.96	8.37E-09	3.129962876	4.452	1.84E-08
CCCOC(=O)NCCCN(C)C	propamocarb	analyte	maize	1	111.8	764782.45	1.06E-08	2.915037046	1.225	6.92E-08
CCC1=NN(C(=C1Cl)C(=O)NCC2=CC=C(C=C2)C(C)(C)C)C	tebufenpyrad	analyte	maize	1	163.3	100722.68	3.60E-09	3.623245096	6.221	3.66E-09
CC(=NC#N)N(C)CC1=CN=C(C=C1)Cl	acetamiprid	analyte	maize	1	149.8	515403.06	2.05E-08	2.547829946	2.789	1.22E-07
COP(=O)(N)SC	methamidophos	analyte	maize	1	108.4	1760486.27	3.55E-07	1.919069824	0.852	9.48E-07
COC(=O)[C@]12CC3=C(C1=NN(CO2)C(=O)N(C4=CC=C(C=C4)OC(F)(F)F)C(=O)OC)C=CC(=C3)Cl	indoxacarb	analyte	maize	1	172.7	185838.58	9.87E-09	2.363828672	6.052	7.09E-08
CC1=C(C(=CC=C1)C)N(C(=O)COC)N2CCOC2=O	oxadixyl	analyte	maize	1	118.4	419324	3.60E-08	2.839812489	3.393	4.61E-08
CCOP(=S)(OCC)OC1=NN(C(=O)C=C1)C2=CC=CC=C2	pyridaphenthion	analyte	maize	1	124.4	617022.88	2.94E-08	2.938004345	5.031	5.96E-08
CCOP(=O)(OCC)O/C(=C\Cl)/C1=C(C=C(C=C1)Cl)Cl	chlorfenrinphos	analyte	maize	1	266.9	0	5.59E-09	2.467461675	5.453	0
CC1=C[C@@H]2[C@](CC1)([C@]3([C@@H]([C@H]([C@H]([C@]34CO4)O2)O)OC(=O)C)C)COC(=O)C	diacetoxyscirpenol	analyte	maize	1	125.3	0	1.64E-08	3.206824295	3.368	0
COC1=C2C3=C(C(=O)CC3)C(=O)OC2=C4[C@@H]5C=CO[C@@H]5OC4=C1	aflatoxin B1	analyte	maize	1	121.9	595098.76	3.20E-08	2.883138725	3.583	6.22E-08
CC1=C[C@@H]2[C@]([C@@H](C1=O)O)([C@]3(C[C@H]([C@H]([C@@]34CO4)O2)O)C)COC(=O)C	deoxynivalenol-15-acetate	analyte	maize	2	122.4	269731.25	3.49E-07	3.093081743	2.476	1.93E-08
CC1=C(N=C(N=C1OC(=O)N(C)C)NC)C	pirimicarb-desmethyl	analyte	maize	2	113.7	2495764.06	1.78E-08	2.658170675	1.713	3.67E-07
CN1C(=C(C(=N1)Cl)C(=O)OC)S(=O)(=O)NC(=O)NC2=NC(=CC(=N2)OC)OC	halosulfuron-methy	analyte	maize	2	166.4	1654987.4	1.15E-07	2.494981824	4.932	4.79E-07
CCOP(=S)(OCC)SCN1C2=C(C=C(C=C2)Cl)OC1=O	phosalone	analyte	maize	2	168.9	433939.33	2.72E-07	2.676418742	5.975	9.16E-08
COP(=O)(OC)OC1=CC=C(C=C1)[N+](=O)[O-]	paraoxon-methyl	analyte	maize	2	111	489954.73	8.10E-08	1.813244946	3.434	3.28E-07
CCOP(=O)(OCC)OP(=O)(OCC)OCC	TEPP	analyte	maize	2	111.1	529547.46	6.89E-08	2.955941017	3.103	4.42E-08
CCOP(=O)(NC(C)C)OC1=CC(=C(C=C1)S(=O)C)C	fenamiphos-sulfoxide	analyte	maize	2	122.7	1431932.74	6.27E-08	3.206096191	3.148	8.37E-08
CC1=C(C=CC(=C1)OP(=S)(OC)OC)S(=O)C	fenthion-sulfoxide	analyte	maize	2	124.6	2864013.14	1.70E-07	2.780628156	3.84	3.69E-07
CCOC(=O)NCCOC1=CC=C(C=C1)OC2=CC=CC=C2	fenoxycarb	analyte	maize	2	121.9	0	6.64E-08	2.948225122	5.28	0
CC1=CC(=C(C(=C1)Cl)OP(=S)(OC)OC)Cl	tolclofos-methyl	analyte	maize	2	204.5	1021343.73	6.67E-07	2.425763374	5.958	4.12E-07
CCCCC(CN1C=NC=N1)(C#N)C2=CC=C(C=C2)Cl	myclobutanil	analyte	maize	2	158.3	775683.91	4.46E-08	3.210611248	4.882	5.80E-08
CC1=C(C(=CC=C1)C)N(CN2C=CC=N2)C(=O)CCl	metazachlor	analyte	maize	2	156.1	948430.14	7.22E-08	3.236123624	4.344	6.67E-08
C1C(C(C(=O)N1C2=CC=CC(=C2)C(F)(F)F)Cl)CCl	flurochloridone	analyte	maize	2	200.7	341892.94	3.22E-07	2.097104268	5.304	2.46E-07
CCOC1=C(C=CC(=C1)OC2=C(C=C(C=C2)C(F)(F)F)Cl)[N+](=O)[O-]	oxyfluorfen	analyte	maize	2	157.8	49857.79	2.77E-07	2.602332515	6.416	1.13E-08
CCC1=CC=CC(=C1N(COCC)C(=O)CCl)C	acetochlor	analyte	maize	2	150.6	2358188.31	3.72E-07	2.908792357	5.275	2.91E-07
C1=CC=C(C(=C1)C(C2=CC=C(C=C2)F)(C3=CN=CN=C3)O)Cl	nuarimol	analyte	maize	2	160.5	1074415.77	6.37E-08	3.018155243	4.508	1.16E-07
CCCCC(CN1C=NC=N1)(C2=C(C=C(C=C2)Cl)Cl)O	hexaconazole	analyte	maize	2	206.6	274219.93	6.39E-08	3.412810227	5.208	1.85E-08
CC1=CC(=CC2=C1C3=CC(=CC(=C3C(=O)O2)O)OC)O	alternariol-mono	analyte	maize	2	119	0	3.68E-07	2.551548229	4.742	0
CCCCCCCCSC(=O)OC1=CC(=NN=C1C2=CC=CC=C2)Cl	pyridate	analyte	maize	2	173.2	316694.96	2.35E-08	3.504330728	7.489	1.52E-08
C1=CC=C2C(=C1)C=CC=C2CC(=O)N	1-naphthylacetamide	analyte	maize	2	114.5	532623.22	5.40E-08	2.900549908	3.144	5.07E-08
COC(=O)N(C1=CC=CC=C1COC2=NN(C=C2)C3=CC=C(C=C3)Cl)OC	pyraclostrobin	analyte	maize	2	166.1	2615890.42	2.58E-08	3.435486125	5.842	1.36E-07
COC1=C2C3=C(C(=O)OCC3)C(=O)OC2=C4C5C=COC5OC4=C1	aflatoxin G1	analyte	maize	2	122.2	612806.99	1.49E-08	2.849346415	3.368	6.83E-08
C1=CC=C(C(=C1)C2=NN=C(N=N2)C3=CC=CC=C3Cl)Cl	clofenfezine	analyte	maize	2	206.7	944095.97	1.66E-07	2.770093326	5.95	2.06E-07
FC(F)C(F)(F)OCC(Cn1cncn1)c2ccc(Cl)cc2Cl	tetraconazole	analyte	maize	2	204.3	1292970.94	6.55E-08	3.163717292	5.015	1.36E-07
CC1(CON(C1=O)CC2=CC=CC=C2Cl)C	clomazone	analyte	maize	2	152.2	367332.52	1.67E-08	3.129962876	4.452	3.06E-08
CCCOC(=O)NCCCN(C)C	propamocarb	analyte	maize	2	111.8	1801030.37	2.13E-08	2.915037046	1.225	1.63E-07
CCC1=NN(C(=C1Cl)C(=O)NCC2=CC=C(C=C2)C(C)(C)C)C	tebufenpyrad	analyte	maize	2	163.3	89907.85	7.20E-09	3.623245096	6.221	3.27E-09
CC(=NC#N)N(C)CC1=CN=C(C=C1)Cl	acetamiprid	analyte	maize	2	149.8	1072474.82	4.09E-08	2.547829946	2.789	2.54E-07
COP(=O)(N)SC	methamidophos	analyte	maize	2	108.4	2821719.41	7.09E-07	1.919069824	0.852	1.52E-06
COC(=O)[C@]12CC3=C(C1=NN(CO2)C(=O)N(C4=CC=C(C=C4)OC(F)(F)F)C(=O)OC)C=CC(=C3)Cl	indoxacarb	analyte	maize	2	172.7	195458.65	1.97E-08	2.363828672	6.052	7.46E-08
CC1=C(C(=CC=C1)C)N(C(=O)COC)N2CCOC2=O	oxadixyl	analyte	maize	2	118.4	703984.87	7.19E-08	2.839812489	3.393	7.74E-08
CCOP(=S)(OCC)OC1=NN(C(=O)C=C1)C2=CC=CC=C2	pyridaphenthion	analyte	maize	2	124.4	1652581.97	5.88E-08	2.938004345	5.031	1.60E-07
CCOP(=O)(OCC)O/C(=C\Cl)/C1=C(C=C(C=C1)Cl)Cl	chlorfenrinphos	analyte	maize	2	266.9	150150.25	1.12E-08	2.467461675	5.453	7.33E-08
CC1=C[C@@H]2[C@](CC1)([C@]3([C@@H]([C@H]([C@H]([C@]34CO4)O2)O)OC(=O)C)C)COC(=O)C	diacetoxyscirpenol	analyte	maize	2	125.3	0	3.28E-08	3.206824295	3.368	0
COC1=C2C3=C(C(=O)CC3)C(=O)OC2=C4[C@@H]5C=CO[C@@H]5OC4=C1	aflatoxin B1	analyte	maize	2	121.9	1502494.8	6.41E-08	2.883138725	3.583	1.57E-07
CC1=C[C@@H]2[C@]([C@@H](C1=O)O)([C@]3(C[C@H]([C@H]([C@@]34CO4)O2)O)C)COC(=O)C	deoxynivalenol-15-acetate	analyte	maize	3	122.4	285422.47	8.72E-07	3.093081743	2.476	2.04E-08
CC1=C(N=C(N=C1OC(=O)N(C)C)NC)C	pirimicarb-desmethyl	analyte	maize	3	113.7	4540977.04	4.46E-08	2.658170675	1.713	6.67E-07
CN1C(=C(C(=N1)Cl)C(=O)OC)S(=O)(=O)NC(=O)NC2=NC(=CC(=N2)OC)OC	halosulfuron-methy	analyte	maize	3	166.4	3863776.27	2.88E-07	2.494981824	4.932	1.12E-06
CCOP(=S)(OCC)SCN1C2=C(C=C(C=C2)Cl)OC1=O	phosalone	analyte	maize	3	168.9	1861773.34	6.81E-07	2.676418742	5.975	3.93E-07
COP(=O)(OC)OC1=CC=C(C=C1)[N+](=O)[O-]	paraoxon-methyl	analyte	maize	3	111	1282892.74	2.02E-07	1.813244946	3.434	8.58E-07
CCOP(=O)(OCC)OP(=O)(OCC)OCC	TEPP	analyte	maize	3	111.1	1996617.93	1.72E-07	2.955941017	3.103	1.67E-07
CCOP(=O)(NC(C)C)OC1=CC(=C(C=C1)S(=O)C)C	fenamiphos-sulfoxide	analyte	maize	3	122.7	3833873.5	1.57E-07	3.206096191	3.148	2.24E-07
CC1=C(C=CC(=C1)OP(=S)(OC)OC)S(=O)C	fenthion-sulfoxide	analyte	maize	3	124.6	10558087.96	4.25E-07	2.780628156	3.84	1.36E-06
CCOC(=O)NCCOC1=CC=C(C=C1)OC2=CC=CC=C2	fenoxycarb	analyte	maize	3	121.9	2621191.6	1.66E-07	2.948225122	5.28	2.43E-07
CC1=CC(=C(C(=C1)Cl)OP(=S)(OC)OC)Cl	tolclofos-methyl	analyte	maize	3	204.5	2008457.32	1.67E-06	2.425763374	5.958	8.11E-07
CCCCC(CN1C=NC=N1)(C#N)C2=CC=C(C=C2)Cl	myclobutanil	analyte	maize	3	158.3	2464775.96	1.11E-07	3.210611248	4.882	1.84E-07
CC1=C(C(=CC=C1)C)N(CN2C=CC=N2)C(=O)CCl	metazachlor	analyte	maize	3	156.1	2415994.84	1.80E-07	3.236123624	4.344	1.70E-07
C1C(C(C(=O)N1C2=CC=CC(=C2)C(F)(F)F)Cl)CCl	flurochloridone	analyte	maize	3	200.7	812733.3	8.04E-07	2.097104268	5.304	5.86E-07
CCOC1=C(C=CC(=C1)OC2=C(C=C(C=C2)C(F)(F)F)Cl)[N+](=O)[O-]	oxyfluorfen	analyte	maize	3	157.8	265596.43	6.92E-07	2.602332515	6.416	6.00E-08
CCC1=CC=CC(=C1N(COCC)C(=O)CCl)C	acetochlor	analyte	maize	3	150.6	4980201.23	9.29E-07	2.908792357	5.275	6.14E-07
C1=CC=C(C(=C1)C(C2=CC=C(C=C2)F)(C3=CN=CN=C3)O)Cl	nuarimol	analyte	maize	3	160.5	2259219.08	1.59E-07	3.018155243	4.508	2.43E-07
CCCCC(CN1C=NC=N1)(C2=C(C=C(C=C2)Cl)Cl)O	hexaconazole	analyte	maize	3	206.6	862990.58	1.60E-07	3.412810227	5.208	5.82E-08
CC1=CC(=CC2=C1C3=CC(=CC(=C3C(=O)O2)O)OC)O	alternariol-mono	analyte	maize	3	119	0	9.19E-07	2.551548229	4.742	0
CCCCCCCCSC(=O)OC1=CC(=NN=C1C2=CC=CC=C2)Cl	pyridate	analyte	maize	3	173.2	367554.89	5.87E-08	3.504330728	7.489	1.76E-08
C1=CC=C2C(=C1)C=CC=C2CC(=O)N	1-naphthylacetamide	analyte	maize	3	114.5	1311224.65	1.35E-07	2.900549908	3.144	1.25E-07
COC(=O)N(C1=CC=CC=C1COC2=NN(C=C2)C3=CC=C(C=C3)Cl)OC	pyraclostrobin	analyte	maize	3	166.1	6222293.53	6.46E-08	3.435486125	5.842	3.24E-07
COC1=C2C3=C(C(=O)OCC3)C(=O)OC2=C4C5C=COC5OC4=C1	aflatoxin G1	analyte	maize	3	122.2	693412.39	3.73E-08	2.849346415	3.368	7.73E-08
C1=CC=C(C(=C1)C2=NN=C(N=N2)C3=CC=CC=C3Cl)Cl	clofenfezine	analyte	maize	3	206.7	1918148.68	4.14E-07	2.770093326	5.95	4.18E-07
FC(F)C(F)(F)OCC(Cn1cncn1)c2ccc(Cl)cc2Cl	tetraconazole	analyte	maize	3	204.3	2957023.02	1.64E-07	3.163717292	5.015	3.11E-07
CC1(CON(C1=O)CC2=CC=CC=C2Cl)C	clomazone	analyte	maize	3	152.2	1095447.05	4.18E-08	3.129962876	4.452	9.12E-08
CCCOC(=O)NCCCN(C)C	propamocarb	analyte	maize	3	111.8	5243772.7	5.31E-08	2.915037046	1.225	4.74E-07
CCC1=NN(C(=C1Cl)C(=O)NCC2=CC=C(C=C2)C(C)(C)C)C	tebufenpyrad	analyte	maize	3	163.3	286555.87	1.80E-08	3.623245096	6.221	1.04E-08
CC(=NC#N)N(C)CC1=CN=C(C=C1)Cl	acetamiprid	analyte	maize	3	149.8	1964094.72	1.02E-07	2.547829946	2.789	4.65E-07
COP(=O)(N)SC	methamidophos	analyte	maize	3	108.4	8946441.64	1.77E-06	1.919069824	0.852	4.82E-06
COC(=O)[C@]12CC3=C(C1=NN(CO2)C(=O)N(C4=CC=C(C=C4)OC(F)(F)F)C(=O)OC)C=CC(=C3)Cl	indoxacarb	analyte	maize	3	172.7	1000441.6	4.93E-08	2.363828672	6.052	3.82E-07
CC1=C(C(=CC=C1)C)N(C(=O)COC)N2CCOC2=O	oxadixyl	analyte	maize	3	118.4	1407352.51	1.80E-07	2.839812489	3.393	1.55E-07
CCOP(=S)(OCC)OC1=NN(C(=O)C=C1)C2=CC=CC=C2	pyridaphenthion	analyte	maize	3	124.4	4197634.87	1.47E-07	2.938004345	5.031	4.05E-07
CCOP(=O)(OCC)O/C(=C\Cl)/C1=C(C=C(C=C1)Cl)Cl	chlorfenrinphos	analyte	maize	3	266.9	390608.81	2.79E-08	2.467461675	5.453	1.91E-07
CC1=C[C@@H]2[C@](CC1)([C@]3([C@@H]([C@H]([C@H]([C@]34CO4)O2)O)OC(=O)C)C)COC(=O)C	diacetoxyscirpenol	analyte	maize	3	125.3	541635.01	8.19E-08	3.206824295	3.368	3.23E-08
COC1=C2C3=C(C(=O)CC3)C(=O)OC2=C4[C@@H]5C=CO[C@@H]5OC4=C1	aflatoxin B1	analyte	maize	3	121.9	2988508.18	1.60E-07	2.883138725	3.583	3.12E-07
CC1=C[C@@H]2[C@]([C@@H](C1=O)O)([C@]3(C[C@H]([C@H]([C@@]34CO4)O2)O)C)COC(=O)C	deoxynivalenol-15-acetate	analyte	maize	4	122.4	465520.2	1.74E-06	3.093081743	2.476	3.33E-08
CC1=C(N=C(N=C1OC(=O)N(C)C)NC)C	pirimicarb-desmethyl	analyte	maize	4	113.7	8873737.65	8.92E-08	2.658170675	1.713	1.30E-06
CN1C(=C(C(=N1)Cl)C(=O)OC)S(=O)(=O)NC(=O)NC2=NC(=CC(=N2)OC)OC	halosulfuron-methy	analyte	maize	4	166.4	6404714.02	5.76E-07	2.494981824	4.932	1.85E-06
CCOP(=S)(OCC)SCN1C2=C(C=C(C=C2)Cl)OC1=O	phosalone	analyte	maize	4	168.9	2789304.06	1.36E-06	2.676418742	5.975	5.89E-07
COP(=O)(OC)OC1=CC=C(C=C1)[N+](=O)[O-]	paraoxon-methyl	analyte	maize	4	111	2121146.9	4.05E-07	1.813244946	3.434	1.42E-06
CCOP(=O)(OCC)OP(=O)(OCC)OCC	TEPP	analyte	maize	4	111.1	4302187	3.45E-07	2.955941017	3.103	3.59E-07
CCOP(=O)(NC(C)C)OC1=CC(=C(C=C1)S(=O)C)C	fenamiphos-sulfoxide	analyte	maize	4	122.7	6745220.04	3.13E-07	3.206096191	3.148	3.94E-07
CC1=C(C=CC(=C1)OP(=S)(OC)OC)S(=O)C	fenthion-sulfoxide	analyte	maize	4	124.6	18437626.2	8.50E-07	2.780628156	3.84	2.37E-06
CCOC(=O)NCCOC1=CC=C(C=C1)OC2=CC=CC=C2	fenoxycarb	analyte	maize	4	121.9	4541353.9	3.32E-07	2.948225122	5.28	4.22E-07
CC1=CC(=C(C(=C1)Cl)OP(=S)(OC)OC)Cl	tolclofos-methyl	analyte	maize	4	204.5	3756319.82	3.33E-06	2.425763374	5.958	1.52E-06
CCCCC(CN1C=NC=N1)(C#N)C2=CC=C(C=C2)Cl	myclobutanil	analyte	maize	4	158.3	4899419.43	2.23E-07	3.210611248	4.882	3.66E-07
CC1=C(C(=CC=C1)C)N(CN2C=CC=N2)C(=O)CCl	metazachlor	analyte	maize	4	156.1	5276232.27	3.61E-07	3.236123624	4.344	3.71E-07
C1C(C(C(=O)N1C2=CC=CC(=C2)C(F)(F)F)Cl)CCl	flurochloridone	analyte	maize	4	200.7	1490694.44	1.61E-06	2.097104268	5.304	1.07E-06
CCOC1=C(C=CC(=C1)OC2=C(C=C(C=C2)C(F)(F)F)Cl)[N+](=O)[O-]	oxyfluorfen	analyte	maize	4	157.8	233580.03	1.38E-06	2.602332515	6.416	5.27E-08
CCC1=CC=CC(=C1N(COCC)C(=O)CCl)C	acetochlor	analyte	maize	4	150.6	8975617.08	1.86E-06	2.908792357	5.275	1.11E-06
C1=CC=C(C(=C1)C(C2=CC=C(C=C2)F)(C3=CN=CN=C3)O)Cl	nuarimol	analyte	maize	4	160.5	3724387.1	3.18E-07	3.018155243	4.508	4.01E-07
CCCCC(CN1C=NC=N1)(C2=C(C=C(C=C2)Cl)Cl)O	hexaconazole	analyte	maize	4	206.6	4422036.57	3.19E-07	3.412810227	5.208	2.98E-07
CC1=CC(=CC2=C1C3=CC(=CC(=C3C(=O)O2)O)OC)O	alternariol-mono	analyte	maize	4	119	503424.17	1.84E-06	2.551548229	4.742	9.40E-08
CCCCCCCCSC(=O)OC1=CC(=NN=C1C2=CC=CC=C2)Cl	pyridate	analyte	maize	4	173.2	432629.47	1.17E-07	3.504330728	7.489	2.07E-08
C1=CC=C2C(=C1)C=CC=C2CC(=O)N	1-naphthylacetamide	analyte	maize	4	114.5	2683967.56	2.70E-07	2.900549908	3.144	2.55E-07
COC(=O)N(C1=CC=CC=C1COC2=NN(C=C2)C3=CC=C(C=C3)Cl)OC	pyraclostrobin	analyte	maize	4	166.1	10830630.75	1.29E-07	3.435486125	5.842	5.64E-07
COC1=C2C3=C(C(=O)OCC3)C(=O)OC2=C4C5C=COC5OC4=C1	aflatoxin G1	analyte	maize	4	122.2	1182009.54	7.47E-08	2.849346415	3.368	1.32E-07
C1=CC=C(C(=C1)C2=NN=C(N=N2)C3=CC=CC=C3Cl)Cl	clofenfezine	analyte	maize	4	206.7	4786088.45	8.28E-07	2.770093326	5.95	1.04E-06
FC(F)C(F)(F)OCC(Cn1cncn1)c2ccc(Cl)cc2Cl	tetraconazole	analyte	maize	4	204.3	6137096.24	3.27E-07	3.163717292	5.015	6.45E-07
CC1(CON(C1=O)CC2=CC=CC=C2Cl)C	clomazone	analyte	maize	4	152.2	1962192.13	8.37E-08	3.129962876	4.452	1.63E-07
CCCOC(=O)NCCCN(C)C	propamocarb	analyte	maize	4	111.8	10462409.31	1.06E-07	2.915037046	1.225	9.46E-07
CCC1=NN(C(=C1Cl)C(=O)NCC2=CC=C(C=C2)C(C)(C)C)C	tebufenpyrad	analyte	maize	4	163.3	470991.89	3.60E-08	3.623245096	6.221	1.71E-08
CC(=NC#N)N(C)CC1=CN=C(C=C1)Cl	acetamiprid	analyte	maize	4	149.8	3378173.76	2.05E-07	2.547829946	2.789	7.99E-07
COP(=O)(N)SC	methamidophos	analyte	maize	4	108.4	12790767.9	3.55E-06	1.919069824	0.852	6.89E-06
COC(=O)[C@]12CC3=C(C1=NN(CO2)C(=O)N(C4=CC=C(C=C4)OC(F)(F)F)C(=O)OC)C=CC(=C3)Cl	indoxacarb	analyte	maize	4	172.7	1908188.59	9.87E-08	2.363828672	6.052	7.28E-07
CC1=C(C(=CC=C1)C)N(C(=O)COC)N2CCOC2=O	oxadixyl	analyte	maize	4	118.4	2870607.5	3.60E-07	2.839812489	3.393	3.15E-07
CCOP(=S)(OCC)OC1=NN(C(=O)C=C1)C2=CC=CC=C2	pyridaphenthion	analyte	maize	4	124.4	7702772.01	2.94E-07	2.938004345	5.031	7.44E-07
CCOP(=O)(OCC)O/C(=C\Cl)/C1=C(C=C(C=C1)Cl)Cl	chlorfenrinphos	analyte	maize	4	266.9	540305.83	5.59E-08	2.467461675	5.453	2.64E-07
CC1=C[C@@H]2[C@](CC1)([C@]3([C@@H]([C@H]([C@H]([C@]34CO4)O2)O)OC(=O)C)C)COC(=O)C	diacetoxyscirpenol	analyte	maize	4	125.3	1003433.59	1.64E-07	3.206824295	3.368	5.98E-08
COC1=C2C3=C(C(=O)CC3)C(=O)OC2=C4[C@@H]5C=CO[C@@H]5OC4=C1	aflatoxin B1	analyte	maize	4	121.9	6476127.83	3.20E-07	2.883138725	3.583	6.77E-07
CC1=C[C@@H]2[C@]([C@@H](C1=O)O)([C@]3(C[C@H]([C@H]([C@@]34CO4)O2)O)C)COC(=O)C	deoxynivalenol-15-acetate	analyte	maize	5	122.4	1066661.43	3.49E-06	3.093081743	2.476	7.64E-08
CC1=C(N=C(N=C1OC(=O)N(C)C)NC)C	pirimicarb-desmethyl	analyte	maize	5	113.7	15633457.16	1.78E-07	2.658170675	1.713	2.30E-06
CN1C(=C(C(=N1)Cl)C(=O)OC)S(=O)(=O)NC(=O)NC2=NC(=CC(=N2)OC)OC	halosulfuron-methy	analyte	maize	5	166.4	13413070.16	1.15E-06	2.494981824	4.932	3.88E-06
CCOP(=S)(OCC)SCN1C2=C(C=C(C=C2)Cl)OC1=O	phosalone	analyte	maize	5	168.9	5756809.88	2.72E-06	2.676418742	5.975	1.22E-06
COP(=O)(OC)OC1=CC=C(C=C1)[N+](=O)[O-]	paraoxon-methyl	analyte	maize	5	111	4190361.8	8.10E-07	1.813244946	3.434	2.80E-06
CCOP(=O)(OCC)OP(=O)(OCC)OCC	TEPP	analyte	maize	5	111.1	9202990.83	6.89E-07	2.955941017	3.103	7.68E-07
CCOP(=O)(NC(C)C)OC1=CC(=C(C=C1)S(=O)C)C	fenamiphos-sulfoxide	analyte	maize	5	122.7	12898532.33	6.27E-07	3.206096191	3.148	7.54E-07
CC1=C(C=CC(=C1)OP(=S)(OC)OC)S(=O)C	fenthion-sulfoxide	analyte	maize	5	124.6	41013925	1.70E-06	2.780628156	3.84	5.28E-06
CCOC(=O)NCCOC1=CC=C(C=C1)OC2=CC=CC=C2	fenoxycarb	analyte	maize	5	121.9	7662618.16	6.64E-07	2.948225122	5.28	7.11E-07
CC1=CC(=C(C(=C1)Cl)OP(=S)(OC)OC)Cl	tolclofos-methyl	analyte	maize	5	204.5	6978748.32	6.67E-06	2.425763374	5.958	2.82E-06
CCCCC(CN1C=NC=N1)(C#N)C2=CC=C(C=C2)Cl	myclobutanil	analyte	maize	5	158.3	9507131.15	4.46E-07	3.210611248	4.882	7.11E-07
CC1=C(C(=CC=C1)C)N(CN2C=CC=N2)C(=O)CCl	metazachlor	analyte	maize	5	156.1	7535145.31	7.22E-07	3.236123624	4.344	5.30E-07
C1C(C(C(=O)N1C2=CC=CC(=C2)C(F)(F)F)Cl)CCl	flurochloridone	analyte	maize	5	200.7	2538373.58	3.22E-06	2.097104268	5.304	1.83E-06
CCOC1=C(C=CC(=C1)OC2=C(C=C(C=C2)C(F)(F)F)Cl)[N+](=O)[O-]	oxyfluorfen	analyte	maize	5	157.8	740339.89	2.77E-06	2.602332515	6.416	1.67E-07
CCC1=CC=CC(=C1N(COCC)C(=O)CCl)C	acetochlor	analyte	maize	5	150.6	16358296.69	3.72E-06	2.908792357	5.275	2.02E-06
C1=CC=C(C(=C1)C(C2=CC=C(C=C2)F)(C3=CN=CN=C3)O)Cl	nuarimol	analyte	maize	5	160.5	6131587.05	6.37E-07	3.018155243	4.508	6.60E-07
CCCCC(CN1C=NC=N1)(C2=C(C=C(C=C2)Cl)Cl)O	hexaconazole	analyte	maize	5	206.6	10576708.21	6.39E-07	3.412810227	5.208	7.14E-07
CC1=CC(=CC2=C1C3=CC(=CC(=C3C(=O)O2)O)OC)O	alternariol-mono	analyte	maize	5	119	768588.39	3.68E-06	2.551548229	4.742	1.44E-07
CCCCCCCCSC(=O)OC1=CC(=NN=C1C2=CC=CC=C2)Cl	pyridate	analyte	maize	5	173.2	908996.24	2.35E-07	3.504330728	7.489	4.35E-08
C1=CC=C2C(=C1)C=CC=C2CC(=O)N	1-naphthylacetamide	analyte	maize	5	114.5	4444342.22	5.40E-07	2.900549908	3.144	4.23E-07
COC(=O)N(C1=CC=CC=C1COC2=NN(C=C2)C3=CC=C(C=C3)Cl)OC	pyraclostrobin	analyte	maize	5	166.1	21473194.53	2.58E-07	3.435486125	5.842	1.12E-06
COC1=C2C3=C(C(=O)OCC3)C(=O)OC2=C4C5C=COC5OC4=C1	aflatoxin G1	analyte	maize	5	122.2	1983075.27	1.49E-07	2.849346415	3.368	2.21E-07
C1=CC=C(C(=C1)C2=NN=C(N=N2)C3=CC=CC=C3Cl)Cl	clofenfezine	analyte	maize	5	206.7	7743800.47	1.66E-06	2.770093326	5.95	1.69E-06
FC(F)C(F)(F)OCC(Cn1cncn1)c2ccc(Cl)cc2Cl	tetraconazole	analyte	maize	5	204.3	11756361.11	6.55E-07	3.163717292	5.015	1.24E-06
CC1(CON(C1=O)CC2=CC=CC=C2Cl)C	clomazone	analyte	maize	5	152.2	3165921.03	1.67E-07	3.129962876	4.452	2.64E-07
CCCOC(=O)NCCCN(C)C	propamocarb	analyte	maize	5	111.8	21844252.79	2.13E-07	2.915037046	1.225	1.98E-06
CCC1=NN(C(=C1Cl)C(=O)NCC2=CC=C(C=C2)C(C)(C)C)C	tebufenpyrad	analyte	maize	5	163.3	1182027.65	7.20E-08	3.623245096	6.221	4.30E-08
CC(=NC#N)N(C)CC1=CN=C(C=C1)Cl	acetamiprid	analyte	maize	5	149.8	6021704.26	4.09E-07	2.547829946	2.789	1.43E-06
COP(=O)(N)SC	methamidophos	analyte	maize	5	108.4	22084870.16	7.09E-06	1.919069824	0.852	1.19E-05
COC(=O)[C@]12CC3=C(C1=NN(CO2)C(=O)N(C4=CC=C(C=C4)OC(F)(F)F)C(=O)OC)C=CC(=C3)Cl	indoxacarb	analyte	maize	5	172.7	3958328.16	1.97E-07	2.363828672	6.052	1.51E-06
CC1=C(C(=CC=C1)C)N(C(=O)COC)N2CCOC2=O	oxadixyl	analyte	maize	5	118.4	7769824.95	7.19E-07	2.839812489	3.393	8.54E-07
CCOP(=S)(OCC)OC1=NN(C(=O)C=C1)C2=CC=CC=C2	pyridaphenthion	analyte	maize	5	124.4	14526149.28	5.88E-07	2.938004345	5.031	1.40E-06
CCOP(=O)(OCC)O/C(=C\Cl)/C1=C(C=C(C=C1)Cl)Cl	chlorfenrinphos	analyte	maize	5	266.9	1035769.23	1.12E-07	2.467461675	5.453	5.06E-07
CC1=C[C@@H]2[C@](CC1)([C@]3([C@@H]([C@H]([C@H]([C@]34CO4)O2)O)OC(=O)C)C)COC(=O)C	diacetoxyscirpenol	analyte	maize	5	125.3	1059576.03	3.28E-07	3.206824295	3.368	6.31E-08
COC1=C2C3=C(C(=O)CC3)C(=O)OC2=C4[C@@H]5C=CO[C@@H]5OC4=C1	aflatoxin B1	analyte	maize	5	121.9	10711481.71	6.41E-07	2.883138725	3.583	1.12E-06
CC1=C[C@@H]2[C@]([C@@H](C1=O)O)([C@]3(C[C@H]([C@H]([C@@]34CO4)O2)O)C)COC(=O)C	deoxynivalenol-15-acetate	analyte	maize	6	122.4	2766970.95	8.72E-06	3.093081743	2.476	1.98E-07
CC1=C(N=C(N=C1OC(=O)N(C)C)NC)C	pirimicarb-desmethyl	analyte	maize	6	113.7	39892209.11	4.46E-07	2.658170675	1.713	5.86E-06
CN1C(=C(C(=N1)Cl)C(=O)OC)S(=O)(=O)NC(=O)NC2=NC(=CC(=N2)OC)OC	halosulfuron-methy	analyte	maize	6	166.4	30606928.85	2.88E-06	2.494981824	4.932	8.86E-06
CCOP(=S)(OCC)SCN1C2=C(C=C(C=C2)Cl)OC1=O	phosalone	analyte	maize	6	168.9	11351726.24	6.81E-06	2.676418742	5.975	2.40E-06
COP(=O)(OC)OC1=CC=C(C=C1)[N+](=O)[O-]	paraoxon-methyl	analyte	maize	6	111	9659978.56	2.02E-06	1.813244946	3.434	6.46E-06
CCOP(=O)(OCC)OP(=O)(OCC)OCC	TEPP	analyte	maize	6	111.1	22659588.66	1.72E-06	2.955941017	3.103	1.89E-06
CCOP(=O)(NC(C)C)OC1=CC(=C(C=C1)S(=O)C)C	fenamiphos-sulfoxide	analyte	maize	6	122.7	28065647.4	1.57E-06	3.206096191	3.148	1.64E-06
CC1=C(C=CC(=C1)OP(=S)(OC)OC)S(=O)C	fenthion-sulfoxide	analyte	maize	6	124.6	82380884.96	4.25E-06	2.780628156	3.84	1.06E-05
CCOC(=O)NCCOC1=CC=C(C=C1)OC2=CC=CC=C2	fenoxycarb	analyte	maize	6	121.9	13233923.52	1.66E-06	2.948225122	5.28	1.23E-06
CC1=CC(=C(C(=C1)Cl)OP(=S)(OC)OC)Cl	tolclofos-methyl	analyte	maize	6	204.5	20260487.05	1.67E-05	2.425763374	5.958	8.18E-06
CCCCC(CN1C=NC=N1)(C#N)C2=CC=C(C=C2)Cl	myclobutanil	analyte	maize	6	158.3	22188480.11	1.11E-06	3.210611248	4.882	1.66E-06
CC1=C(C(=CC=C1)C)N(CN2C=CC=N2)C(=O)CCl	metazachlor	analyte	maize	6	156.1	20963750.23	1.80E-06	3.236123624	4.344	1.48E-06
C1C(C(C(=O)N1C2=CC=CC(=C2)C(F)(F)F)Cl)CCl	flurochloridone	analyte	maize	6	200.7	6494467.95	8.04E-06	2.097104268	5.304	4.68E-06
CCOC1=C(C=CC(=C1)OC2=C(C=C(C=C2)C(F)(F)F)Cl)[N+](=O)[O-]	oxyfluorfen	analyte	maize	6	157.8	1642804.69	6.92E-06	2.602332515	6.416	3.71E-07
CCC1=CC=CC(=C1N(COCC)C(=O)CCl)C	acetochlor	analyte	maize	6	150.6	39980076.97	9.29E-06	2.908792357	5.275	4.93E-06
C1=CC=C(C(=C1)C(C2=CC=C(C=C2)F)(C3=CN=CN=C3)O)Cl	nuarimol	analyte	maize	6	160.5	12224942.2	1.59E-06	3.018155243	4.508	1.32E-06
CCCCC(CN1C=NC=N1)(C2=C(C=C(C=C2)Cl)Cl)O	hexaconazole	analyte	maize	6	206.6	21056822.26	1.60E-06	3.412810227	5.208	1.42E-06
CC1=CC(=CC2=C1C3=CC(=CC(=C3C(=O)O2)O)OC)O	alternariol-mono	analyte	maize	6	119	2866380.34	9.19E-06	2.551548229	4.742	5.35E-07
CCCCCCCCSC(=O)OC1=CC(=NN=C1C2=CC=CC=C2)Cl	pyridate	analyte	maize	6	173.2	1753899.54	5.87E-07	3.504330728	7.489	8.40E-08
C1=CC=C2C(=C1)C=CC=C2CC(=O)N	1-naphthylacetamide	analyte	maize	6	114.5	9498470.43	1.35E-06	2.900549908	3.144	9.04E-07
COC(=O)N(C1=CC=CC=C1COC2=NN(C=C2)C3=CC=C(C=C3)Cl)OC	pyraclostrobin	analyte	maize	6	166.1	44410995.27	6.46E-07	3.435486125	5.842	2.31E-06
COC1=C2C3=C(C(=O)OCC3)C(=O)OC2=C4C5C=COC5OC4=C1	aflatoxin G1	analyte	maize	6	122.2	3850245.28	3.73E-07	2.849346415	3.368	4.29E-07
C1=CC=C(C(=C1)C2=NN=C(N=N2)C3=CC=CC=C3Cl)Cl	clofenfezine	analyte	maize	6	206.7	22580438.74	4.14E-06	2.770093326	5.95	4.92E-06
FC(F)C(F)(F)OCC(Cn1cncn1)c2ccc(Cl)cc2Cl	tetraconazole	analyte	maize	6	204.3	28246204.8	1.64E-06	3.163717292	5.015	2.97E-06
CC1(CON(C1=O)CC2=CC=CC=C2Cl)C	clomazone	analyte	maize	6	152.2	7142450.27	4.18E-07	3.129962876	4.452	5.95E-07
CCCOC(=O)NCCCN(C)C	propamocarb	analyte	maize	6	111.8	46545048.36	5.31E-07	2.915037046	1.225	4.21E-06
CCC1=NN(C(=C1Cl)C(=O)NCC2=CC=C(C=C2)C(C)(C)C)C	tebufenpyrad	analyte	maize	6	163.3	3224833.18	1.80E-07	3.623245096	6.221	1.17E-07
CC(=NC#N)N(C)CC1=CN=C(C=C1)Cl	acetamiprid	analyte	maize	6	149.8	14817789.19	1.02E-06	2.547829946	2.789	3.51E-06
COP(=O)(N)SC	methamidophos	analyte	maize	6	108.4	49975135.04	1.77E-05	1.919069824	0.852	2.69E-05
COC(=O)[C@]12CC3=C(C1=NN(CO2)C(=O)N(C4=CC=C(C=C4)OC(F)(F)F)C(=O)OC)C=CC(=C3)Cl	indoxacarb	analyte	maize	6	172.7	12026673.52	4.93E-07	2.363828672	6.052	4.59E-06
CC1=C(C(=CC=C1)C)N(C(=O)COC)N2CCOC2=O	oxadixyl	analyte	maize	6	118.4	17639126.8	1.80E-06	2.839812489	3.393	1.94E-06
CCOP(=S)(OCC)OC1=NN(C(=O)C=C1)C2=CC=CC=C2	pyridaphenthion	analyte	maize	6	124.4	32333187.42	1.47E-06	2.938004345	5.031	3.12E-06
CCOP(=O)(OCC)O/C(=C\Cl)/C1=C(C=C(C=C1)Cl)Cl	chlorfenrinphos	analyte	maize	6	266.9	2589352.98	2.79E-07	2.467461675	5.453	1.26E-06
CC1=C[C@@H]2[C@](CC1)([C@]3([C@@H]([C@H]([C@H]([C@]34CO4)O2)O)OC(=O)C)C)COC(=O)C	diacetoxyscirpenol	analyte	maize	6	125.3	1727055.09	8.19E-07	3.206824295	3.368	1.03E-07
COC1=C2C3=C(C(=O)CC3)C(=O)OC2=C4[C@@H]5C=CO[C@@H]5OC4=C1	aflatoxin B1	analyte	maize	6	121.9	23841332.31	1.60E-06	2.883138725	3.583	2.49E-06
CC1=C[C@@H]2[C@]([C@@H](C1=O)O)([C@]3(C[C@H]([C@H]([C@@]34CO4)O2)O)C)COC(=O)C	deoxynivalenol-15-acetate	analyte	maize	7	122.4	4511930.6	1.74E-05	3.093081743	2.476	3.23E-07
CC1=C(N=C(N=C1OC(=O)N(C)C)NC)C	pirimicarb-desmethyl	analyte	maize	7	113.7	71965824.48	8.92E-07	2.658170675	1.713	1.06E-05
CN1C(=C(C(=N1)Cl)C(=O)OC)S(=O)(=O)NC(=O)NC2=NC(=CC(=N2)OC)OC	halosulfuron-methy	analyte	maize	7	166.4	54614402.23	5.76E-06	2.494981824	4.932	1.58E-05
CCOP(=S)(OCC)SCN1C2=C(C=C(C=C2)Cl)OC1=O	phosalone	analyte	maize	7	168.9	17673908.86	1.36E-05	2.676418742	5.975	3.73E-06
COP(=O)(OC)OC1=CC=C(C=C1)[N+](=O)[O-]	paraoxon-methyl	analyte	maize	7	111	19507486.55	4.05E-06	1.813244946	3.434	1.30E-05
CCOP(=O)(OCC)OP(=O)(OCC)OCC	TEPP	analyte	maize	7	111.1	37988128.52	3.45E-06	2.955941017	3.103	3.17E-06
CCOP(=O)(NC(C)C)OC1=CC(=C(C=C1)S(=O)C)C	fenamiphos-sulfoxide	analyte	maize	7	122.7	52490204.79	3.13E-06	3.206096191	3.148	3.07E-06
CC1=C(C=CC(=C1)OP(=S)(OC)OC)S(=O)C	fenthion-sulfoxide	analyte	maize	7	124.6	152002821.1	8.50E-06	2.780628156	3.84	1.96E-05
CCOC(=O)NCCOC1=CC=C(C=C1)OC2=CC=CC=C2	fenoxycarb	analyte	maize	7	121.9	25567651.91	3.32E-06	2.948225122	5.28	2.37E-06
CC1=CC(=C(C(=C1)Cl)OP(=S)(OC)OC)Cl	tolclofos-methyl	analyte	maize	7	204.5	33296524.61	3.33E-05	2.425763374	5.958	1.34E-05
CCCCC(CN1C=NC=N1)(C#N)C2=CC=C(C=C2)Cl	myclobutanil	analyte	maize	7	158.3	42157753.98	2.23E-06	3.210611248	4.882	3.15E-06
CC1=C(C(=CC=C1)C)N(CN2C=CC=N2)C(=O)CCl	metazachlor	analyte	maize	7	156.1	31257548.24	3.61E-06	3.236123624	4.344	2.20E-06
C1C(C(C(=O)N1C2=CC=CC(=C2)C(F)(F)F)Cl)CCl	flurochloridone	analyte	maize	7	200.7	13572775.39	1.61E-05	2.097104268	5.304	9.78E-06
CCOC1=C(C=CC(=C1)OC2=C(C=C(C=C2)C(F)(F)F)Cl)[N+](=O)[O-]	oxyfluorfen	analyte	maize	7	157.8	3236354.55	1.38E-05	2.602332515	6.416	7.31E-07
CCC1=CC=CC(=C1N(COCC)C(=O)CCl)C	acetochlor	analyte	maize	7	150.6	67238237.74	1.86E-05	2.908792357	5.275	8.29E-06
C1=CC=C(C(=C1)C(C2=CC=C(C=C2)F)(C3=CN=CN=C3)O)Cl	nuarimol	analyte	maize	7	160.5	24864451.65	3.18E-06	3.018155243	4.508	2.68E-06
CCCCC(CN1C=NC=N1)(C2=C(C=C(C=C2)Cl)Cl)O	hexaconazole	analyte	maize	7	206.6	40143626.83	3.19E-06	3.412810227	5.208	2.71E-06
CC1=CC(=CC2=C1C3=CC(=CC(=C3C(=O)O2)O)OC)O	alternariol-mono	analyte	maize	7	119	6370144.53	1.84E-05	2.551548229	4.742	1.19E-06
CCCCCCCCSC(=O)OC1=CC(=NN=C1C2=CC=CC=C2)Cl	pyridate	analyte	maize	7	173.2	3268411.2	1.17E-06	3.504330728	7.489	1.57E-07
C1=CC=C2C(=C1)C=CC=C2CC(=O)N	1-naphthylacetamide	analyte	maize	7	114.5	15743970.45	2.70E-06	2.900549908	3.144	1.50E-06
COC(=O)N(C1=CC=CC=C1COC2=NN(C=C2)C3=CC=C(C=C3)Cl)OC	pyraclostrobin	analyte	maize	7	166.1	77324310.34	1.29E-06	3.435486125	5.842	4.03E-06
COC1=C2C3=C(C(=O)OCC3)C(=O)OC2=C4C5C=COC5OC4=C1	aflatoxin G1	analyte	maize	7	122.2	5400717.44	7.47E-07	2.849346415	3.368	6.02E-07
C1=CC=C(C(=C1)C2=NN=C(N=N2)C3=CC=CC=C3Cl)Cl	clofenfezine	analyte	maize	7	206.7	40470688.06	8.28E-06	2.770093326	5.95	8.81E-06
FC(F)C(F)(F)OCC(Cn1cncn1)c2ccc(Cl)cc2Cl	tetraconazole	analyte	maize	7	204.3	50172935.09	3.27E-06	3.163717292	5.015	5.27E-06
CC1(CON(C1=O)CC2=CC=CC=C2Cl)C	clomazone	analyte	maize	7	152.2	12848771.02	8.37E-07	3.129962876	4.452	1.07E-06
CCCOC(=O)NCCCN(C)C	propamocarb	analyte	maize	7	111.8	84500733.04	1.06E-06	2.915037046	1.225	7.64E-06
CCC1=NN(C(=C1Cl)C(=O)NCC2=CC=C(C=C2)C(C)(C)C)C	tebufenpyrad	analyte	maize	7	163.3	5864553.88	3.60E-07	3.623245096	6.221	2.13E-07
CC(=NC#N)N(C)CC1=CN=C(C=C1)Cl	acetamiprid	analyte	maize	7	149.8	23564015.66	2.05E-06	2.547829946	2.789	5.58E-06
COP(=O)(N)SC	methamidophos	analyte	maize	7	108.4	83927401.34	3.55E-05	1.919069824	0.852	4.52E-05
COC(=O)[C@]12CC3=C(C1=NN(CO2)C(=O)N(C4=CC=C(C=C4)OC(F)(F)F)C(=O)OC)C=CC(=C3)Cl	indoxacarb	analyte	maize	7	172.7	19757041.28	9.87E-07	2.363828672	6.052	7.54E-06
CC1=C(C(=CC=C1)C)N(C(=O)COC)N2CCOC2=O	oxadixyl	analyte	maize	7	118.4	29000688.58	3.60E-06	2.839812489	3.393	3.19E-06
CCOP(=S)(OCC)OC1=NN(C(=O)C=C1)C2=CC=CC=C2	pyridaphenthion	analyte	maize	7	124.4	68016632.93	2.94E-06	2.938004345	5.031	6.57E-06
CCOP(=O)(OCC)O/C(=C\Cl)/C1=C(C=C(C=C1)Cl)Cl	chlorfenrinphos	analyte	maize	7	266.9	5399557.03	5.59E-07	2.467461675	5.453	2.64E-06
CC1=C[C@@H]2[C@](CC1)([C@]3([C@@H]([C@H]([C@H]([C@]34CO4)O2)O)OC(=O)C)C)COC(=O)C	diacetoxyscirpenol	analyte	maize	7	125.3	2208811.64	1.64E-06	3.206824295	3.368	1.32E-07
COC1=C2C3=C(C(=O)CC3)C(=O)OC2=C4[C@@H]5C=CO[C@@H]5OC4=C1	aflatoxin B1	analyte	maize	7	121.9	33856647.9	3.20E-06	2.883138725	3.583	3.54E-06
CC1=C[C@@H]2[C@]([C@@H](C1=O)O)([C@]3(C[C@H]([C@H]([C@@]34CO4)O2)O)C)COC(=O)C	deoxynivalenol-15-acetate	analyte	maize	8	122.4	6442290.74	3.49E-05	3.093081743	2.476	4.61E-07
CC1=C(N=C(N=C1OC(=O)N(C)C)NC)C	pirimicarb-desmethyl	analyte	maize	8	113.7	130727018.6	1.78E-06	2.658170675	1.713	1.92E-05
CN1C(=C(C(=N1)Cl)C(=O)OC)S(=O)(=O)NC(=O)NC2=NC(=CC(=N2)OC)OC	halosulfuron-methy	analyte	maize	8	166.4	112479262.9	1.15E-05	2.494981824	4.932	3.26E-05
CCOP(=S)(OCC)SCN1C2=C(C=C(C=C2)Cl)OC1=O	phosalone	analyte	maize	8	168.9	33172428.53	2.72E-05	2.676418742	5.975	7.00E-06
COP(=O)(OC)OC1=CC=C(C=C1)[N+](=O)[O-]	paraoxon-methyl	analyte	maize	8	111	34736549.38	8.10E-06	1.813244946	3.434	2.32E-05
CCOP(=O)(OCC)OP(=O)(OCC)OCC	TEPP	analyte	maize	8	111.1	69335270.38	6.89E-06	2.955941017	3.103	5.79E-06
CCOP(=O)(NC(C)C)OC1=CC(=C(C=C1)S(=O)C)C	fenamiphos-sulfoxide	analyte	maize	8	122.7	93773155.73	6.27E-06	3.206096191	3.148	5.48E-06
CC1=C(C=CC(=C1)OP(=S)(OC)OC)S(=O)C	fenthion-sulfoxide	analyte	maize	8	124.6	289608864	1.70E-05	2.780628156	3.84	3.73E-05
CCOC(=O)NCCOC1=CC=C(C=C1)OC2=CC=CC=C2	fenoxycarb	analyte	maize	8	121.9	33346082.41	6.64E-06	2.948225122	5.28	3.10E-06
CC1=CC(=C(C(=C1)Cl)OP(=S)(OC)OC)Cl	tolclofos-methyl	analyte	maize	8	204.5	61820632.86	6.67E-05	2.425763374	5.958	2.49E-05
CCCCC(CN1C=NC=N1)(C#N)C2=CC=C(C=C2)Cl	myclobutanil	analyte	maize	8	158.3	82081911	4.46E-06	3.210611248	4.882	6.14E-06
CC1=C(C(=CC=C1)C)N(CN2C=CC=N2)C(=O)CCl	metazachlor	analyte	maize	8	156.1	64084296.12	7.22E-06	3.236123624	4.344	4.51E-06
C1C(C(C(=O)N1C2=CC=CC(=C2)C(F)(F)F)Cl)CCl	flurochloridone	analyte	maize	8	200.7	24471829.78	3.22E-05	2.097104268	5.304	1.76E-05
CCOC1=C(C=CC(=C1)OC2=C(C=C(C=C2)C(F)(F)F)Cl)[N+](=O)[O-]	oxyfluorfen	analyte	maize	8	157.8	7042281.29	2.77E-05	2.602332515	6.416	1.59E-06
CCC1=CC=CC(=C1N(COCC)C(=O)CCl)C	acetochlor	analyte	maize	8	150.6	112767257.8	3.72E-05	2.908792357	5.275	1.39E-05
C1=CC=C(C(=C1)C(C2=CC=C(C=C2)F)(C3=CN=CN=C3)O)Cl	nuarimol	analyte	maize	8	160.5	49742520.29	6.37E-06	3.018155243	4.508	5.35E-06
CCCCC(CN1C=NC=N1)(C2=C(C=C(C=C2)Cl)Cl)O	hexaconazole	analyte	maize	8	206.6	74089063.2	6.39E-06	3.412810227	5.208	5.00E-06
CC1=CC(=CC2=C1C3=CC(=CC(=C3C(=O)O2)O)OC)O	alternariol-mono	analyte	maize	8	119	10765377.99	3.68E-05	2.551548229	4.742	2.01E-06
CCCCCCCCSC(=O)OC1=CC(=NN=C1C2=CC=CC=C2)Cl	pyridate	analyte	maize	8	173.2	6564543.22	2.35E-06	3.504330728	7.489	3.14E-07
C1=CC=C2C(=C1)C=CC=C2CC(=O)N	1-naphthylacetamide	analyte	maize	8	114.5	26723215.61	5.40E-06	2.900549908	3.144	2.54E-06
COC(=O)N(C1=CC=CC=C1COC2=NN(C=C2)C3=CC=C(C=C3)Cl)OC	pyraclostrobin	analyte	maize	8	166.1	131978391.2	2.58E-06	3.435486125	5.842	6.87E-06
COC1=C2C3=C(C(=O)OCC3)C(=O)OC2=C4C5C=COC5OC4=C1	aflatoxin G1	analyte	maize	8	122.2	10482587.11	1.49E-06	2.849346415	3.368	1.17E-06
C1=CC=C(C(=C1)C2=NN=C(N=N2)C3=CC=CC=C3Cl)Cl	clofenfezine	analyte	maize	8	206.7	66619076.03	1.66E-05	2.770093326	5.95	1.45E-05
FC(F)C(F)(F)OCC(Cn1cncn1)c2ccc(Cl)cc2Cl	tetraconazole	analyte	maize	8	204.3	100829170.2	6.55E-06	3.163717292	5.015	1.06E-05
CC1(CON(C1=O)CC2=CC=CC=C2Cl)C	clomazone	analyte	maize	8	152.2	23067843	1.67E-06	3.129962876	4.452	1.92E-06
CCCOC(=O)NCCCN(C)C	propamocarb	analyte	maize	8	111.8	151593727.4	2.13E-06	2.915037046	1.225	1.37E-05
CCC1=NN(C(=C1Cl)C(=O)NCC2=CC=C(C=C2)C(C)(C)C)C	tebufenpyrad	analyte	maize	8	163.3	13772832.1	7.20E-07	3.623245096	6.221	5.01E-07
CC(=NC#N)N(C)CC1=CN=C(C=C1)Cl	acetamiprid	analyte	maize	8	149.8	46532347.46	4.09E-06	2.547829946	2.789	1.10E-05
COP(=O)(N)SC	methamidophos	analyte	maize	8	108.4	131354084.9	7.09E-05	1.919069824	0.852	7.07E-05
COC(=O)[C@]12CC3=C(C1=NN(CO2)C(=O)N(C4=CC=C(C=C4)OC(F)(F)F)C(=O)OC)C=CC(=C3)Cl	indoxacarb	analyte	maize	8	172.7	44546893.32	1.97E-06	2.363828672	6.052	1.70E-05
CC1=C(C(=CC=C1)C)N(C(=O)COC)N2CCOC2=O	oxadixyl	analyte	maize	8	118.4	49945859.7	7.19E-06	2.839812489	3.393	5.49E-06
CCOP(=S)(OCC)OC1=NN(C(=O)C=C1)C2=CC=CC=C2	pyridaphenthion	analyte	maize	8	124.4	131665282.8	5.88E-06	2.938004345	5.031	1.27E-05
CCOP(=O)(OCC)O/C(=C\Cl)/C1=C(C=C(C=C1)Cl)Cl	chlorfenrinphos	analyte	maize	8	266.9	11057153.13	1.12E-06	2.467461675	5.453	5.40E-06
CC1=C[C@@H]2[C@](CC1)([C@]3([C@@H]([C@H]([C@H]([C@]34CO4)O2)O)OC(=O)C)C)COC(=O)C	diacetoxyscirpenol	analyte	maize	8	125.3	3631201.29	3.28E-06	3.206824295	3.368	2.16E-07
COC1=C2C3=C(C(=O)CC3)C(=O)OC2=C4[C@@H]5C=CO[C@@H]5OC4=C1	aflatoxin B1	analyte	maize	8	121.9	67743638.76	6.41E-06	2.883138725	3.583	7.08E-06
CC1=C[C@@H]2[C@]([C@@H](C1=O)O)([C@]3(C[C@H]([C@H]([C@@]34CO4)O2)O)C)COC(=O)C	deoxynivalenol-15-acetate	analyte	maize	9	122.4	16903893.91	8.72E-05	3.093081743	2.476	1.21E-06
CC1=C(N=C(N=C1OC(=O)N(C)C)NC)C	pirimicarb-desmethyl	analyte	maize	9	113.7	311311101.3	4.46E-06	2.658170675	1.713	4.57E-05
CN1C(=C(C(=N1)Cl)C(=O)OC)S(=O)(=O)NC(=O)NC2=NC(=CC(=N2)OC)OC	halosulfuron-methy	analyte	maize	9	166.4	262402011.7	2.88E-05	2.494981824	4.932	7.60E-05
CCOP(=S)(OCC)SCN1C2=C(C=C(C=C2)Cl)OC1=O	phosalone	analyte	maize	9	168.9	64016061.36	6.81E-05	2.676418742	5.975	1.35E-05
COP(=O)(OC)OC1=CC=C(C=C1)[N+](=O)[O-]	paraoxon-methyl	analyte	maize	9	111	92946257.82	2.02E-05	1.813244946	3.434	6.22E-05
CCOP(=O)(OCC)OP(=O)(OCC)OCC	TEPP	analyte	maize	9	111.1	151712601	1.72E-05	2.955941017	3.103	1.27E-05
CCOP(=O)(NC(C)C)OC1=CC(=C(C=C1)S(=O)C)C	fenamiphos-sulfoxide	analyte	maize	9	122.7	208957927.4	1.57E-05	3.206096191	3.148	1.22E-05
CC1=C(C=CC(=C1)OP(=S)(OC)OC)S(=O)C	fenthion-sulfoxide	analyte	maize	9	124.6	552789475.6	4.25E-05	2.780628156	3.84	7.12E-05
CCOC(=O)NCCOC1=CC=C(C=C1)OC2=CC=CC=C2	fenoxycarb	analyte	maize	9	121.9	66491356.64	1.66E-05	2.948225122	5.28	6.17E-06
CC1=CC(=C(C(=C1)Cl)OP(=S)(OC)OC)Cl	tolclofos-methyl	analyte	maize	9	204.5	110010286.1	1.67E-04	2.425763374	5.958	4.44E-05
CCCCC(CN1C=NC=N1)(C#N)C2=CC=C(C=C2)Cl	myclobutanil	analyte	maize	9	158.3	180392743.8	1.11E-05	3.210611248	4.882	1.35E-05
CC1=C(C(=CC=C1)C)N(CN2C=CC=N2)C(=O)CCl	metazachlor	analyte	maize	9	156.1	128223863.1	1.80E-05	3.236123624	4.344	9.02E-06
C1C(C(C(=O)N1C2=CC=CC(=C2)C(F)(F)F)Cl)CCl	flurochloridone	analyte	maize	9	200.7	52504190.08	8.04E-05	2.097104268	5.304	3.78E-05
CCOC1=C(C=CC(=C1)OC2=C(C=C(C=C2)C(F)(F)F)Cl)[N+](=O)[O-]	oxyfluorfen	analyte	maize	9	157.8	14997358.17	6.92E-05	2.602332515	6.416	3.39E-06
CCC1=CC=CC(=C1N(COCC)C(=O)CCl)C	acetochlor	analyte	maize	9	150.6	206288711.6	9.29E-05	2.908792357	5.275	2.54E-05
C1=CC=C(C(=C1)C(C2=CC=C(C=C2)F)(C3=CN=CN=C3)O)Cl	nuarimol	analyte	maize	9	160.5	139078946.2	1.59E-05	3.018155243	4.508	1.50E-05
CCCCC(CN1C=NC=N1)(C2=C(C=C(C=C2)Cl)Cl)O	hexaconazole	analyte	maize	9	206.6	179764518.8	1.60E-05	3.412810227	5.208	1.21E-05
CC1=CC(=CC2=C1C3=CC(=CC(=C3C(=O)O2)O)OC)O	alternariol-mono	analyte	maize	9	119	27425922.86	9.19E-05	2.551548229	4.742	5.12E-06
CCCCCCCCSC(=O)OC1=CC(=NN=C1C2=CC=CC=C2)Cl	pyridate	analyte	maize	9	173.2	18246859.92	5.87E-06	3.504330728	7.489	8.74E-07
C1=CC=C2C(=C1)C=CC=C2CC(=O)N	1-naphthylacetamide	analyte	maize	9	114.5	57378006.48	1.35E-05	2.900549908	3.144	5.46E-06
COC(=O)N(C1=CC=CC=C1COC2=NN(C=C2)C3=CC=C(C=C3)Cl)OC	pyraclostrobin	analyte	maize	9	166.1	261278089.4	6.46E-06	3.435486125	5.842	1.36E-05
COC1=C2C3=C(C(=O)OCC3)C(=O)OC2=C4C5C=COC5OC4=C1	aflatoxin G1	analyte	maize	9	122.2	20079685.99	3.73E-06	2.849346415	3.368	2.24E-06
C1=CC=C(C(=C1)C2=NN=C(N=N2)C3=CC=CC=C3Cl)Cl	clofenfezine	analyte	maize	9	206.7	131646556.3	4.14E-05	2.770093326	5.95	2.87E-05
FC(F)C(F)(F)OCC(Cn1cncn1)c2ccc(Cl)cc2Cl	tetraconazole	analyte	maize	9	204.3	269299799.7	1.64E-05	3.163717292	5.015	2.83E-05
CC1(CON(C1=O)CC2=CC=CC=C2Cl)C	clomazone	analyte	maize	9	152.2	51686762.97	4.18E-06	3.129962876	4.452	4.30E-06
CCCOC(=O)NCCCN(C)C	propamocarb	analyte	maize	9	111.8	310833640.6	5.31E-06	2.915037046	1.225	2.81E-05
CCC1=NN(C(=C1Cl)C(=O)NCC2=CC=C(C=C2)C(C)(C)C)C	tebufenpyrad	analyte	maize	9	163.3	33905895.82	1.80E-06	3.623245096	6.221	1.23E-06
CC(=NC#N)N(C)CC1=CN=C(C=C1)Cl	acetamiprid	analyte	maize	9	149.8	99272000.77	1.02E-05	2.547829946	2.789	2.35E-05
COP(=O)(N)SC	methamidophos	analyte	maize	9	108.4	270516361.1	1.77E-04	1.919069824	0.852	1.46E-04
COC(=O)[C@]12CC3=C(C1=NN(CO2)C(=O)N(C4=CC=C(C=C4)OC(F)(F)F)C(=O)OC)C=CC(=C3)Cl	indoxacarb	analyte	maize	9	172.7	98691976.08	4.93E-06	2.363828672	6.052	3.77E-05
CC1=C(C(=CC=C1)C)N(C(=O)COC)N2CCOC2=O	oxadixyl	analyte	maize	9	118.4	106683625.8	1.80E-05	2.839812489	3.393	1.17E-05
CCOP(=S)(OCC)OC1=NN(C(=O)C=C1)C2=CC=CC=C2	pyridaphenthion	analyte	maize	9	124.4	289822950.5	1.47E-05	2.938004345	5.031	2.80E-05
CCOP(=O)(OCC)O/C(=C\Cl)/C1=C(C=C(C=C1)Cl)Cl	chlorfenrinphos	analyte	maize	9	266.9	23333141.78	2.79E-06	2.467461675	5.453	1.14E-05
CC1=C[C@@H]2[C@](CC1)([C@]3([C@@H]([C@H]([C@H]([C@]34CO4)O2)O)OC(=O)C)C)COC(=O)C	diacetoxyscirpenol	analyte	maize	9	125.3	7647138.35	8.19E-06	3.206824295	3.368	4.56E-07
COC1=C2C3=C(C(=O)CC3)C(=O)OC2=C4[C@@H]5C=CO[C@@H]5OC4=C1	aflatoxin B1	analyte	maize	9	121.9	128067259.6	1.60E-05	2.883138725	3.583	1.34E-05
CC1=C[C@@H]2[C@]([C@@H](C1=O)O)([C@]3(C[C@H]([C@H]([C@@]34CO4)O2)O)C)COC(=O)C	deoxynivalenol-15-acetate	analyte	maize	10	122.4	25985733.96	1.74E-04	3.093081743	2.476	1.86E-06
CC1=C(N=C(N=C1OC(=O)N(C)C)NC)C	pirimicarb-desmethyl	analyte	maize	10	113.7	490351464.6	8.92E-06	2.658170675	1.713	7.20E-05
CN1C(=C(C(=N1)Cl)C(=O)OC)S(=O)(=O)NC(=O)NC2=NC(=CC(=N2)OC)OC	halosulfuron-methy	analyte	maize	10	166.4	486914805.5	5.76E-05	2.494981824	4.932	1.41E-04
CCOP(=S)(OCC)SCN1C2=C(C=C(C=C2)Cl)OC1=O	phosalone	analyte	maize	10	168.9	87006805.99	1.36E-04	2.676418742	5.975	1.84E-05
COP(=O)(OC)OC1=CC=C(C=C1)[N+](=O)[O-]	paraoxon-methyl	analyte	maize	10	111	172405697.5	4.05E-05	1.813244946	3.434	1.15E-04
CCOP(=O)(OCC)OP(=O)(OCC)OCC	TEPP	analyte	maize	10	111.1	238661204.7	3.45E-05	2.955941017	3.103	1.99E-05
CCOP(=O)(NC(C)C)OC1=CC(=C(C=C1)S(=O)C)C	fenamiphos-sulfoxide	analyte	maize	10	122.7	355893146.6	3.13E-05	3.206096191	3.148	2.08E-05
CC1=C(C=CC(=C1)OP(=S)(OC)OC)S(=O)C	fenthion-sulfoxide	analyte	maize	10	124.6	857028021.3	8.50E-05	2.780628156	3.84	1.10E-04
CCOC(=O)NCCOC1=CC=C(C=C1)OC2=CC=CC=C2	fenoxycarb	analyte	maize	10	121.9	91521106.69	3.32E-05	2.948225122	5.28	8.50E-06
CC1=CC(=C(C(=C1)Cl)OP(=S)(OC)OC)Cl	tolclofos-methyl	analyte	maize	10	204.5	151527512.2	3.33E-04	2.425763374	5.958	6.11E-05
CCCCC(CN1C=NC=N1)(C#N)C2=CC=C(C=C2)Cl	myclobutanil	analyte	maize	10	158.3	308013100.6	2.23E-05	3.210611248	4.882	2.30E-05
CC1=C(C(=CC=C1)C)N(CN2C=CC=N2)C(=O)CCl	metazachlor	analyte	maize	10	156.1	219384103	3.61E-05	3.236123624	4.344	1.54E-05
C1C(C(C(=O)N1C2=CC=CC(=C2)C(F)(F)F)Cl)CCl	flurochloridone	analyte	maize	10	200.7	65446902.4	1.61E-04	2.097104268	5.304	4.72E-05
CCOC1=C(C=CC(=C1)OC2=C(C=C(C=C2)C(F)(F)F)Cl)[N+](=O)[O-]	oxyfluorfen	analyte	maize	10	157.8	25112513.69	1.38E-04	2.602332515	6.416	5.67E-06
CCC1=CC=CC(=C1N(COCC)C(=O)CCl)C	acetochlor	analyte	maize	10	150.6	302372635.2	1.86E-04	2.908792357	5.275	3.73E-05
C1=CC=C(C(=C1)C(C2=CC=C(C=C2)F)(C3=CN=CN=C3)O)Cl	nuarimol	analyte	maize	10	160.5	231180090.2	3.18E-05	3.018155243	4.508	2.49E-05
CCCCC(CN1C=NC=N1)(C2=C(C=C(C=C2)Cl)Cl)O	hexaconazole	analyte	maize	10	206.6	299762483.7	3.19E-05	3.412810227	5.208	2.02E-05
CC1=CC(=CC2=C1C3=CC(=CC(=C3C(=O)O2)O)OC)O	alternariol-mono	analyte	maize	10	119	46576322.38	1.84E-04	2.551548229	4.742	8.70E-06
CCCCCCCCSC(=O)OC1=CC(=NN=C1C2=CC=CC=C2)Cl	pyridate	analyte	maize	10	173.2	43948787.99	1.17E-05	3.504330728	7.489	2.10E-06
C1=CC=C2C(=C1)C=CC=C2CC(=O)N	1-naphthylacetamide	analyte	maize	10	114.5	78538022.25	2.70E-05	2.900549908	3.144	7.47E-06
COC(=O)N(C1=CC=CC=C1COC2=NN(C=C2)C3=CC=C(C=C3)Cl)OC	pyraclostrobin	analyte	maize	10	166.1	409695522.8	1.29E-05	3.435486125	5.842	2.13E-05
COC1=C2C3=C(C(=O)OCC3)C(=O)OC2=C4C5C=COC5OC4=C1	aflatoxin G1	analyte	maize	10	122.2	40120490.95	7.47E-06	2.849346415	3.368	4.47E-06
C1=CC=C(C(=C1)C2=NN=C(N=N2)C3=CC=CC=C3Cl)Cl	clofenfezine	analyte	maize	10	206.7	160486830.8	8.28E-05	2.770093326	5.95	3.50E-05
FC(F)C(F)(F)OCC(Cn1cncn1)c2ccc(Cl)cc2Cl	tetraconazole	analyte	maize	10	204.3	437818149.1	3.27E-05	3.163717292	5.015	4.60E-05
CC1(CON(C1=O)CC2=CC=CC=C2Cl)C	clomazone	analyte	maize	10	152.2	83184467.25	8.37E-06	3.129962876	4.452	6.92E-06
CCCOC(=O)NCCCN(C)C	propamocarb	analyte	maize	10	111.8	520862687	1.06E-05	2.915037046	1.225	4.71E-05
CCC1=NN(C(=C1Cl)C(=O)NCC2=CC=C(C=C2)C(C)(C)C)C	tebufenpyrad	analyte	maize	10	163.3	63505235.67	3.60E-06	3.623245096	6.221	2.31E-06
CC(=NC#N)N(C)CC1=CN=C(C=C1)Cl	acetamiprid	analyte	maize	10	149.8	183992413.9	2.05E-05	2.547829946	2.789	4.35E-05
COP(=O)(N)SC	methamidophos	analyte	maize	10	108.4	429350306.8	3.55E-04	1.919069824	0.852	2.31E-04
COC(=O)[C@]12CC3=C(C1=NN(CO2)C(=O)N(C4=CC=C(C=C4)OC(F)(F)F)C(=O)OC)C=CC(=C3)Cl	indoxacarb	analyte	maize	10	172.7	166871328.2	9.87E-06	2.363828672	6.052	6.37E-05
CC1=C(C(=CC=C1)C)N(C(=O)COC)N2CCOC2=O	oxadixyl	analyte	maize	10	118.4	164059637.2	3.60E-05	2.839812489	3.393	1.80E-05
CCOP(=S)(OCC)OC1=NN(C(=O)C=C1)C2=CC=CC=C2	pyridaphenthion	analyte	maize	10	124.4	444697513.3	2.94E-05	2.938004345	5.031	4.29E-05
CCOP(=O)(OCC)O/C(=C\Cl)/C1=C(C=C(C=C1)Cl)Cl	chlorfenrinphos	analyte	maize	10	266.9	34756407.12	5.59E-06	2.467461675	5.453	1.70E-05
CC1=C[C@@H]2[C@](CC1)([C@]3([C@@H]([C@H]([C@H]([C@]34CO4)O2)O)OC(=O)C)C)COC(=O)C	diacetoxyscirpenol	analyte	maize	10	125.3	12973500.92	1.64E-05	3.206824295	3.368	7.73E-07
COC1=C2C3=C(C(=O)CC3)C(=O)OC2=C4[C@@H]5C=CO[C@@H]5OC4=C1	aflatoxin B1	analyte	maize	10	121.9	204246900.4	3.20E-05	2.883138725	3.583	2.14E-05
CC1=C[C@@H]2[C@]([C@@H](C1=O)O)([C@]3(C[C@H]([C@H]([C@@]34CO4)O2)O)C)COC(=O)C	deoxynivalenol-15-acetate	analyte	oat	1	122.4	280988.63	1.74E-07	3.093081743	2.476	2.01E-08
CC1=C(N=C(N=C1OC(=O)N(C)C)NC)C	pirimicarb-desmethyl	analyte	oat	1	113.7	1704868.76	8.92E-09	2.658170675	1.713	2.50E-07
CN1C(=C(C(=N1)Cl)C(=O)OC)S(=O)(=O)NC(=O)NC2=NC(=CC(=N2)OC)OC	halosulfuron-methy	analyte	oat	1	166.4	867895.35	5.76E-08	2.494981824	4.932	2.51E-07
CCOP(=S)(OCC)SCN1C2=C(C=C(C=C2)Cl)OC1=O	phosalone	analyte	oat	1	168.9	359712.54	1.36E-07	2.676418742	5.975	7.59E-08
COP(=O)(OC)OC1=CC=C(C=C1)[N+](=O)[O-]	paraoxon-methyl	analyte	oat	1	111	539299.08	4.05E-08	1.813244946	3.434	3.61E-07
CCOP(=O)(OCC)OP(=O)(OCC)OCC	TEPP	analyte	oat	1	111.1	342392.87	3.45E-08	2.955941017	3.103	2.86E-08
CCOP(=O)(NC(C)C)OC1=CC(=C(C=C1)S(=O)C)C	fenamiphos-sulfoxide	analyte	oat	1	122.7	780095.75	3.13E-08	3.206096191	3.148	4.56E-08
CC1=C(C=CC(=C1)OP(=S)(OC)OC)S(=O)C	fenthion-sulfoxide	analyte	oat	1	124.6	7181266.92	8.50E-08	2.780628156	3.84	9.25E-07
CCOC(=O)NCCOC1=CC=C(C=C1)OC2=CC=CC=C2	fenoxycarb	analyte	oat	1	121.9	2232861.71	3.32E-08	2.948225122	5.28	2.07E-07
CC1=CC(=C(C(=C1)Cl)OP(=S)(OC)OC)Cl	tolclofos-methyl	analyte	oat	1	204.5	404461.02	3.33E-07	2.425763374	5.958	1.63E-07
CCCCC(CN1C=NC=N1)(C#N)C2=CC=C(C=C2)Cl	myclobutanil	analyte	oat	1	158.3	575964.85	2.23E-08	3.210611248	4.882	4.31E-08
CC1=C(C(=CC=C1)C)N(CN2C=CC=N2)C(=O)CCl	metazachlor	analyte	oat	1	156.1	361409.25	3.61E-08	3.236123624	4.344	2.54E-08
C1C(C(C(=O)N1C2=CC=CC(=C2)C(F)(F)F)Cl)CCl	flurochloridone	analyte	oat	1	200.7	363031.55	1.61E-07	2.097104268	5.304	2.62E-07
CCOC1=C(C=CC(=C1)OC2=C(C=C(C=C2)C(F)(F)F)Cl)[N+](=O)[O-]	oxyfluorfen	analyte	oat	1	157.8	0	1.38E-07	2.602332515	6.416	0
CCC1=CC=CC(=C1N(COCC)C(=O)CCl)C	acetochlor	analyte	oat	1	150.6	764139.73	1.86E-07	2.908792357	5.275	9.42E-08
C1=CC=C(C(=C1)C(C2=CC=C(C=C2)F)(C3=CN=CN=C3)O)Cl	nuarimol	analyte	oat	1	160.5	499224.97	3.18E-08	3.018155243	4.508	5.37E-08
CCCCC(CN1C=NC=N1)(C2=C(C=C(C=C2)Cl)Cl)O	hexaconazole	analyte	oat	1	206.6	2553957.38	3.19E-08	3.412810227	5.208	1.72E-07
CC1=CC(=CC2=C1C3=CC(=CC(=C3C(=O)O2)O)OC)O	alternariol-mono	analyte	oat	1	119	0	1.84E-07	2.551548229	4.742	0
CCCCCCCCSC(=O)OC1=CC(=NN=C1C2=CC=CC=C2)Cl	pyridate	analyte	oat	1	173.2	917951.7	1.17E-08	3.504330728	7.489	4.40E-08
C1=CC=C2C(=C1)C=CC=C2CC(=O)N	1-naphthylacetamide	analyte	oat	1	114.5	407666.69	2.70E-08	2.900549908	3.144	3.88E-08
COC(=O)N(C1=CC=CC=C1COC2=NN(C=C2)C3=CC=C(C=C3)Cl)OC	pyraclostrobin	analyte	oat	1	166.1	3704672.21	1.29E-08	3.435486125	5.842	1.93E-07
COC1=C2C3=C(C(=O)OCC3)C(=O)OC2=C4C5C=COC5OC4=C1	aflatoxin G1	analyte	oat	1	122.2	51981.3	7.47E-09	2.849346415	3.368	5.79E-09
C1=CC=C(C(=C1)C2=NN=C(N=N2)C3=CC=CC=C3Cl)Cl	clofenfezine	analyte	oat	1	206.7	348841.59	8.28E-08	2.770093326	5.95	7.60E-08
FC(F)C(F)(F)OCC(Cn1cncn1)c2ccc(Cl)cc2Cl	tetraconazole	analyte	oat	1	204.3	504481.04	3.27E-08	3.163717292	5.015	5.30E-08
CC1(CON(C1=O)CC2=CC=CC=C2Cl)C	clomazone	analyte	oat	1	152.2	300262.07	8.37E-09	3.129962876	4.452	2.50E-08
CCCOC(=O)NCCCN(C)C	propamocarb	analyte	oat	1	111.8	760675.76	1.06E-08	2.915037046	1.225	6.88E-08
CCC1=NN(C(=C1Cl)C(=O)NCC2=CC=C(C=C2)C(C)(C)C)C	tebufenpyrad	analyte	oat	1	163.3	64750.47	3.60E-09	3.623245096	6.221	2.35E-09
CC(=NC#N)N(C)CC1=CN=C(C=C1)Cl	acetamiprid	analyte	oat	1	149.8	389659.09	2.05E-08	2.547829946	2.789	9.22E-08
COP(=O)(N)SC	methamidophos	analyte	oat	1	108.4	1217963.83	3.55E-07	1.919069824	0.852	6.56E-07
COC(=O)[C@]12CC3=C(C1=NN(CO2)C(=O)N(C4=CC=C(C=C4)OC(F)(F)F)C(=O)OC)C=CC(=C3)Cl	indoxacarb	analyte	oat	1	172.7	388018.85	9.87E-09	2.363828672	6.052	1.48E-07
CC1=C(C(=CC=C1)C)N(C(=O)COC)N2CCOC2=O	oxadixyl	analyte	oat	1	118.4	351495.74	3.60E-08	2.839812489	3.393	3.86E-08
CCOP(=S)(OCC)OC1=NN(C(=O)C=C1)C2=CC=CC=C2	pyridaphenthion	analyte	oat	1	124.4	656743.81	2.94E-08	2.938004345	5.031	6.34E-08
CCOP(=O)(OCC)O/C(=C\Cl)/C1=C(C=C(C=C1)Cl)Cl	chlorfenrinphos	analyte	oat	1	266.9	502745.95	5.59E-09	2.467461675	5.453	2.45E-07
CC1=C[C@@H]2[C@](CC1)([C@]3([C@@H]([C@H]([C@H]([C@]34CO4)O2)O)OC(=O)C)C)COC(=O)C	diacetoxyscirpenol	analyte	oat	1	125.3	435855.84	1.64E-08	3.206824295	3.368	2.60E-08
COC1=C2C3=C(C(=O)CC3)C(=O)OC2=C4[C@@H]5C=CO[C@@H]5OC4=C1	aflatoxin B1	analyte	oat	1	121.9	2506274.03	3.20E-08	2.883138725	3.583	2.62E-07
CC1=C[C@@H]2[C@]([C@@H](C1=O)O)([C@]3(C[C@H]([C@H]([C@@]34CO4)O2)O)C)COC(=O)C	deoxynivalenol-15-acetate	analyte	oat	2	122.4	382670.61	3.49E-07	3.093081743	2.476	2.74E-08
CC1=C(N=C(N=C1OC(=O)N(C)C)NC)C	pirimicarb-desmethyl	analyte	oat	2	113.7	3506542.75	1.78E-08	2.658170675	1.713	5.15E-07
CN1C(=C(C(=N1)Cl)C(=O)OC)S(=O)(=O)NC(=O)NC2=NC(=CC(=N2)OC)OC	halosulfuron-methy	analyte	oat	2	166.4	1723425.85	1.15E-07	2.494981824	4.932	4.99E-07
CCOP(=S)(OCC)SCN1C2=C(C=C(C=C2)Cl)OC1=O	phosalone	analyte	oat	2	168.9	492823.22	2.72E-07	2.676418742	5.975	1.04E-07
COP(=O)(OC)OC1=CC=C(C=C1)[N+](=O)[O-]	paraoxon-methyl	analyte	oat	2	111	676889.22	8.10E-08	1.813244946	3.434	4.53E-07
CCOP(=O)(OCC)OP(=O)(OCC)OCC	TEPP	analyte	oat	2	111.1	686927.79	6.89E-08	2.955941017	3.103	5.73E-08
CCOP(=O)(NC(C)C)OC1=CC(=C(C=C1)S(=O)C)C	fenamiphos-sulfoxide	analyte	oat	2	122.7	1418282.37	6.27E-08	3.206096191	3.148	8.29E-08
CC1=C(C=CC(=C1)OP(=S)(OC)OC)S(=O)C	fenthion-sulfoxide	analyte	oat	2	124.6	9244041.73	1.70E-07	2.780628156	3.84	1.19E-06
CCOC(=O)NCCOC1=CC=C(C=C1)OC2=CC=CC=C2	fenoxycarb	analyte	oat	2	121.9	1390974.07	6.64E-08	2.948225122	5.28	1.29E-07
CC1=CC(=C(C(=C1)Cl)OP(=S)(OC)OC)Cl	tolclofos-methyl	analyte	oat	2	204.5	536030.96	6.67E-07	2.425763374	5.958	2.16E-07
CCCCC(CN1C=NC=N1)(C#N)C2=CC=C(C=C2)Cl	myclobutanil	analyte	oat	2	158.3	963506.51	4.46E-08	3.210611248	4.882	7.20E-08
CC1=C(C(=CC=C1)C)N(CN2C=CC=N2)C(=O)CCl	metazachlor	analyte	oat	2	156.1	794088.17	7.22E-08	3.236123624	4.344	5.59E-08
C1C(C(C(=O)N1C2=CC=CC(=C2)C(F)(F)F)Cl)CCl	flurochloridone	analyte	oat	2	200.7	403410.56	3.22E-07	2.097104268	5.304	2.91E-07
CCOC1=C(C=CC(=C1)OC2=C(C=C(C=C2)C(F)(F)F)Cl)[N+](=O)[O-]	oxyfluorfen	analyte	oat	2	157.8	0	2.77E-07	2.602332515	6.416	0
CCC1=CC=CC(=C1N(COCC)C(=O)CCl)C	acetochlor	analyte	oat	2	150.6	1521556.17	3.72E-07	2.908792357	5.275	1.88E-07
C1=CC=C(C(=C1)C(C2=CC=C(C=C2)F)(C3=CN=CN=C3)O)Cl	nuarimol	analyte	oat	2	160.5	706883.95	6.37E-08	3.018155243	4.508	7.61E-08
CCCCC(CN1C=NC=N1)(C2=C(C=C(C=C2)Cl)Cl)O	hexaconazole	analyte	oat	2	206.6	2943143.78	6.39E-08	3.412810227	5.208	1.99E-07
CC1=CC(=CC2=C1C3=CC(=CC(=C3C(=O)O2)O)OC)O	alternariol-mono	analyte	oat	2	119	0	3.68E-07	2.551548229	4.742	0
CCCCCCCCSC(=O)OC1=CC(=NN=C1C2=CC=CC=C2)Cl	pyridate	analyte	oat	2	173.2	1013731.94	2.35E-08	3.504330728	7.489	4.85E-08
C1=CC=C2C(=C1)C=CC=C2CC(=O)N	1-naphthylacetamide	analyte	oat	2	114.5	595294.79	5.40E-08	2.900549908	3.144	5.66E-08
COC(=O)N(C1=CC=CC=C1COC2=NN(C=C2)C3=CC=C(C=C3)Cl)OC	pyraclostrobin	analyte	oat	2	166.1	4423495.85	2.58E-08	3.435486125	5.842	2.30E-07
COC1=C2C3=C(C(=O)OCC3)C(=O)OC2=C4C5C=COC5OC4=C1	aflatoxin G1	analyte	oat	2	122.2	170177.78	1.49E-08	2.849346415	3.368	1.90E-08
C1=CC=C(C(=C1)C2=NN=C(N=N2)C3=CC=CC=C3Cl)Cl	clofenfezine	analyte	oat	2	206.7	485447.99	1.66E-07	2.770093326	5.95	1.06E-07
FC(F)C(F)(F)OCC(Cn1cncn1)c2ccc(Cl)cc2Cl	tetraconazole	analyte	oat	2	204.3	991281.76	6.55E-08	3.163717292	5.015	1.04E-07
CC1(CON(C1=O)CC2=CC=CC=C2Cl)C	clomazone	analyte	oat	2	152.2	430959.48	1.67E-08	3.129962876	4.452	3.59E-08
CCCOC(=O)NCCCN(C)C	propamocarb	analyte	oat	2	111.8	1437728.31	2.13E-08	2.915037046	1.225	1.30E-07
CCC1=NN(C(=C1Cl)C(=O)NCC2=CC=C(C=C2)C(C)(C)C)C	tebufenpyrad	analyte	oat	2	163.3	65212.95	7.20E-09	3.623245096	6.221	2.37E-09
CC(=NC#N)N(C)CC1=CN=C(C=C1)Cl	acetamiprid	analyte	oat	2	149.8	963681.87	4.09E-08	2.547829946	2.789	2.28E-07
COP(=O)(N)SC	methamidophos	analyte	oat	2	108.4	2376550.63	7.09E-07	1.919069824	0.852	1.28E-06
COC(=O)[C@]12CC3=C(C1=NN(CO2)C(=O)N(C4=CC=C(C=C4)OC(F)(F)F)C(=O)OC)C=CC(=C3)Cl	indoxacarb	analyte	oat	2	172.7	567143.52	1.97E-08	2.363828672	6.052	2.16E-07
CC1=C(C(=CC=C1)C)N(C(=O)COC)N2CCOC2=O	oxadixyl	analyte	oat	2	118.4	707011.97	7.19E-08	2.839812489	3.393	7.77E-08
CCOP(=S)(OCC)OC1=NN(C(=O)C=C1)C2=CC=CC=C2	pyridaphenthion	analyte	oat	2	124.4	1091990.06	5.88E-08	2.938004345	5.031	1.05E-07
CCOP(=O)(OCC)O/C(=C\Cl)/C1=C(C=C(C=C1)Cl)Cl	chlorfenrinphos	analyte	oat	2	266.9	559686.58	1.12E-08	2.467461675	5.453	2.73E-07
CC1=C[C@@H]2[C@](CC1)([C@]3([C@@H]([C@H]([C@H]([C@]34CO4)O2)O)OC(=O)C)C)COC(=O)C	diacetoxyscirpenol	analyte	oat	2	125.3	776778.08	3.28E-08	3.206824295	3.368	4.63E-08
COC1=C2C3=C(C(=O)CC3)C(=O)OC2=C4[C@@H]5C=CO[C@@H]5OC4=C1	aflatoxin B1	analyte	oat	2	121.9	3650043.73	6.41E-08	2.883138725	3.583	3.82E-07
CC1=C[C@@H]2[C@]([C@@H](C1=O)O)([C@]3(C[C@H]([C@H]([C@@]34CO4)O2)O)C)COC(=O)C	deoxynivalenol-15-acetate	analyte	oat	3	122.4	176732.13	8.72E-07	3.093081743	2.476	1.27E-08
CC1=C(N=C(N=C1OC(=O)N(C)C)NC)C	pirimicarb-desmethyl	analyte	oat	3	113.7	7239234.43	4.46E-08	2.658170675	1.713	1.06E-06
CN1C(=C(C(=N1)Cl)C(=O)OC)S(=O)(=O)NC(=O)NC2=NC(=CC(=N2)OC)OC	halosulfuron-methy	analyte	oat	3	166.4	3310383.24	2.88E-07	2.494981824	4.932	9.58E-07
CCOP(=S)(OCC)SCN1C2=C(C=C(C=C2)Cl)OC1=O	phosalone	analyte	oat	3	168.9	811074.31	6.81E-07	2.676418742	5.975	1.71E-07
COP(=O)(OC)OC1=CC=C(C=C1)[N+](=O)[O-]	paraoxon-methyl	analyte	oat	3	111	1579582.45	2.02E-07	1.813244946	3.434	1.06E-06
CCOP(=O)(OCC)OP(=O)(OCC)OCC	TEPP	analyte	oat	3	111.1	2275207.88	1.72E-07	2.955941017	3.103	1.90E-07
CCOP(=O)(NC(C)C)OC1=CC(=C(C=C1)S(=O)C)C	fenamiphos-sulfoxide	analyte	oat	3	122.7	3390858.62	1.57E-07	3.206096191	3.148	1.98E-07
CC1=C(C=CC(=C1)OP(=S)(OC)OC)S(=O)C	fenthion-sulfoxide	analyte	oat	3	124.6	18026099.97	4.25E-07	2.780628156	3.84	2.32E-06
CCOC(=O)NCCOC1=CC=C(C=C1)OC2=CC=CC=C2	fenoxycarb	analyte	oat	3	121.9	1751159.94	1.66E-07	2.948225122	5.28	1.63E-07
CC1=CC(=C(C(=C1)Cl)OP(=S)(OC)OC)Cl	tolclofos-methyl	analyte	oat	3	204.5	1338761.76	1.67E-06	2.425763374	5.958	5.40E-07
CCCCC(CN1C=NC=N1)(C#N)C2=CC=C(C=C2)Cl	myclobutanil	analyte	oat	3	158.3	2260343.32	1.11E-07	3.210611248	4.882	1.69E-07
CC1=C(C(=CC=C1)C)N(CN2C=CC=N2)C(=O)CCl	metazachlor	analyte	oat	3	156.1	1658183.13	1.80E-07	3.236123624	4.344	1.17E-07
C1C(C(C(=O)N1C2=CC=CC(=C2)C(F)(F)F)Cl)CCl	flurochloridone	analyte	oat	3	200.7	755876.78	8.04E-07	2.097104268	5.304	5.45E-07
CCOC1=C(C=CC(=C1)OC2=C(C=C(C=C2)C(F)(F)F)Cl)[N+](=O)[O-]	oxyfluorfen	analyte	oat	3	157.8	74385.03	6.92E-07	2.602332515	6.416	1.68E-08
CCC1=CC=CC(=C1N(COCC)C(=O)CCl)C	acetochlor	analyte	oat	3	150.6	4307559.33	9.29E-07	2.908792357	5.275	5.31E-07
C1=CC=C(C(=C1)C(C2=CC=C(C=C2)F)(C3=CN=CN=C3)O)Cl	nuarimol	analyte	oat	3	160.5	1186310.49	1.59E-07	3.018155243	4.508	1.28E-07
CCCCC(CN1C=NC=N1)(C2=C(C=C(C=C2)Cl)Cl)O	hexaconazole	analyte	oat	3	206.6	3814720.19	1.60E-07	3.412810227	5.208	2.57E-07
CC1=CC(=CC2=C1C3=CC(=CC(=C3C(=O)O2)O)OC)O	alternariol-mono	analyte	oat	3	119	0	9.19E-07	2.551548229	4.742	0
CCCCCCCCSC(=O)OC1=CC(=NN=C1C2=CC=CC=C2)Cl	pyridate	analyte	oat	3	173.2	723202.64	5.87E-08	3.504330728	7.489	3.46E-08
C1=CC=C2C(=C1)C=CC=C2CC(=O)N	1-naphthylacetamide	analyte	oat	3	114.5	1330658.94	1.35E-07	2.900549908	3.144	1.27E-07
COC(=O)N(C1=CC=CC=C1COC2=NN(C=C2)C3=CC=C(C=C3)Cl)OC	pyraclostrobin	analyte	oat	3	166.1	5622156.82	6.46E-08	3.435486125	5.842	2.93E-07
COC1=C2C3=C(C(=O)OCC3)C(=O)OC2=C4C5C=COC5OC4=C1	aflatoxin G1	analyte	oat	3	122.2	305982.5	3.73E-08	2.849346415	3.368	3.41E-08
C1=CC=C(C(=C1)C2=NN=C(N=N2)C3=CC=CC=C3Cl)Cl	clofenfezine	analyte	oat	3	206.7	1407680.32	4.14E-07	2.770093326	5.95	3.07E-07
FC(F)C(F)(F)OCC(Cn1cncn1)c2ccc(Cl)cc2Cl	tetraconazole	analyte	oat	3	204.3	2429588.91	1.64E-07	3.163717292	5.015	2.55E-07
CC1(CON(C1=O)CC2=CC=CC=C2Cl)C	clomazone	analyte	oat	3	152.2	856163.3	4.18E-08	3.129962876	4.452	7.13E-08
CCCOC(=O)NCCCN(C)C	propamocarb	analyte	oat	3	111.8	5895890	5.31E-08	2.915037046	1.225	5.33E-07
CCC1=NN(C(=C1Cl)C(=O)NCC2=CC=C(C=C2)C(C)(C)C)C	tebufenpyrad	analyte	oat	3	163.3	295193.48	1.80E-08	3.623245096	6.221	1.07E-08
CC(=NC#N)N(C)CC1=CN=C(C=C1)Cl	acetamiprid	analyte	oat	3	149.8	2244103.42	1.02E-07	2.547829946	2.789	5.31E-07
COP(=O)(N)SC	methamidophos	analyte	oat	3	108.4	7957268.67	1.77E-06	1.919069824	0.852	4.29E-06
COC(=O)[C@]12CC3=C(C1=NN(CO2)C(=O)N(C4=CC=C(C=C4)OC(F)(F)F)C(=O)OC)C=CC(=C3)Cl	indoxacarb	analyte	oat	3	172.7	1393671.17	4.93E-08	2.363828672	6.052	5.32E-07
CC1=C(C(=CC=C1)C)N(C(=O)COC)N2CCOC2=O	oxadixyl	analyte	oat	3	118.4	1926924.23	1.80E-07	2.839812489	3.393	2.12E-07
CCOP(=S)(OCC)OC1=NN(C(=O)C=C1)C2=CC=CC=C2	pyridaphenthion	analyte	oat	3	124.4	3792707.94	1.47E-07	2.938004345	5.031	3.66E-07
CCOP(=O)(OCC)O/C(=C\Cl)/C1=C(C=C(C=C1)Cl)Cl	chlorfenrinphos	analyte	oat	3	266.9	834511.03	2.79E-08	2.467461675	5.453	4.07E-07
CC1=C[C@@H]2[C@](CC1)([C@]3([C@@H]([C@H]([C@H]([C@]34CO4)O2)O)OC(=O)C)C)COC(=O)C	diacetoxyscirpenol	analyte	oat	3	125.3	523173.67	8.19E-08	3.206824295	3.368	3.12E-08
COC1=C2C3=C(C(=O)CC3)C(=O)OC2=C4[C@@H]5C=CO[C@@H]5OC4=C1	aflatoxin B1	analyte	oat	3	121.9	5279074.57	1.60E-07	2.883138725	3.583	5.52E-07
CC1=C[C@@H]2[C@]([C@@H](C1=O)O)([C@]3(C[C@H]([C@H]([C@@]34CO4)O2)O)C)COC(=O)C	deoxynivalenol-15-acetate	analyte	oat	4	122.4	449094.45	1.74E-06	3.093081743	2.476	3.22E-08
CC1=C(N=C(N=C1OC(=O)N(C)C)NC)C	pirimicarb-desmethyl	analyte	oat	4	113.7	11647349.22	8.92E-08	2.658170675	1.713	1.71E-06
CN1C(=C(C(=N1)Cl)C(=O)OC)S(=O)(=O)NC(=O)NC2=NC(=CC(=N2)OC)OC	halosulfuron-methy	analyte	oat	4	166.4	6279301.3	5.76E-07	2.494981824	4.932	1.82E-06
CCOP(=S)(OCC)SCN1C2=C(C=C(C=C2)Cl)OC1=O	phosalone	analyte	oat	4	168.9	2230316.08	1.36E-06	2.676418742	5.975	4.71E-07
COP(=O)(OC)OC1=CC=C(C=C1)[N+](=O)[O-]	paraoxon-methyl	analyte	oat	4	111	2364196.56	4.05E-07	1.813244946	3.434	1.58E-06
CCOP(=O)(OCC)OP(=O)(OCC)OCC	TEPP	analyte	oat	4	111.1	3717402.94	3.45E-07	2.955941017	3.103	3.10E-07
CCOP(=O)(NC(C)C)OC1=CC(=C(C=C1)S(=O)C)C	fenamiphos-sulfoxide	analyte	oat	4	122.7	7250061.47	3.13E-07	3.206096191	3.148	4.24E-07
CC1=C(C=CC(=C1)OP(=S)(OC)OC)S(=O)C	fenthion-sulfoxide	analyte	oat	4	124.6	27046918.21	8.50E-07	2.780628156	3.84	3.48E-06
CCOC(=O)NCCOC1=CC=C(C=C1)OC2=CC=CC=C2	fenoxycarb	analyte	oat	4	121.9	3139590.19	3.32E-07	2.948225122	5.28	2.92E-07
CC1=CC(=C(C(=C1)Cl)OP(=S)(OC)OC)Cl	tolclofos-methyl	analyte	oat	4	204.5	2962025.73	3.33E-06	2.425763374	5.958	1.20E-06
CCCCC(CN1C=NC=N1)(C#N)C2=CC=C(C=C2)Cl	myclobutanil	analyte	oat	4	158.3	4178276.07	2.23E-07	3.210611248	4.882	3.12E-07
CC1=C(C(=CC=C1)C)N(CN2C=CC=N2)C(=O)CCl	metazachlor	analyte	oat	4	156.1	3755523.62	3.61E-07	3.236123624	4.344	2.64E-07
C1C(C(C(=O)N1C2=CC=CC(=C2)C(F)(F)F)Cl)CCl	flurochloridone	analyte	oat	4	200.7	1309358.42	1.61E-06	2.097104268	5.304	9.44E-07
CCOC1=C(C=CC(=C1)OC2=C(C=C(C=C2)C(F)(F)F)Cl)[N+](=O)[O-]	oxyfluorfen	analyte	oat	4	157.8	138023.21	1.38E-06	2.602332515	6.416	3.12E-08
CCC1=CC=CC(=C1N(COCC)C(=O)CCl)C	acetochlor	analyte	oat	4	150.6	8381622.89	1.86E-06	2.908792357	5.275	1.03E-06
C1=CC=C(C(=C1)C(C2=CC=C(C=C2)F)(C3=CN=CN=C3)O)Cl	nuarimol	analyte	oat	4	160.5	2408217.09	3.18E-07	3.018155243	4.508	2.59E-07
CCCCC(CN1C=NC=N1)(C2=C(C=C(C=C2)Cl)Cl)O	hexaconazole	analyte	oat	4	206.6	6540867.41	3.19E-07	3.412810227	5.208	4.41E-07
CC1=CC(=CC2=C1C3=CC(=CC(=C3C(=O)O2)O)OC)O	alternariol-mono	analyte	oat	4	119	0	1.84E-06	2.551548229	4.742	0
CCCCCCCCSC(=O)OC1=CC(=NN=C1C2=CC=CC=C2)Cl	pyridate	analyte	oat	4	173.2	801962.74	1.17E-07	3.504330728	7.489	3.84E-08
C1=CC=C2C(=C1)C=CC=C2CC(=O)N	1-naphthylacetamide	analyte	oat	4	114.5	3281752.94	2.70E-07	2.900549908	3.144	3.12E-07
COC(=O)N(C1=CC=CC=C1COC2=NN(C=C2)C3=CC=C(C=C3)Cl)OC	pyraclostrobin	analyte	oat	4	166.1	9025234.14	1.29E-07	3.435486125	5.842	4.70E-07
COC1=C2C3=C(C(=O)OCC3)C(=O)OC2=C4C5C=COC5OC4=C1	aflatoxin G1	analyte	oat	4	122.2	989074.31	7.47E-08	2.849346415	3.368	1.10E-07
C1=CC=C(C(=C1)C2=NN=C(N=N2)C3=CC=CC=C3Cl)Cl	clofenfezine	analyte	oat	4	206.7	3042005.7	8.28E-07	2.770093326	5.95	6.63E-07
FC(F)C(F)(F)OCC(Cn1cncn1)c2ccc(Cl)cc2Cl	tetraconazole	analyte	oat	4	204.3	4913204.37	3.27E-07	3.163717292	5.015	5.16E-07
CC1(CON(C1=O)CC2=CC=CC=C2Cl)C	clomazone	analyte	oat	4	152.2	1553762.76	8.37E-08	3.129962876	4.452	1.29E-07
CCCOC(=O)NCCCN(C)C	propamocarb	analyte	oat	4	111.8	9590919.82	1.06E-07	2.915037046	1.225	8.68E-07
CCC1=NN(C(=C1Cl)C(=O)NCC2=CC=C(C=C2)C(C)(C)C)C	tebufenpyrad	analyte	oat	4	163.3	523981.14	3.60E-08	3.623245096	6.221	1.91E-08
CC(=NC#N)N(C)CC1=CN=C(C=C1)Cl	acetamiprid	analyte	oat	4	149.8	4073477.46	2.05E-07	2.547829946	2.789	9.64E-07
COP(=O)(N)SC	methamidophos	analyte	oat	4	108.4	12319762.64	3.55E-06	1.919069824	0.852	6.63E-06
COC(=O)[C@]12CC3=C(C1=NN(CO2)C(=O)N(C4=CC=C(C=C4)OC(F)(F)F)C(=O)OC)C=CC(=C3)Cl	indoxacarb	analyte	oat	4	172.7	2296412.82	9.87E-08	2.363828672	6.052	8.76E-07
CC1=C(C(=CC=C1)C)N(C(=O)COC)N2CCOC2=O	oxadixyl	analyte	oat	4	118.4	3914675.93	3.60E-07	2.839812489	3.393	4.30E-07
CCOP(=S)(OCC)OC1=NN(C(=O)C=C1)C2=CC=CC=C2	pyridaphenthion	analyte	oat	4	124.4	6457360.46	2.94E-07	2.938004345	5.031	6.23E-07
CCOP(=O)(OCC)O/C(=C\Cl)/C1=C(C=C(C=C1)Cl)Cl	chlorfenrinphos	analyte	oat	4	266.9	1168637.1	5.59E-08	2.467461675	5.453	5.70E-07
CC1=C[C@@H]2[C@](CC1)([C@]3([C@@H]([C@H]([C@H]([C@]34CO4)O2)O)OC(=O)C)C)COC(=O)C	diacetoxyscirpenol	analyte	oat	4	125.3	752277.09	1.64E-07	3.206824295	3.368	4.48E-08
COC1=C2C3=C(C(=O)CC3)C(=O)OC2=C4[C@@H]5C=CO[C@@H]5OC4=C1	aflatoxin B1	analyte	oat	4	121.9	8513189.61	3.20E-07	2.883138725	3.583	8.90E-07
CC1=C[C@@H]2[C@]([C@@H](C1=O)O)([C@]3(C[C@H]([C@H]([C@@]34CO4)O2)O)C)COC(=O)C	deoxynivalenol-15-acetate	analyte	oat	5	122.4	795204.55	3.49E-06	3.093081743	2.476	5.69E-08
CC1=C(N=C(N=C1OC(=O)N(C)C)NC)C	pirimicarb-desmethyl	analyte	oat	5	113.7	17776793.6	1.78E-07	2.658170675	1.713	2.61E-06
CN1C(=C(C(=N1)Cl)C(=O)OC)S(=O)(=O)NC(=O)NC2=NC(=CC(=N2)OC)OC	halosulfuron-methy	analyte	oat	5	166.4	12609869.3	1.15E-06	2.494981824	4.932	3.65E-06
CCOP(=S)(OCC)SCN1C2=C(C=C(C=C2)Cl)OC1=O	phosalone	analyte	oat	5	168.9	3721414.05	2.72E-06	2.676418742	5.975	7.86E-07
COP(=O)(OC)OC1=CC=C(C=C1)[N+](=O)[O-]	paraoxon-methyl	analyte	oat	5	111	4512632.54	8.10E-07	1.813244946	3.434	3.02E-06
CCOP(=O)(OCC)OP(=O)(OCC)OCC	TEPP	analyte	oat	5	111.1	7992342.09	6.89E-07	2.955941017	3.103	6.67E-07
CCOP(=O)(NC(C)C)OC1=CC(=C(C=C1)S(=O)C)C	fenamiphos-sulfoxide	analyte	oat	5	122.7	12281443.32	6.27E-07	3.206096191	3.148	7.17E-07
CC1=C(C=CC(=C1)OP(=S)(OC)OC)S(=O)C	fenthion-sulfoxide	analyte	oat	5	124.6	51022842.95	1.70E-06	2.780628156	3.84	6.57E-06
CCOC(=O)NCCOC1=CC=C(C=C1)OC2=CC=CC=C2	fenoxycarb	analyte	oat	5	121.9	5642799.75	6.64E-07	2.948225122	5.28	5.24E-07
CC1=CC(=C(C(=C1)Cl)OP(=S)(OC)OC)Cl	tolclofos-methyl	analyte	oat	5	204.5	5196306.01	6.67E-06	2.425763374	5.958	2.10E-06
CCCCC(CN1C=NC=N1)(C#N)C2=CC=C(C=C2)Cl	myclobutanil	analyte	oat	5	158.3	8732432.96	4.46E-07	3.210611248	4.882	6.53E-07
CC1=C(C(=CC=C1)C)N(CN2C=CC=N2)C(=O)CCl	metazachlor	analyte	oat	5	156.1	7111214.1	7.22E-07	3.236123624	4.344	5.00E-07
C1C(C(C(=O)N1C2=CC=CC(=C2)C(F)(F)F)Cl)CCl	flurochloridone	analyte	oat	5	200.7	2215682.7	3.22E-06	2.097104268	5.304	1.60E-06
CCOC1=C(C=CC(=C1)OC2=C(C=C(C=C2)C(F)(F)F)Cl)[N+](=O)[O-]	oxyfluorfen	analyte	oat	5	157.8	400952.75	2.77E-06	2.602332515	6.416	9.05E-08
CCC1=CC=CC(=C1N(COCC)C(=O)CCl)C	acetochlor	analyte	oat	5	150.6	17759032.77	3.72E-06	2.908792357	5.275	2.19E-06
C1=CC=C(C(=C1)C(C2=CC=C(C=C2)F)(C3=CN=CN=C3)O)Cl	nuarimol	analyte	oat	5	160.5	4451350.22	6.37E-07	3.018155243	4.508	4.79E-07
CCCCC(CN1C=NC=N1)(C2=C(C=C(C=C2)Cl)Cl)O	hexaconazole	analyte	oat	5	206.6	10704040.86	6.39E-07	3.412810227	5.208	7.22E-07
CC1=CC(=CC2=C1C3=CC(=CC(=C3C(=O)O2)O)OC)O	alternariol-mono	analyte	oat	5	119	0	3.68E-06	2.551548229	4.742	0
CCCCCCCCSC(=O)OC1=CC(=NN=C1C2=CC=CC=C2)Cl	pyridate	analyte	oat	5	173.2	654530.41	2.35E-07	3.504330728	7.489	3.13E-08
C1=CC=C2C(=C1)C=CC=C2CC(=O)N	1-naphthylacetamide	analyte	oat	5	114.5	4769891.11	5.40E-07	2.900549908	3.144	4.54E-07
COC(=O)N(C1=CC=CC=C1COC2=NN(C=C2)C3=CC=C(C=C3)Cl)OC	pyraclostrobin	analyte	oat	5	166.1	16242391.11	2.58E-07	3.435486125	5.842	8.46E-07
COC1=C2C3=C(C(=O)OCC3)C(=O)OC2=C4C5C=COC5OC4=C1	aflatoxin G1	analyte	oat	5	122.2	1538197.66	1.49E-07	2.849346415	3.368	1.71E-07
C1=CC=C(C(=C1)C2=NN=C(N=N2)C3=CC=CC=C3Cl)Cl	clofenfezine	analyte	oat	5	206.7	6628051.41	1.66E-06	2.770093326	5.95	1.44E-06
FC(F)C(F)(F)OCC(Cn1cncn1)c2ccc(Cl)cc2Cl	tetraconazole	analyte	oat	5	204.3	9361172.55	6.55E-07	3.163717292	5.015	9.84E-07
CC1(CON(C1=O)CC2=CC=CC=C2Cl)C	clomazone	analyte	oat	5	152.2	3364598.85	1.67E-07	3.129962876	4.452	2.80E-07
CCCOC(=O)NCCCN(C)C	propamocarb	analyte	oat	5	111.8	18836245.63	2.13E-07	2.915037046	1.225	1.70E-06
CCC1=NN(C(=C1Cl)C(=O)NCC2=CC=C(C=C2)C(C)(C)C)C	tebufenpyrad	analyte	oat	5	163.3	1004951.5	7.20E-08	3.623245096	6.221	3.65E-08
CC(=NC#N)N(C)CC1=CN=C(C=C1)Cl	acetamiprid	analyte	oat	5	149.8	7253804.08	4.09E-07	2.547829946	2.789	1.72E-06
COP(=O)(N)SC	methamidophos	analyte	oat	5	108.4	21923580.35	7.09E-06	1.919069824	0.852	1.18E-05
COC(=O)[C@]12CC3=C(C1=NN(CO2)C(=O)N(C4=CC=C(C=C4)OC(F)(F)F)C(=O)OC)C=CC(=C3)Cl	indoxacarb	analyte	oat	5	172.7	4817987	1.97E-07	2.363828672	6.052	1.84E-06
CC1=C(C(=CC=C1)C)N(C(=O)COC)N2CCOC2=O	oxadixyl	analyte	oat	5	118.4	7449777.18	7.19E-07	2.839812489	3.393	8.19E-07
CCOP(=S)(OCC)OC1=NN(C(=O)C=C1)C2=CC=CC=C2	pyridaphenthion	analyte	oat	5	124.4	12753559.76	5.88E-07	2.938004345	5.031	1.23E-06
CCOP(=O)(OCC)O/C(=C\Cl)/C1=C(C=C(C=C1)Cl)Cl	chlorfenrinphos	analyte	oat	5	266.9	1791924.9	1.12E-07	2.467461675	5.453	8.75E-07
CC1=C[C@@H]2[C@](CC1)([C@]3([C@@H]([C@H]([C@H]([C@]34CO4)O2)O)OC(=O)C)C)COC(=O)C	diacetoxyscirpenol	analyte	oat	5	125.3	757308.19	3.28E-07	3.206824295	3.368	4.51E-08
COC1=C2C3=C(C(=O)CC3)C(=O)OC2=C4[C@@H]5C=CO[C@@H]5OC4=C1	aflatoxin B1	analyte	oat	5	121.9	11571068.17	6.41E-07	2.883138725	3.583	1.21E-06
CC1=C[C@@H]2[C@]([C@@H](C1=O)O)([C@]3(C[C@H]([C@H]([C@@]34CO4)O2)O)C)COC(=O)C	deoxynivalenol-15-acetate	analyte	oat	6	122.4	2310547.58	8.72E-06	3.093081743	2.476	1.65E-07
CC1=C(N=C(N=C1OC(=O)N(C)C)NC)C	pirimicarb-desmethyl	analyte	oat	6	113.7	41255184.13	4.46E-07	2.658170675	1.713	6.06E-06
CN1C(=C(C(=N1)Cl)C(=O)OC)S(=O)(=O)NC(=O)NC2=NC(=CC(=N2)OC)OC	halosulfuron-methy	analyte	oat	6	166.4	29881435.01	2.88E-06	2.494981824	4.932	8.65E-06
CCOP(=S)(OCC)SCN1C2=C(C=C(C=C2)Cl)OC1=O	phosalone	analyte	oat	6	168.9	8498565.58	6.81E-06	2.676418742	5.975	1.79E-06
COP(=O)(OC)OC1=CC=C(C=C1)[N+](=O)[O-]	paraoxon-methyl	analyte	oat	6	111	10197475.3	2.02E-06	1.813244946	3.434	6.82E-06
CCOP(=O)(OCC)OP(=O)(OCC)OCC	TEPP	analyte	oat	6	111.1	17120338.84	1.72E-06	2.955941017	3.103	1.43E-06
CCOP(=O)(NC(C)C)OC1=CC(=C(C=C1)S(=O)C)C	fenamiphos-sulfoxide	analyte	oat	6	122.7	27303826.92	1.57E-06	3.206096191	3.148	1.60E-06
CC1=C(C=CC(=C1)OP(=S)(OC)OC)S(=O)C	fenthion-sulfoxide	analyte	oat	6	124.6	98779896.33	4.25E-06	2.780628156	3.84	1.27E-05
CCOC(=O)NCCOC1=CC=C(C=C1)OC2=CC=CC=C2	fenoxycarb	analyte	oat	6	121.9	10862764.51	1.66E-06	2.948225122	5.28	1.01E-06
CC1=CC(=C(C(=C1)Cl)OP(=S)(OC)OC)Cl	tolclofos-methyl	analyte	oat	6	204.5	13722179.43	1.67E-05	2.425763374	5.958	5.54E-06
CCCCC(CN1C=NC=N1)(C#N)C2=CC=C(C=C2)Cl	myclobutanil	analyte	oat	6	158.3	20753091.47	1.11E-06	3.210611248	4.882	1.55E-06
CC1=C(C(=CC=C1)C)N(CN2C=CC=N2)C(=O)CCl	metazachlor	analyte	oat	6	156.1	19462133.73	1.80E-06	3.236123624	4.344	1.37E-06
C1C(C(C(=O)N1C2=CC=CC(=C2)C(F)(F)F)Cl)CCl	flurochloridone	analyte	oat	6	200.7	6101361.25	8.04E-06	2.097104268	5.304	4.40E-06
CCOC1=C(C=CC(=C1)OC2=C(C=C(C=C2)C(F)(F)F)Cl)[N+](=O)[O-]	oxyfluorfen	analyte	oat	6	157.8	993806.16	6.92E-06	2.602332515	6.416	2.24E-07
CCC1=CC=CC(=C1N(COCC)C(=O)CCl)C	acetochlor	analyte	oat	6	150.6	38965340.99	9.29E-06	2.908792357	5.275	4.80E-06
C1=CC=C(C(=C1)C(C2=CC=C(C=C2)F)(C3=CN=CN=C3)O)Cl	nuarimol	analyte	oat	6	160.5	11368876.25	1.59E-06	3.018155243	4.508	1.22E-06
CCCCC(CN1C=NC=N1)(C2=C(C=C(C=C2)Cl)Cl)O	hexaconazole	analyte	oat	6	206.6	16481185.94	1.60E-06	3.412810227	5.208	1.11E-06
CC1=CC(=CC2=C1C3=CC(=CC(=C3C(=O)O2)O)OC)O	alternariol-mono	analyte	oat	6	119	2073204.92	9.19E-06	2.551548229	4.742	3.87E-07
CCCCCCCCSC(=O)OC1=CC(=NN=C1C2=CC=CC=C2)Cl	pyridate	analyte	oat	6	173.2	1372969.34	5.87E-07	3.504330728	7.489	6.58E-08
C1=CC=C2C(=C1)C=CC=C2CC(=O)N	1-naphthylacetamide	analyte	oat	6	114.5	10261234.91	1.35E-06	2.900549908	3.144	9.76E-07
COC(=O)N(C1=CC=CC=C1COC2=NN(C=C2)C3=CC=C(C=C3)Cl)OC	pyraclostrobin	analyte	oat	6	166.1	31597776.98	6.46E-07	3.435486125	5.842	1.65E-06
COC1=C2C3=C(C(=O)OCC3)C(=O)OC2=C4C5C=COC5OC4=C1	aflatoxin G1	analyte	oat	6	122.2	3289799.53	3.73E-07	2.849346415	3.368	3.67E-07
C1=CC=C(C(=C1)C2=NN=C(N=N2)C3=CC=CC=C3Cl)Cl	clofenfezine	analyte	oat	6	206.7	15541139.1	4.14E-06	2.770093326	5.95	3.38E-06
FC(F)C(F)(F)OCC(Cn1cncn1)c2ccc(Cl)cc2Cl	tetraconazole	analyte	oat	6	204.3	24778181.91	1.64E-06	3.163717292	5.015	2.60E-06
CC1(CON(C1=O)CC2=CC=CC=C2Cl)C	clomazone	analyte	oat	6	152.2	6892482.32	4.18E-07	3.129962876	4.452	5.74E-07
CCCOC(=O)NCCCN(C)C	propamocarb	analyte	oat	6	111.8	44251193.72	5.31E-07	2.915037046	1.225	4.00E-06
CCC1=NN(C(=C1Cl)C(=O)NCC2=CC=C(C=C2)C(C)(C)C)C	tebufenpyrad	analyte	oat	6	163.3	2971641.22	1.80E-07	3.623245096	6.221	1.08E-07
CC(=NC#N)N(C)CC1=CN=C(C=C1)Cl	acetamiprid	analyte	oat	6	149.8	15956534.24	1.02E-06	2.547829946	2.789	3.78E-06
COP(=O)(N)SC	methamidophos	analyte	oat	6	108.4	42296502.46	1.77E-05	1.919069824	0.852	2.28E-05
COC(=O)[C@]12CC3=C(C1=NN(CO2)C(=O)N(C4=CC=C(C=C4)OC(F)(F)F)C(=O)OC)C=CC(=C3)Cl	indoxacarb	analyte	oat	6	172.7	11412040.06	4.93E-07	2.363828672	6.052	4.35E-06
CC1=C(C(=CC=C1)C)N(C(=O)COC)N2CCOC2=O	oxadixyl	analyte	oat	6	118.4	18282669.5	1.80E-06	2.839812489	3.393	2.01E-06
CCOP(=S)(OCC)OC1=NN(C(=O)C=C1)C2=CC=CC=C2	pyridaphenthion	analyte	oat	6	124.4	30811327.82	1.47E-06	2.938004345	5.031	2.97E-06
CCOP(=O)(OCC)O/C(=C\Cl)/C1=C(C=C(C=C1)Cl)Cl	chlorfenrinphos	analyte	oat	6	266.9	3600633.56	2.79E-07	2.467461675	5.453	1.76E-06
CC1=C[C@@H]2[C@](CC1)([C@]3([C@@H]([C@H]([C@H]([C@]34CO4)O2)O)OC(=O)C)C)COC(=O)C	diacetoxyscirpenol	analyte	oat	6	125.3	1360927.19	8.19E-07	3.206824295	3.368	8.11E-08
COC1=C2C3=C(C(=O)CC3)C(=O)OC2=C4[C@@H]5C=CO[C@@H]5OC4=C1	aflatoxin B1	analyte	oat	6	121.9	22651173.34	1.60E-06	2.883138725	3.583	2.37E-06
CC1=C[C@@H]2[C@]([C@@H](C1=O)O)([C@]3(C[C@H]([C@H]([C@@]34CO4)O2)O)C)COC(=O)C	deoxynivalenol-15-acetate	analyte	oat	7	122.4	4006808.75	1.74E-05	3.093081743	2.476	2.87E-07
CC1=C(N=C(N=C1OC(=O)N(C)C)NC)C	pirimicarb-desmethyl	analyte	oat	7	113.7	75865262.86	8.92E-07	2.658170675	1.713	1.11E-05
CN1C(=C(C(=N1)Cl)C(=O)OC)S(=O)(=O)NC(=O)NC2=NC(=CC(=N2)OC)OC	halosulfuron-methy	analyte	oat	7	166.4	62484467.96	5.76E-06	2.494981824	4.932	1.81E-05
CCOP(=S)(OCC)SCN1C2=C(C=C(C=C2)Cl)OC1=O	phosalone	analyte	oat	7	168.9	16410097.81	1.36E-05	2.676418742	5.975	3.46E-06
COP(=O)(OC)OC1=CC=C(C=C1)[N+](=O)[O-]	paraoxon-methyl	analyte	oat	7	111	18492466.63	4.05E-06	1.813244946	3.434	1.24E-05
CCOP(=O)(OCC)OP(=O)(OCC)OCC	TEPP	analyte	oat	7	111.1	33884773.12	3.45E-06	2.955941017	3.103	2.83E-06
CCOP(=O)(NC(C)C)OC1=CC(=C(C=C1)S(=O)C)C	fenamiphos-sulfoxide	analyte	oat	7	122.7	51747757.69	3.13E-06	3.206096191	3.148	3.02E-06
CC1=C(C=CC(=C1)OP(=S)(OC)OC)S(=O)C	fenthion-sulfoxide	analyte	oat	7	124.6	172524128.9	8.50E-06	2.780628156	3.84	2.22E-05
CCOC(=O)NCCOC1=CC=C(C=C1)OC2=CC=CC=C2	fenoxycarb	analyte	oat	7	121.9	18978794.25	3.32E-06	2.948225122	5.28	1.76E-06
CC1=CC(=C(C(=C1)Cl)OP(=S)(OC)OC)Cl	tolclofos-methyl	analyte	oat	7	204.5	29026560.26	3.33E-05	2.425763374	5.958	1.17E-05
CCCCC(CN1C=NC=N1)(C#N)C2=CC=C(C=C2)Cl	myclobutanil	analyte	oat	7	158.3	38705549.22	2.23E-06	3.210611248	4.882	2.89E-06
CC1=C(C(=CC=C1)C)N(CN2C=CC=N2)C(=O)CCl	metazachlor	analyte	oat	7	156.1	34534099.14	3.61E-06	3.236123624	4.344	2.43E-06
C1C(C(C(=O)N1C2=CC=CC(=C2)C(F)(F)F)Cl)CCl	flurochloridone	analyte	oat	7	200.7	12123391.65	1.61E-05	2.097104268	5.304	8.74E-06
CCOC1=C(C=CC(=C1)OC2=C(C=C(C=C2)C(F)(F)F)Cl)[N+](=O)[O-]	oxyfluorfen	analyte	oat	7	157.8	1913663.67	1.38E-05	2.602332515	6.416	4.32E-07
CCC1=CC=CC(=C1N(COCC)C(=O)CCl)C	acetochlor	analyte	oat	7	150.6	69273686.28	1.86E-05	2.908792357	5.275	8.54E-06
C1=CC=C(C(=C1)C(C2=CC=C(C=C2)F)(C3=CN=CN=C3)O)Cl	nuarimol	analyte	oat	7	160.5	20798243.94	3.18E-06	3.018155243	4.508	2.24E-06
CCCCC(CN1C=NC=N1)(C2=C(C=C(C=C2)Cl)Cl)O	hexaconazole	analyte	oat	7	206.6	35078185.79	3.19E-06	3.412810227	5.208	2.37E-06
CC1=CC(=CC2=C1C3=CC(=CC(=C3C(=O)O2)O)OC)O	alternariol-mono	analyte	oat	7	119	5115478.07	1.84E-05	2.551548229	4.742	9.55E-07
CCCCCCCCSC(=O)OC1=CC(=NN=C1C2=CC=CC=C2)Cl	pyridate	analyte	oat	7	173.2	2069245.38	1.17E-06	3.504330728	7.489	9.91E-08
C1=CC=C2C(=C1)C=CC=C2CC(=O)N	1-naphthylacetamide	analyte	oat	7	114.5	16539414.4	2.70E-06	2.900549908	3.144	1.57E-06
COC(=O)N(C1=CC=CC=C1COC2=NN(C=C2)C3=CC=C(C=C3)Cl)OC	pyraclostrobin	analyte	oat	7	166.1	56449995.1	1.29E-06	3.435486125	5.842	2.94E-06
COC1=C2C3=C(C(=O)OCC3)C(=O)OC2=C4C5C=COC5OC4=C1	aflatoxin G1	analyte	oat	7	122.2	6202350.37	7.47E-07	2.849346415	3.368	6.91E-07
C1=CC=C(C(=C1)C2=NN=C(N=N2)C3=CC=CC=C3Cl)Cl	clofenfezine	analyte	oat	7	206.7	29611437.03	8.28E-06	2.770093326	5.95	6.45E-06
FC(F)C(F)(F)OCC(Cn1cncn1)c2ccc(Cl)cc2Cl	tetraconazole	analyte	oat	7	204.3	43641577.84	3.27E-06	3.163717292	5.015	4.59E-06
CC1(CON(C1=O)CC2=CC=CC=C2Cl)C	clomazone	analyte	oat	7	152.2	12191573.37	8.37E-07	3.129962876	4.452	1.01E-06
CCCOC(=O)NCCCN(C)C	propamocarb	analyte	oat	7	111.8	91076035.21	1.06E-06	2.915037046	1.225	8.24E-06
CCC1=NN(C(=C1Cl)C(=O)NCC2=CC=C(C=C2)C(C)(C)C)C	tebufenpyrad	analyte	oat	7	163.3	5668122.81	3.60E-07	3.623245096	6.221	2.06E-07
CC(=NC#N)N(C)CC1=CN=C(C=C1)Cl	acetamiprid	analyte	oat	7	149.8	26968113.65	2.05E-06	2.547829946	2.789	6.38E-06
COP(=O)(N)SC	methamidophos	analyte	oat	7	108.4	78837296.07	3.55E-05	1.919069824	0.852	4.25E-05
COC(=O)[C@]12CC3=C(C1=NN(CO2)C(=O)N(C4=CC=C(C=C4)OC(F)(F)F)C(=O)OC)C=CC(=C3)Cl	indoxacarb	analyte	oat	7	172.7	21481316.03	9.87E-07	2.363828672	6.052	8.20E-06
CC1=C(C(=CC=C1)C)N(C(=O)COC)N2CCOC2=O	oxadixyl	analyte	oat	7	118.4	32206093.71	3.60E-06	2.839812489	3.393	3.54E-06
CCOP(=S)(OCC)OC1=NN(C(=O)C=C1)C2=CC=CC=C2	pyridaphenthion	analyte	oat	7	124.4	59992437.67	2.94E-06	2.938004345	5.031	5.79E-06
CCOP(=O)(OCC)O/C(=C\Cl)/C1=C(C=C(C=C1)Cl)Cl	chlorfenrinphos	analyte	oat	7	266.9	6316916.15	5.59E-07	2.467461675	5.453	3.08E-06
CC1=C[C@@H]2[C@](CC1)([C@]3([C@@H]([C@H]([C@H]([C@]34CO4)O2)O)OC(=O)C)C)COC(=O)C	diacetoxyscirpenol	analyte	oat	7	125.3	2495754.02	1.64E-06	3.206824295	3.368	1.49E-07
COC1=C2C3=C(C(=O)CC3)C(=O)OC2=C4[C@@H]5C=CO[C@@H]5OC4=C1	aflatoxin B1	analyte	oat	7	121.9	39833494.75	3.20E-06	2.883138725	3.583	4.16E-06
CC1=C[C@@H]2[C@]([C@@H](C1=O)O)([C@]3(C[C@H]([C@H]([C@@]34CO4)O2)O)C)COC(=O)C	deoxynivalenol-15-acetate	analyte	oat	8	122.4	7851776.05	3.49E-05	3.093081743	2.476	5.62E-07
CC1=C(N=C(N=C1OC(=O)N(C)C)NC)C	pirimicarb-desmethyl	analyte	oat	8	113.7	137806756.1	1.78E-06	2.658170675	1.713	2.02E-05
CN1C(=C(C(=N1)Cl)C(=O)OC)S(=O)(=O)NC(=O)NC2=NC(=CC(=N2)OC)OC	halosulfuron-methy	analyte	oat	8	166.4	111199826.3	1.15E-05	2.494981824	4.932	3.22E-05
CCOP(=S)(OCC)SCN1C2=C(C=C(C=C2)Cl)OC1=O	phosalone	analyte	oat	8	168.9	30808452.5	2.72E-05	2.676418742	5.975	6.50E-06
COP(=O)(OC)OC1=CC=C(C=C1)[N+](=O)[O-]	paraoxon-methyl	analyte	oat	8	111	36137305.76	8.10E-06	1.813244946	3.434	2.42E-05
CCOP(=O)(OCC)OP(=O)(OCC)OCC	TEPP	analyte	oat	8	111.1	64038849.03	6.89E-06	2.955941017	3.103	5.34E-06
CCOP(=O)(NC(C)C)OC1=CC(=C(C=C1)S(=O)C)C	fenamiphos-sulfoxide	analyte	oat	8	122.7	88805354.54	6.27E-06	3.206096191	3.148	5.19E-06
CC1=C(C=CC(=C1)OP(=S)(OC)OC)S(=O)C	fenthion-sulfoxide	analyte	oat	8	124.6	309059287.7	1.70E-05	2.780628156	3.84	3.98E-05
CCOC(=O)NCCOC1=CC=C(C=C1)OC2=CC=CC=C2	fenoxycarb	analyte	oat	8	121.9	29511518.39	6.64E-06	2.948225122	5.28	2.74E-06
CC1=CC(=C(C(=C1)Cl)OP(=S)(OC)OC)Cl	tolclofos-methyl	analyte	oat	8	204.5	50683394.2	6.67E-05	2.425763374	5.958	2.05E-05
CCCCC(CN1C=NC=N1)(C#N)C2=CC=C(C=C2)Cl	myclobutanil	analyte	oat	8	158.3	77471844.32	4.46E-06	3.210611248	4.882	5.79E-06
CC1=C(C(=CC=C1)C)N(CN2C=CC=N2)C(=O)CCl	metazachlor	analyte	oat	8	156.1	56283312.12	7.22E-06	3.236123624	4.344	3.96E-06
C1C(C(C(=O)N1C2=CC=CC(=C2)C(F)(F)F)Cl)CCl	flurochloridone	analyte	oat	8	200.7	20669577.32	3.22E-05	2.097104268	5.304	1.49E-05
CCOC1=C(C=CC(=C1)OC2=C(C=C(C=C2)C(F)(F)F)Cl)[N+](=O)[O-]	oxyfluorfen	analyte	oat	8	157.8	4216200.56	2.77E-05	2.602332515	6.416	9.52E-07
CCC1=CC=CC(=C1N(COCC)C(=O)CCl)C	acetochlor	analyte	oat	8	150.6	107466991.8	3.72E-05	2.908792357	5.275	1.32E-05
C1=CC=C(C(=C1)C(C2=CC=C(C=C2)F)(C3=CN=CN=C3)O)Cl	nuarimol	analyte	oat	8	160.5	48257246.26	6.37E-06	3.018155243	4.508	5.19E-06
CCCCC(CN1C=NC=N1)(C2=C(C=C(C=C2)Cl)Cl)O	hexaconazole	analyte	oat	8	206.6	74675345.29	6.39E-06	3.412810227	5.208	5.04E-06
CC1=CC(=CC2=C1C3=CC(=CC(=C3C(=O)O2)O)OC)O	alternariol-mono	analyte	oat	8	119	11754952.36	3.68E-05	2.551548229	4.742	2.20E-06
CCCCCCCCSC(=O)OC1=CC(=NN=C1C2=CC=CC=C2)Cl	pyridate	analyte	oat	8	173.2	2967376.88	2.35E-06	3.504330728	7.489	1.42E-07
C1=CC=C2C(=C1)C=CC=C2CC(=O)N	1-naphthylacetamide	analyte	oat	8	114.5	28757021.61	5.40E-06	2.900549908	3.144	2.74E-06
COC(=O)N(C1=CC=CC=C1COC2=NN(C=C2)C3=CC=C(C=C3)Cl)OC	pyraclostrobin	analyte	oat	8	166.1	97725191.35	2.58E-06	3.435486125	5.842	5.09E-06
COC1=C2C3=C(C(=O)OCC3)C(=O)OC2=C4C5C=COC5OC4=C1	aflatoxin G1	analyte	oat	8	122.2	9979965.3	1.49E-06	2.849346415	3.368	1.11E-06
C1=CC=C(C(=C1)C2=NN=C(N=N2)C3=CC=CC=C3Cl)Cl	clofenfezine	analyte	oat	8	206.7	53615022.63	1.66E-05	2.770093326	5.95	1.17E-05
FC(F)C(F)(F)OCC(Cn1cncn1)c2ccc(Cl)cc2Cl	tetraconazole	analyte	oat	8	204.3	90682223.98	6.55E-06	3.163717292	5.015	9.53E-06
CC1(CON(C1=O)CC2=CC=CC=C2Cl)C	clomazone	analyte	oat	8	152.2	23671347.24	1.67E-06	3.129962876	4.452	1.97E-06
CCCOC(=O)NCCCN(C)C	propamocarb	analyte	oat	8	111.8	156062145.2	2.13E-06	2.915037046	1.225	1.41E-05
CCC1=NN(C(=C1Cl)C(=O)NCC2=CC=C(C=C2)C(C)(C)C)C	tebufenpyrad	analyte	oat	8	163.3	10939139.37	7.20E-07	3.623245096	6.221	3.98E-07
CC(=NC#N)N(C)CC1=CN=C(C=C1)Cl	acetamiprid	analyte	oat	8	149.8	48404788.39	4.09E-06	2.547829946	2.789	1.15E-05
COP(=O)(N)SC	methamidophos	analyte	oat	8	108.4	124386794.4	7.09E-05	1.919069824	0.852	6.70E-05
COC(=O)[C@]12CC3=C(C1=NN(CO2)C(=O)N(C4=CC=C(C=C4)OC(F)(F)F)C(=O)OC)C=CC(=C3)Cl	indoxacarb	analyte	oat	8	172.7	43073227.01	1.97E-06	2.363828672	6.052	1.64E-05
CC1=C(C(=CC=C1)C)N(C(=O)COC)N2CCOC2=O	oxadixyl	analyte	oat	8	118.4	53561616.28	7.19E-06	2.839812489	3.393	5.89E-06
CCOP(=S)(OCC)OC1=NN(C(=O)C=C1)C2=CC=CC=C2	pyridaphenthion	analyte	oat	8	124.4	109775562	5.88E-06	2.938004345	5.031	1.06E-05
CCOP(=O)(OCC)O/C(=C\Cl)/C1=C(C=C(C=C1)Cl)Cl	chlorfenrinphos	analyte	oat	8	266.9	11728267.9	1.12E-06	2.467461675	5.453	5.73E-06
CC1=C[C@@H]2[C@](CC1)([C@]3([C@@H]([C@H]([C@H]([C@]34CO4)O2)O)OC(=O)C)C)COC(=O)C	diacetoxyscirpenol	analyte	oat	8	125.3	3915076.46	3.28E-06	3.206824295	3.368	2.33E-07
COC1=C2C3=C(C(=O)CC3)C(=O)OC2=C4[C@@H]5C=CO[C@@H]5OC4=C1	aflatoxin B1	analyte	oat	8	121.9	64680406.98	6.41E-06	2.883138725	3.583	6.76E-06
CC1=C[C@@H]2[C@]([C@@H](C1=O)O)([C@]3(C[C@H]([C@H]([C@@]34CO4)O2)O)C)COC(=O)C	deoxynivalenol-15-acetate	analyte	oat	9	122.4	15834262.13	8.72E-05	3.093081743	2.476	1.13E-06
CC1=C(N=C(N=C1OC(=O)N(C)C)NC)C	pirimicarb-desmethyl	analyte	oat	9	113.7	319844344	4.46E-06	2.658170675	1.713	4.70E-05
CN1C(=C(C(=N1)Cl)C(=O)OC)S(=O)(=O)NC(=O)NC2=NC(=CC(=N2)OC)OC	halosulfuron-methy	analyte	oat	9	166.4	262699053	2.88E-05	2.494981824	4.932	7.60E-05
CCOP(=S)(OCC)SCN1C2=C(C=C(C=C2)Cl)OC1=O	phosalone	analyte	oat	9	168.9	53456331.03	6.81E-05	2.676418742	5.975	1.13E-05
COP(=O)(OC)OC1=CC=C(C=C1)[N+](=O)[O-]	paraoxon-methyl	analyte	oat	9	111	83662882.91	2.02E-05	1.813244946	3.434	5.59E-05
CCOP(=O)(OCC)OP(=O)(OCC)OCC	TEPP	analyte	oat	9	111.1	141395062.7	1.72E-05	2.955941017	3.103	1.18E-05
CCOP(=O)(NC(C)C)OC1=CC(=C(C=C1)S(=O)C)C	fenamiphos-sulfoxide	analyte	oat	9	122.7	184145388.9	1.57E-05	3.206096191	3.148	1.08E-05
CC1=C(C=CC(=C1)OP(=S)(OC)OC)S(=O)C	fenthion-sulfoxide	analyte	oat	9	124.6	608004191.1	4.25E-05	2.780628156	3.84	7.83E-05
CCOC(=O)NCCOC1=CC=C(C=C1)OC2=CC=CC=C2	fenoxycarb	analyte	oat	9	121.9	61781095.31	1.66E-05	2.948225122	5.28	5.74E-06
CC1=CC(=C(C(=C1)Cl)OP(=S)(OC)OC)Cl	tolclofos-methyl	analyte	oat	9	204.5	91841983.49	1.67E-04	2.425763374	5.958	3.71E-05
CCCCC(CN1C=NC=N1)(C#N)C2=CC=C(C=C2)Cl	myclobutanil	analyte	oat	9	158.3	184263743.3	1.11E-05	3.210611248	4.882	1.38E-05
CC1=C(C(=CC=C1)C)N(CN2C=CC=N2)C(=O)CCl	metazachlor	analyte	oat	9	156.1	125258594.5	1.80E-05	3.236123624	4.344	8.81E-06
C1C(C(C(=O)N1C2=CC=CC(=C2)C(F)(F)F)Cl)CCl	flurochloridone	analyte	oat	9	200.7	45938765.99	8.04E-05	2.097104268	5.304	3.31E-05
CCOC1=C(C=CC(=C1)OC2=C(C=C(C=C2)C(F)(F)F)Cl)[N+](=O)[O-]	oxyfluorfen	analyte	oat	9	157.8	10099237.07	6.92E-05	2.602332515	6.416	2.28E-06
CCC1=CC=CC(=C1N(COCC)C(=O)CCl)C	acetochlor	analyte	oat	9	150.6	198014048.9	9.29E-05	2.908792357	5.275	2.44E-05
C1=CC=C(C(=C1)C(C2=CC=C(C=C2)F)(C3=CN=CN=C3)O)Cl	nuarimol	analyte	oat	9	160.5	115835692.5	1.59E-05	3.018155243	4.508	1.25E-05
CCCCC(CN1C=NC=N1)(C2=C(C=C(C=C2)Cl)Cl)O	hexaconazole	analyte	oat	9	206.6	171437662.6	1.60E-05	3.412810227	5.208	1.16E-05
CC1=CC(=CC2=C1C3=CC(=CC(=C3C(=O)O2)O)OC)O	alternariol-mono	analyte	oat	9	119	23580657.54	9.19E-05	2.551548229	4.742	4.40E-06
CCCCCCCCSC(=O)OC1=CC(=NN=C1C2=CC=CC=C2)Cl	pyridate	analyte	oat	9	173.2	7831366.56	5.87E-06	3.504330728	7.489	3.75E-07
C1=CC=C2C(=C1)C=CC=C2CC(=O)N	1-naphthylacetamide	analyte	oat	9	114.5	53166581.34	1.35E-05	2.900549908	3.144	5.06E-06
COC(=O)N(C1=CC=CC=C1COC2=NN(C=C2)C3=CC=C(C=C3)Cl)OC	pyraclostrobin	analyte	oat	9	166.1	197344035.8	6.46E-06	3.435486125	5.842	1.03E-05
COC1=C2C3=C(C(=O)OCC3)C(=O)OC2=C4C5C=COC5OC4=C1	aflatoxin G1	analyte	oat	9	122.2	22439085.69	3.73E-06	2.849346415	3.368	2.50E-06
C1=CC=C(C(=C1)C2=NN=C(N=N2)C3=CC=CC=C3Cl)Cl	clofenfezine	analyte	oat	9	206.7	98322349.63	4.14E-05	2.770093326	5.95	2.14E-05
FC(F)C(F)(F)OCC(Cn1cncn1)c2ccc(Cl)cc2Cl	tetraconazole	analyte	oat	9	204.3	222496357.3	1.64E-05	3.163717292	5.015	2.34E-05
CC1(CON(C1=O)CC2=CC=CC=C2Cl)C	clomazone	analyte	oat	9	152.2	49628699.91	4.18E-06	3.129962876	4.452	4.13E-06
CCCOC(=O)NCCCN(C)C	propamocarb	analyte	oat	9	111.8	327086665.6	5.31E-06	2.915037046	1.225	2.96E-05
CCC1=NN(C(=C1Cl)C(=O)NCC2=CC=C(C=C2)C(C)(C)C)C	tebufenpyrad	analyte	oat	9	163.3	31210215.13	1.80E-06	3.623245096	6.221	1.13E-06
CC(=NC#N)N(C)CC1=CN=C(C=C1)Cl	acetamiprid	analyte	oat	9	149.8	113584841.4	1.02E-05	2.547829946	2.789	2.69E-05
COP(=O)(N)SC	methamidophos	analyte	oat	9	108.4	271956332.1	1.77E-04	1.919069824	0.852	1.46E-04
COC(=O)[C@]12CC3=C(C1=NN(CO2)C(=O)N(C4=CC=C(C=C4)OC(F)(F)F)C(=O)OC)C=CC(=C3)Cl	indoxacarb	analyte	oat	9	172.7	99521358.12	4.93E-06	2.363828672	6.052	3.80E-05
CC1=C(C(=CC=C1)C)N(C(=O)COC)N2CCOC2=O	oxadixyl	analyte	oat	9	118.4	95373661.73	1.80E-05	2.839812489	3.393	1.05E-05
CCOP(=S)(OCC)OC1=NN(C(=O)C=C1)C2=CC=CC=C2	pyridaphenthion	analyte	oat	9	124.4	269759471.4	1.47E-05	2.938004345	5.031	2.60E-05
CCOP(=O)(OCC)O/C(=C\Cl)/C1=C(C=C(C=C1)Cl)Cl	chlorfenrinphos	analyte	oat	9	266.9	24179426.5	2.79E-06	2.467461675	5.453	1.18E-05
CC1=C[C@@H]2[C@](CC1)([C@]3([C@@H]([C@H]([C@H]([C@]34CO4)O2)O)OC(=O)C)C)COC(=O)C	diacetoxyscirpenol	analyte	oat	9	125.3	9473634.2	8.19E-06	3.206824295	3.368	5.64E-07
COC1=C2C3=C(C(=O)CC3)C(=O)OC2=C4[C@@H]5C=CO[C@@H]5OC4=C1	aflatoxin B1	analyte	oat	9	121.9	137822957.3	1.60E-05	2.883138725	3.583	1.44E-05
CC1=C[C@@H]2[C@]([C@@H](C1=O)O)([C@]3(C[C@H]([C@H]([C@@]34CO4)O2)O)C)COC(=O)C	deoxynivalenol-15-acetate	analyte	oat	10	122.4	28329964.93	1.74E-04	3.093081743	2.476	2.03E-06
CC1=C(N=C(N=C1OC(=O)N(C)C)NC)C	pirimicarb-desmethyl	analyte	oat	10	113.7	495975652	8.92E-06	2.658170675	1.713	7.29E-05
CN1C(=C(C(=N1)Cl)C(=O)OC)S(=O)(=O)NC(=O)NC2=NC(=CC(=N2)OC)OC	halosulfuron-methy	analyte	oat	10	166.4	487457896.6	5.76E-05	2.494981824	4.932	1.41E-04
CCOP(=S)(OCC)SCN1C2=C(C=C(C=C2)Cl)OC1=O	phosalone	analyte	oat	10	168.9	68304140.96	1.36E-04	2.676418742	5.975	1.44E-05
COP(=O)(OC)OC1=CC=C(C=C1)[N+](=O)[O-]	paraoxon-methyl	analyte	oat	10	111	145234357.2	4.05E-05	1.813244946	3.434	9.71E-05
CCOP(=O)(OCC)OP(=O)(OCC)OCC	TEPP	analyte	oat	10	111.1	233960801.2	3.45E-05	2.955941017	3.103	1.95E-05
CCOP(=O)(NC(C)C)OC1=CC(=C(C=C1)S(=O)C)C	fenamiphos-sulfoxide	analyte	oat	10	122.7	321883017	3.13E-05	3.206096191	3.148	1.88E-05
CC1=C(C=CC(=C1)OP(=S)(OC)OC)S(=O)C	fenthion-sulfoxide	analyte	oat	10	124.6	891903354.1	8.50E-05	2.780628156	3.84	1.15E-04
CCOC(=O)NCCOC1=CC=C(C=C1)OC2=CC=CC=C2	fenoxycarb	analyte	oat	10	121.9	81536369.36	3.32E-05	2.948225122	5.28	7.57E-06
CC1=CC(=C(C(=C1)Cl)OP(=S)(OC)OC)Cl	tolclofos-methyl	analyte	oat	10	204.5	129746302.8	3.33E-04	2.425763374	5.958	5.24E-05
CCCCC(CN1C=NC=N1)(C#N)C2=CC=C(C=C2)Cl	myclobutanil	analyte	oat	10	158.3	309121939.7	2.23E-05	3.210611248	4.882	2.31E-05
CC1=C(C(=CC=C1)C)N(CN2C=CC=N2)C(=O)CCl	metazachlor	analyte	oat	10	156.1	224410392	3.61E-05	3.236123624	4.344	1.58E-05
C1C(C(C(=O)N1C2=CC=CC(=C2)C(F)(F)F)Cl)CCl	flurochloridone	analyte	oat	10	200.7	65532465.81	1.61E-04	2.097104268	5.304	4.72E-05
CCOC1=C(C=CC(=C1)OC2=C(C=C(C=C2)C(F)(F)F)Cl)[N+](=O)[O-]	oxyfluorfen	analyte	oat	10	157.8	18308725.28	1.38E-04	2.602332515	6.416	4.13E-06
CCC1=CC=CC(=C1N(COCC)C(=O)CCl)C	acetochlor	analyte	oat	10	150.6	286394889	1.86E-04	2.908792357	5.275	3.53E-05
C1=CC=C(C(=C1)C(C2=CC=C(C=C2)F)(C3=CN=CN=C3)O)Cl	nuarimol	analyte	oat	10	160.5	236334335.8	3.18E-05	3.018155243	4.508	2.54E-05
CCCCC(CN1C=NC=N1)(C2=C(C=C(C=C2)Cl)Cl)O	hexaconazole	analyte	oat	10	206.6	305837527.5	3.19E-05	3.412810227	5.208	2.06E-05
CC1=CC(=CC2=C1C3=CC(=CC(=C3C(=O)O2)O)OC)O	alternariol-mono	analyte	oat	10	119	45403915.41	1.84E-04	2.551548229	4.742	8.48E-06
CCCCCCCCSC(=O)OC1=CC(=NN=C1C2=CC=CC=C2)Cl	pyridate	analyte	oat	10	173.2	21530762.56	1.17E-05	3.504330728	7.489	1.03E-06
C1=CC=C2C(=C1)C=CC=C2CC(=O)N	1-naphthylacetamide	analyte	oat	10	114.5	88148143.65	2.70E-05	2.900549908	3.144	8.39E-06
COC(=O)N(C1=CC=CC=C1COC2=NN(C=C2)C3=CC=C(C=C3)Cl)OC	pyraclostrobin	analyte	oat	10	166.1	364560618.8	1.29E-05	3.435486125	5.842	1.90E-05
COC1=C2C3=C(C(=O)OCC3)C(=O)OC2=C4C5C=COC5OC4=C1	aflatoxin G1	analyte	oat	10	122.2	39181921.43	7.47E-06	2.849346415	3.368	4.37E-06
C1=CC=C(C(=C1)C2=NN=C(N=N2)C3=CC=CC=C3Cl)Cl	clofenfezine	analyte	oat	10	206.7	155978213.3	8.28E-05	2.770093326	5.95	3.40E-05
FC(F)C(F)(F)OCC(Cn1cncn1)c2ccc(Cl)cc2Cl	tetraconazole	analyte	oat	10	204.3	447538227.2	3.27E-05	3.163717292	5.015	4.70E-05
CC1(CON(C1=O)CC2=CC=CC=C2Cl)C	clomazone	analyte	oat	10	152.2	81242775.07	8.37E-06	3.129962876	4.452	6.76E-06
CCCOC(=O)NCCCN(C)C	propamocarb	analyte	oat	10	111.8	498387301.8	1.06E-05	2.915037046	1.225	4.51E-05
CCC1=NN(C(=C1Cl)C(=O)NCC2=CC=C(C=C2)C(C)(C)C)C	tebufenpyrad	analyte	oat	10	163.3	60523766.6	3.60E-06	3.623245096	6.221	2.20E-06
CC(=NC#N)N(C)CC1=CN=C(C=C1)Cl	acetamiprid	analyte	oat	10	149.8	166439633.2	2.05E-05	2.547829946	2.789	3.94E-05
COP(=O)(N)SC	methamidophos	analyte	oat	10	108.4	459158742.1	3.55E-04	1.919069824	0.852	2.47E-04
COC(=O)[C@]12CC3=C(C1=NN(CO2)C(=O)N(C4=CC=C(C=C4)OC(F)(F)F)C(=O)OC)C=CC(=C3)Cl	indoxacarb	analyte	oat	10	172.7	166965723.2	9.87E-06	2.363828672	6.052	6.37E-05
CC1=C(C(=CC=C1)C)N(C(=O)COC)N2CCOC2=O	oxadixyl	analyte	oat	10	118.4	133234809.1	3.60E-05	2.839812489	3.393	1.46E-05
CCOP(=S)(OCC)OC1=NN(C(=O)C=C1)C2=CC=CC=C2	pyridaphenthion	analyte	oat	10	124.4	416624518.3	2.94E-05	2.938004345	5.031	4.02E-05
CCOP(=O)(OCC)O/C(=C\Cl)/C1=C(C=C(C=C1)Cl)Cl	chlorfenrinphos	analyte	oat	10	266.9	35850728.49	5.59E-06	2.467461675	5.453	1.75E-05
CC1=C[C@@H]2[C@](CC1)([C@]3([C@@H]([C@H]([C@H]([C@]34CO4)O2)O)OC(=O)C)C)COC(=O)C	diacetoxyscirpenol	analyte	oat	10	125.3	14163793.96	1.64E-05	3.206824295	3.368	8.44E-07
COC1=C2C3=C(C(=O)CC3)C(=O)OC2=C4[C@@H]5C=CO[C@@H]5OC4=C1	aflatoxin B1	analyte	oat	10	121.9	204059551	3.20E-05	2.883138725	3.583	2.13E-05
CC1=C[C@@H]2[C@]([C@@H](C1=O)O)([C@]3(C[C@H]([C@H]([C@@]34CO4)O2)O)C)COC(=O)C	deoxynivalenol-15-acetate	analyte	rice	1	122.4	333804.37	1.74E-07	3.093081743	2.476	2.39E-08
CC1=C(N=C(N=C1OC(=O)N(C)C)NC)C	pirimicarb-desmethyl	analyte	rice	1	113.7	1671296.93	8.92E-09	2.658170675	1.713	2.46E-07
CN1C(=C(C(=N1)Cl)C(=O)OC)S(=O)(=O)NC(=O)NC2=NC(=CC(=N2)OC)OC	halosulfuron-methy	analyte	rice	1	166.4	650718.27	5.76E-08	2.494981824	4.932	1.88E-07
CCOP(=S)(OCC)SCN1C2=C(C=C(C=C2)Cl)OC1=O	phosalone	analyte	rice	1	168.9	597429.59	1.36E-07	2.676418742	5.975	1.26E-07
COP(=O)(OC)OC1=CC=C(C=C1)[N+](=O)[O-]	paraoxon-methyl	analyte	rice	1	111	636764.26	4.05E-08	1.813244946	3.434	4.26E-07
CCOP(=O)(OCC)OP(=O)(OCC)OCC	TEPP	analyte	rice	1	111.1	431068.78	3.45E-08	2.955941017	3.103	3.60E-08
CCOP(=O)(NC(C)C)OC1=CC(=C(C=C1)S(=O)C)C	fenamiphos-sulfoxide	analyte	rice	1	122.7	629381.06	3.13E-08	3.206096191	3.148	3.68E-08
CC1=C(C=CC(=C1)OP(=S)(OC)OC)S(=O)C	fenthion-sulfoxide	analyte	rice	1	124.6	1664423.11	8.50E-08	2.780628156	3.84	2.14E-07
CCOC(=O)NCCOC1=CC=C(C=C1)OC2=CC=CC=C2	fenoxycarb	analyte	rice	1	121.9	2356165.07	3.32E-08	2.948225122	5.28	2.19E-07
CC1=CC(=C(C(=C1)Cl)OP(=S)(OC)OC)Cl	tolclofos-methyl	analyte	rice	1	204.5	595822.8	3.33E-07	2.425763374	5.958	2.40E-07
CCCCC(CN1C=NC=N1)(C#N)C2=CC=C(C=C2)Cl	myclobutanil	analyte	rice	1	158.3	434830.87	2.23E-08	3.210611248	4.882	3.25E-08
CC1=C(C(=CC=C1)C)N(CN2C=CC=N2)C(=O)CCl	metazachlor	analyte	rice	1	156.1	419216.09	3.61E-08	3.236123624	4.344	2.95E-08
C1C(C(C(=O)N1C2=CC=CC(=C2)C(F)(F)F)Cl)CCl	flurochloridone	analyte	rice	1	200.7	175835.01	1.61E-07	2.097104268	5.304	1.27E-07
CCOC1=C(C=CC(=C1)OC2=C(C=C(C=C2)C(F)(F)F)Cl)[N+](=O)[O-]	oxyfluorfen	analyte	rice	1	157.8	0	1.38E-07	2.602332515	6.416	0
CCC1=CC=CC(=C1N(COCC)C(=O)CCl)C	acetochlor	analyte	rice	1	150.6	726993.41	1.86E-07	2.908792357	5.275	8.96E-08
C1=CC=C(C(=C1)C(C2=CC=C(C=C2)F)(C3=CN=CN=C3)O)Cl	nuarimol	analyte	rice	1	160.5	719579.58	3.18E-08	3.018155243	4.508	7.74E-08
CCCCC(CN1C=NC=N1)(C2=C(C=C(C=C2)Cl)Cl)O	hexaconazole	analyte	rice	1	206.6	1464995.53	3.19E-08	3.412810227	5.208	9.89E-08
CC1=CC(=CC2=C1C3=CC(=CC(=C3C(=O)O2)O)OC)O	alternariol-mono	analyte	rice	1	119	0	1.84E-07	2.551548229	4.742	0
CCCCCCCCSC(=O)OC1=CC(=NN=C1C2=CC=CC=C2)Cl	pyridate	analyte	rice	1	173.2	364702.23	1.17E-08	3.504330728	7.489	1.75E-08
C1=CC=C2C(=C1)C=CC=C2CC(=O)N	1-naphthylacetamide	analyte	rice	1	114.5	247523.63	2.70E-08	2.900549908	3.144	2.35E-08
COC(=O)N(C1=CC=CC=C1COC2=NN(C=C2)C3=CC=C(C=C3)Cl)OC	pyraclostrobin	analyte	rice	1	166.1	1169410.14	1.29E-08	3.435486125	5.842	6.09E-08
COC1=C2C3=C(C(=O)OCC3)C(=O)OC2=C4C5C=COC5OC4=C1	aflatoxin G1	analyte	rice	1	122.2	83278.31	7.47E-09	2.849346415	3.368	9.28E-09
C1=CC=C(C(=C1)C2=NN=C(N=N2)C3=CC=CC=C3Cl)Cl	clofenfezine	analyte	rice	1	206.7	527387.78	8.28E-08	2.770093326	5.95	1.15E-07
FC(F)C(F)(F)OCC(Cn1cncn1)c2ccc(Cl)cc2Cl	tetraconazole	analyte	rice	1	204.3	742919.06	3.27E-08	3.163717292	5.015	7.81E-08
CC1(CON(C1=O)CC2=CC=CC=C2Cl)C	clomazone	analyte	rice	1	152.2	321705.58	8.37E-09	3.129962876	4.452	2.68E-08
CCCOC(=O)NCCCN(C)C	propamocarb	analyte	rice	1	111.8	1034900.69	1.06E-08	2.915037046	1.225	9.36E-08
CCC1=NN(C(=C1Cl)C(=O)NCC2=CC=C(C=C2)C(C)(C)C)C	tebufenpyrad	analyte	rice	1	163.3	77175.17	3.60E-09	3.623245096	6.221	2.81E-09
CC(=NC#N)N(C)CC1=CN=C(C=C1)Cl	acetamiprid	analyte	rice	1	149.8	418398.47	2.05E-08	2.547829946	2.789	9.90E-08
COP(=O)(N)SC	methamidophos	analyte	rice	1	108.4	1039612.77	3.55E-07	1.919069824	0.852	5.60E-07
COC(=O)[C@]12CC3=C(C1=NN(CO2)C(=O)N(C4=CC=C(C=C4)OC(F)(F)F)C(=O)OC)C=CC(=C3)Cl	indoxacarb	analyte	rice	1	172.7	290241.67	9.87E-09	2.363828672	6.052	1.11E-07
CC1=C(C(=CC=C1)C)N(C(=O)COC)N2CCOC2=O	oxadixyl	analyte	rice	1	118.4	1136762.96	3.60E-08	2.839812489	3.393	1.25E-07
CCOP(=S)(OCC)OC1=NN(C(=O)C=C1)C2=CC=CC=C2	pyridaphenthion	analyte	rice	1	124.4	792280.7	2.94E-08	2.938004345	5.031	7.65E-08
CCOP(=O)(OCC)O/C(=C\Cl)/C1=C(C=C(C=C1)Cl)Cl	chlorfenrinphos	analyte	rice	1	266.9	149631.31	5.59E-09	2.467461675	5.453	7.30E-08
CC1=C[C@@H]2[C@](CC1)([C@]3([C@@H]([C@H]([C@H]([C@]34CO4)O2)O)OC(=O)C)C)COC(=O)C	diacetoxyscirpenol	analyte	rice	1	125.3	0	1.64E-08	3.206824295	3.368	0
COC1=C2C3=C(C(=O)CC3)C(=O)OC2=C4[C@@H]5C=CO[C@@H]5OC4=C1	aflatoxin B1	analyte	rice	1	121.9	1127233.35	3.20E-08	2.883138725	3.583	1.18E-07
CC1=C[C@@H]2[C@]([C@@H](C1=O)O)([C@]3(C[C@H]([C@H]([C@@]34CO4)O2)O)C)COC(=O)C	deoxynivalenol-15-acetate	analyte	rice	2	122.4	425843.6	3.49E-07	3.093081743	2.476	3.05E-08
CC1=C(N=C(N=C1OC(=O)N(C)C)NC)C	pirimicarb-desmethyl	analyte	rice	2	113.7	1998109.88	1.78E-08	2.658170675	1.713	2.94E-07
CN1C(=C(C(=N1)Cl)C(=O)OC)S(=O)(=O)NC(=O)NC2=NC(=CC(=N2)OC)OC	halosulfuron-methy	analyte	rice	2	166.4	1304436.69	1.15E-07	2.494981824	4.932	3.78E-07
CCOP(=S)(OCC)SCN1C2=C(C=C(C=C2)Cl)OC1=O	phosalone	analyte	rice	2	168.9	819584.17	2.72E-07	2.676418742	5.975	1.73E-07
COP(=O)(OC)OC1=CC=C(C=C1)[N+](=O)[O-]	paraoxon-methyl	analyte	rice	2	111	1142835.33	8.10E-08	1.813244946	3.434	7.64E-07
CCOP(=O)(OCC)OP(=O)(OCC)OCC	TEPP	analyte	rice	2	111.1	959610.67	6.89E-08	2.955941017	3.103	8.01E-08
CCOP(=O)(NC(C)C)OC1=CC(=C(C=C1)S(=O)C)C	fenamiphos-sulfoxide	analyte	rice	2	122.7	1284556.95	6.27E-08	3.206096191	3.148	7.50E-08
CC1=C(C=CC(=C1)OP(=S)(OC)OC)S(=O)C	fenthion-sulfoxide	analyte	rice	2	124.6	3086594.58	1.70E-07	2.780628156	3.84	3.98E-07
CCOC(=O)NCCOC1=CC=C(C=C1)OC2=CC=CC=C2	fenoxycarb	analyte	rice	2	121.9	1691844.11	6.64E-08	2.948225122	5.28	1.57E-07
CC1=CC(=C(C(=C1)Cl)OP(=S)(OC)OC)Cl	tolclofos-methyl	analyte	rice	2	204.5	1372008.47	6.67E-07	2.425763374	5.958	5.54E-07
CCCCC(CN1C=NC=N1)(C#N)C2=CC=C(C=C2)Cl	myclobutanil	analyte	rice	2	158.3	883353.06	4.46E-08	3.210611248	4.882	6.60E-08
CC1=C(C(=CC=C1)C)N(CN2C=CC=N2)C(=O)CCl	metazachlor	analyte	rice	2	156.1	659319.9	7.22E-08	3.236123624	4.344	4.64E-08
C1C(C(C(=O)N1C2=CC=CC(=C2)C(F)(F)F)Cl)CCl	flurochloridone	analyte	rice	2	200.7	377785.33	3.22E-07	2.097104268	5.304	2.72E-07
CCOC1=C(C=CC(=C1)OC2=C(C=C(C=C2)C(F)(F)F)Cl)[N+](=O)[O-]	oxyfluorfen	analyte	rice	2	157.8	63379.21	2.77E-07	2.602332515	6.416	1.43E-08
CCC1=CC=CC(=C1N(COCC)C(=O)CCl)C	acetochlor	analyte	rice	2	150.6	1187642.6	3.72E-07	2.908792357	5.275	1.46E-07
C1=CC=C(C(=C1)C(C2=CC=C(C=C2)F)(C3=CN=CN=C3)O)Cl	nuarimol	analyte	rice	2	160.5	1101677.26	6.37E-08	3.018155243	4.508	1.19E-07
CCCCC(CN1C=NC=N1)(C2=C(C=C(C=C2)Cl)Cl)O	hexaconazole	analyte	rice	2	206.6	1272867.7	6.39E-08	3.412810227	5.208	8.59E-08
CC1=CC(=CC2=C1C3=CC(=CC(=C3C(=O)O2)O)OC)O	alternariol-mono	analyte	rice	2	119	0	3.68E-07	2.551548229	4.742	0
CCCCCCCCSC(=O)OC1=CC(=NN=C1C2=CC=CC=C2)Cl	pyridate	analyte	rice	2	173.2	547046.76	2.35E-08	3.504330728	7.489	2.62E-08
C1=CC=C2C(=C1)C=CC=C2CC(=O)N	1-naphthylacetamide	analyte	rice	2	114.5	467660.16	5.40E-08	2.900549908	3.144	4.45E-08
COC(=O)N(C1=CC=CC=C1COC2=NN(C=C2)C3=CC=C(C=C3)Cl)OC	pyraclostrobin	analyte	rice	2	166.1	2225647.18	2.58E-08	3.435486125	5.842	1.16E-07
COC1=C2C3=C(C(=O)OCC3)C(=O)OC2=C4C5C=COC5OC4=C1	aflatoxin G1	analyte	rice	2	122.2	135119.37	1.49E-08	2.849346415	3.368	1.51E-08
C1=CC=C(C(=C1)C2=NN=C(N=N2)C3=CC=CC=C3Cl)Cl	clofenfezine	analyte	rice	2	206.7	950572.46	1.66E-07	2.770093326	5.95	2.07E-07
FC(F)C(F)(F)OCC(Cn1cncn1)c2ccc(Cl)cc2Cl	tetraconazole	analyte	rice	2	204.3	1283760.22	6.55E-08	3.163717292	5.015	1.35E-07
CC1(CON(C1=O)CC2=CC=CC=C2Cl)C	clomazone	analyte	rice	2	152.2	564910.24	1.67E-08	3.129962876	4.452	4.70E-08
CCCOC(=O)NCCCN(C)C	propamocarb	analyte	rice	2	111.8	1985336.96	2.13E-08	2.915037046	1.225	1.80E-07
CCC1=NN(C(=C1Cl)C(=O)NCC2=CC=C(C=C2)C(C)(C)C)C	tebufenpyrad	analyte	rice	2	163.3	141816.27	7.20E-09	3.623245096	6.221	5.16E-09
CC(=NC#N)N(C)CC1=CN=C(C=C1)Cl	acetamiprid	analyte	rice	2	149.8	729217.9	4.09E-08	2.547829946	2.789	1.73E-07
COP(=O)(N)SC	methamidophos	analyte	rice	2	108.4	2646622.54	7.09E-07	1.919069824	0.852	1.43E-06
COC(=O)[C@]12CC3=C(C1=NN(CO2)C(=O)N(C4=CC=C(C=C4)OC(F)(F)F)C(=O)OC)C=CC(=C3)Cl	indoxacarb	analyte	rice	2	172.7	450266.07	1.97E-08	2.363828672	6.052	1.72E-07
CC1=C(C(=CC=C1)C)N(C(=O)COC)N2CCOC2=O	oxadixyl	analyte	rice	2	118.4	463004.46	7.19E-08	2.839812489	3.393	5.09E-08
CCOP(=S)(OCC)OC1=NN(C(=O)C=C1)C2=CC=CC=C2	pyridaphenthion	analyte	rice	2	124.4	949093.35	5.88E-08	2.938004345	5.031	9.16E-08
CCOP(=O)(OCC)O/C(=C\Cl)/C1=C(C=C(C=C1)Cl)Cl	chlorfenrinphos	analyte	rice	2	266.9	218693.07	1.12E-08	2.467461675	5.453	1.07E-07
CC1=C[C@@H]2[C@](CC1)([C@]3([C@@H]([C@H]([C@H]([C@]34CO4)O2)O)OC(=O)C)C)COC(=O)C	diacetoxyscirpenol	analyte	rice	2	125.3	309689.13	3.28E-08	3.206824295	3.368	1.85E-08
COC1=C2C3=C(C(=O)CC3)C(=O)OC2=C4[C@@H]5C=CO[C@@H]5OC4=C1	aflatoxin B1	analyte	rice	2	121.9	1841418.84	6.41E-08	2.883138725	3.583	1.93E-07
CC1=C[C@@H]2[C@]([C@@H](C1=O)O)([C@]3(C[C@H]([C@H]([C@@]34CO4)O2)O)C)COC(=O)C	deoxynivalenol-15-acetate	analyte	rice	3	122.4	547069.63	8.72E-07	3.093081743	2.476	3.92E-08
CC1=C(N=C(N=C1OC(=O)N(C)C)NC)C	pirimicarb-desmethyl	analyte	rice	3	113.7	5928155.37	4.46E-08	2.658170675	1.713	8.71E-07
CN1C(=C(C(=N1)Cl)C(=O)OC)S(=O)(=O)NC(=O)NC2=NC(=CC(=N2)OC)OC	halosulfuron-methy	analyte	rice	3	166.4	3411417.49	2.88E-07	2.494981824	4.932	9.87E-07
CCOP(=S)(OCC)SCN1C2=C(C=C(C=C2)Cl)OC1=O	phosalone	analyte	rice	3	168.9	1755617.36	6.81E-07	2.676418742	5.975	3.71E-07
COP(=O)(OC)OC1=CC=C(C=C1)[N+](=O)[O-]	paraoxon-methyl	analyte	rice	3	111	2034070.22	2.02E-07	1.813244946	3.434	1.36E-06
CCOP(=O)(OCC)OP(=O)(OCC)OCC	TEPP	analyte	rice	3	111.1	2391391.92	1.72E-07	2.955941017	3.103	2.00E-07
CCOP(=O)(NC(C)C)OC1=CC(=C(C=C1)S(=O)C)C	fenamiphos-sulfoxide	analyte	rice	3	122.7	2973522.7	1.57E-07	3.206096191	3.148	1.74E-07
CC1=C(C=CC(=C1)OP(=S)(OC)OC)S(=O)C	fenthion-sulfoxide	analyte	rice	3	124.6	6793393.69	4.25E-07	2.780628156	3.84	8.75E-07
CCOC(=O)NCCOC1=CC=C(C=C1)OC2=CC=CC=C2	fenoxycarb	analyte	rice	3	121.9	2814755.55	1.66E-07	2.948225122	5.28	2.61E-07
CC1=CC(=C(C(=C1)Cl)OP(=S)(OC)OC)Cl	tolclofos-methyl	analyte	rice	3	204.5	2637957.34	1.67E-06	2.425763374	5.958	1.06E-06
CCCCC(CN1C=NC=N1)(C#N)C2=CC=C(C=C2)Cl	myclobutanil	analyte	rice	3	158.3	2341074.07	1.11E-07	3.210611248	4.882	1.75E-07
CC1=C(C(=CC=C1)C)N(CN2C=CC=N2)C(=O)CCl	metazachlor	analyte	rice	3	156.1	1467860.5	1.80E-07	3.236123624	4.344	1.03E-07
C1C(C(C(=O)N1C2=CC=CC(=C2)C(F)(F)F)Cl)CCl	flurochloridone	analyte	rice	3	200.7	808607.17	8.04E-07	2.097104268	5.304	5.83E-07
CCOC1=C(C=CC(=C1)OC2=C(C=C(C=C2)C(F)(F)F)Cl)[N+](=O)[O-]	oxyfluorfen	analyte	rice	3	157.8	297475.05	6.92E-07	2.602332515	6.416	6.71E-08
CCC1=CC=CC(=C1N(COCC)C(=O)CCl)C	acetochlor	analyte	rice	3	150.6	3721741.52	9.29E-07	2.908792357	5.275	4.59E-07
C1=CC=C(C(=C1)C(C2=CC=C(C=C2)F)(C3=CN=CN=C3)O)Cl	nuarimol	analyte	rice	3	160.5	1831014.78	1.59E-07	3.018155243	4.508	1.97E-07
CCCCC(CN1C=NC=N1)(C2=C(C=C(C=C2)Cl)Cl)O	hexaconazole	analyte	rice	3	206.6	2840384.15	1.60E-07	3.412810227	5.208	1.92E-07
CC1=CC(=CC2=C1C3=CC(=CC(=C3C(=O)O2)O)OC)O	alternariol-mono	analyte	rice	3	119	0	9.19E-07	2.551548229	4.742	0
CCCCCCCCSC(=O)OC1=CC(=NN=C1C2=CC=CC=C2)Cl	pyridate	analyte	rice	3	173.2	610642.24	5.87E-08	3.504330728	7.489	2.92E-08
C1=CC=C2C(=C1)C=CC=C2CC(=O)N	1-naphthylacetamide	analyte	rice	3	114.5	1492791.03	1.35E-07	2.900549908	3.144	1.42E-07
COC(=O)N(C1=CC=CC=C1COC2=NN(C=C2)C3=CC=C(C=C3)Cl)OC	pyraclostrobin	analyte	rice	3	166.1	5204750.87	6.46E-08	3.435486125	5.842	2.71E-07
COC1=C2C3=C(C(=O)OCC3)C(=O)OC2=C4C5C=COC5OC4=C1	aflatoxin G1	analyte	rice	3	122.2	488113.99	3.73E-08	2.849346415	3.368	5.44E-08
C1=CC=C(C(=C1)C2=NN=C(N=N2)C3=CC=CC=C3Cl)Cl	clofenfezine	analyte	rice	3	206.7	2515335.71	4.14E-07	2.770093326	5.95	5.48E-07
FC(F)C(F)(F)OCC(Cn1cncn1)c2ccc(Cl)cc2Cl	tetraconazole	analyte	rice	3	204.3	3260861.39	1.64E-07	3.163717292	5.015	3.43E-07
CC1(CON(C1=O)CC2=CC=CC=C2Cl)C	clomazone	analyte	rice	3	152.2	968314.03	4.18E-08	3.129962876	4.452	8.06E-08
CCCOC(=O)NCCCN(C)C	propamocarb	analyte	rice	3	111.8	4792914.65	5.31E-08	2.915037046	1.225	4.34E-07
CCC1=NN(C(=C1Cl)C(=O)NCC2=CC=C(C=C2)C(C)(C)C)C	tebufenpyrad	analyte	rice	3	163.3	253840.77	1.80E-08	3.623245096	6.221	9.23E-09
CC(=NC#N)N(C)CC1=CN=C(C=C1)Cl	acetamiprid	analyte	rice	3	149.8	1980721.07	1.02E-07	2.547829946	2.789	4.69E-07
COP(=O)(N)SC	methamidophos	analyte	rice	3	108.4	5264450.1	1.77E-06	1.919069824	0.852	2.83E-06
COC(=O)[C@]12CC3=C(C1=NN(CO2)C(=O)N(C4=CC=C(C=C4)OC(F)(F)F)C(=O)OC)C=CC(=C3)Cl	indoxacarb	analyte	rice	3	172.7	1247062.44	4.93E-08	2.363828672	6.052	4.76E-07
CC1=C(C(=CC=C1)C)N(C(=O)COC)N2CCOC2=O	oxadixyl	analyte	rice	3	118.4	1299810.13	1.80E-07	2.839812489	3.393	1.43E-07
CCOP(=S)(OCC)OC1=NN(C(=O)C=C1)C2=CC=CC=C2	pyridaphenthion	analyte	rice	3	124.4	3348746.09	1.47E-07	2.938004345	5.031	3.23E-07
CCOP(=O)(OCC)O/C(=C\Cl)/C1=C(C=C(C=C1)Cl)Cl	chlorfenrinphos	analyte	rice	3	266.9	421241.68	2.79E-08	2.467461675	5.453	2.06E-07
CC1=C[C@@H]2[C@](CC1)([C@]3([C@@H]([C@H]([C@H]([C@]34CO4)O2)O)OC(=O)C)C)COC(=O)C	diacetoxyscirpenol	analyte	rice	3	125.3	250692.26	8.19E-08	3.206824295	3.368	1.49E-08
COC1=C2C3=C(C(=O)CC3)C(=O)OC2=C4[C@@H]5C=CO[C@@H]5OC4=C1	aflatoxin B1	analyte	rice	3	121.9	3851548.14	1.60E-07	2.883138725	3.583	4.03E-07
CC1=C[C@@H]2[C@]([C@@H](C1=O)O)([C@]3(C[C@H]([C@H]([C@@]34CO4)O2)O)C)COC(=O)C	deoxynivalenol-15-acetate	analyte	rice	4	122.4	889063.29	1.74E-06	3.093081743	2.476	6.37E-08
CC1=C(N=C(N=C1OC(=O)N(C)C)NC)C	pirimicarb-desmethyl	analyte	rice	4	113.7	9334451.87	8.92E-08	2.658170675	1.713	1.37E-06
CN1C(=C(C(=N1)Cl)C(=O)OC)S(=O)(=O)NC(=O)NC2=NC(=CC(=N2)OC)OC	halosulfuron-methy	analyte	rice	4	166.4	6275735.97	5.76E-07	2.494981824	4.932	1.82E-06
CCOP(=S)(OCC)SCN1C2=C(C=C(C=C2)Cl)OC1=O	phosalone	analyte	rice	4	168.9	3361553.24	1.36E-06	2.676418742	5.975	7.10E-07
COP(=O)(OC)OC1=CC=C(C=C1)[N+](=O)[O-]	paraoxon-methyl	analyte	rice	4	111	3425038.61	4.05E-07	1.813244946	3.434	2.29E-06
CCOP(=O)(OCC)OP(=O)(OCC)OCC	TEPP	analyte	rice	4	111.1	4738140.39	3.45E-07	2.955941017	3.103	3.95E-07
CCOP(=O)(NC(C)C)OC1=CC(=C(C=C1)S(=O)C)C	fenamiphos-sulfoxide	analyte	rice	4	122.7	5599469.4	3.13E-07	3.206096191	3.148	3.27E-07
CC1=C(C=CC(=C1)OP(=S)(OC)OC)S(=O)C	fenthion-sulfoxide	analyte	rice	4	124.6	15123621.36	8.50E-07	2.780628156	3.84	1.95E-06
CCOC(=O)NCCOC1=CC=C(C=C1)OC2=CC=CC=C2	fenoxycarb	analyte	rice	4	121.9	3564464.35	3.32E-07	2.948225122	5.28	3.31E-07
CC1=CC(=C(C(=C1)Cl)OP(=S)(OC)OC)Cl	tolclofos-methyl	analyte	rice	4	204.5	4964558.03	3.33E-06	2.425763374	5.958	2.00E-06
CCCCC(CN1C=NC=N1)(C#N)C2=CC=C(C=C2)Cl	myclobutanil	analyte	rice	4	158.3	5050054.91	2.23E-07	3.210611248	4.882	3.77E-07
CC1=C(C(=CC=C1)C)N(CN2C=CC=N2)C(=O)CCl	metazachlor	analyte	rice	4	156.1	3911787.92	3.61E-07	3.236123624	4.344	2.75E-07
C1C(C(C(=O)N1C2=CC=CC(=C2)C(F)(F)F)Cl)CCl	flurochloridone	analyte	rice	4	200.7	1699159.53	1.61E-06	2.097104268	5.304	1.22E-06
CCOC1=C(C=CC(=C1)OC2=C(C=C(C=C2)C(F)(F)F)Cl)[N+](=O)[O-]	oxyfluorfen	analyte	rice	4	157.8	569072.97	1.38E-06	2.602332515	6.416	1.28E-07
CCC1=CC=CC(=C1N(COCC)C(=O)CCl)C	acetochlor	analyte	rice	4	150.6	8084497.77	1.86E-06	2.908792357	5.275	9.96E-07
C1=CC=C(C(=C1)C(C2=CC=C(C=C2)F)(C3=CN=CN=C3)O)Cl	nuarimol	analyte	rice	4	160.5	3571379.21	3.18E-07	3.018155243	4.508	3.84E-07
CCCCC(CN1C=NC=N1)(C2=C(C=C(C=C2)Cl)Cl)O	hexaconazole	analyte	rice	4	206.6	4736093.34	3.19E-07	3.412810227	5.208	3.20E-07
CC1=CC(=CC2=C1C3=CC(=CC(=C3C(=O)O2)O)OC)O	alternariol-mono	analyte	rice	4	119	619506.56	1.84E-06	2.551548229	4.742	1.16E-07
CCCCCCCCSC(=O)OC1=CC(=NN=C1C2=CC=CC=C2)Cl	pyridate	analyte	rice	4	173.2	932897.58	1.17E-07	3.504330728	7.489	4.47E-08
C1=CC=C2C(=C1)C=CC=C2CC(=O)N	1-naphthylacetamide	analyte	rice	4	114.5	2610979.45	2.70E-07	2.900549908	3.144	2.48E-07
COC(=O)N(C1=CC=CC=C1COC2=NN(C=C2)C3=CC=C(C=C3)Cl)OC	pyraclostrobin	analyte	rice	4	166.1	10071881.63	1.29E-07	3.435486125	5.842	5.24E-07
COC1=C2C3=C(C(=O)OCC3)C(=O)OC2=C4C5C=COC5OC4=C1	aflatoxin G1	analyte	rice	4	122.2	714849.74	7.47E-08	2.849346415	3.368	7.97E-08
C1=CC=C(C(=C1)C2=NN=C(N=N2)C3=CC=CC=C3Cl)Cl	clofenfezine	analyte	rice	4	206.7	5194583	8.28E-07	2.770093326	5.95	1.13E-06
FC(F)C(F)(F)OCC(Cn1cncn1)c2ccc(Cl)cc2Cl	tetraconazole	analyte	rice	4	204.3	6659681.2	3.27E-07	3.163717292	5.015	7.00E-07
CC1(CON(C1=O)CC2=CC=CC=C2Cl)C	clomazone	analyte	rice	4	152.2	1759678.91	8.37E-08	3.129962876	4.452	1.46E-07
CCCOC(=O)NCCCN(C)C	propamocarb	analyte	rice	4	111.8	8963895.73	1.06E-07	2.915037046	1.225	8.11E-07
CCC1=NN(C(=C1Cl)C(=O)NCC2=CC=C(C=C2)C(C)(C)C)C	tebufenpyrad	analyte	rice	4	163.3	395914.47	3.60E-08	3.623245096	6.221	1.44E-08
CC(=NC#N)N(C)CC1=CN=C(C=C1)Cl	acetamiprid	analyte	rice	4	149.8	3339721.99	2.05E-07	2.547829946	2.789	7.90E-07
COP(=O)(N)SC	methamidophos	analyte	rice	4	108.4	10349684.21	3.55E-06	1.919069824	0.852	5.57E-06
COC(=O)[C@]12CC3=C(C1=NN(CO2)C(=O)N(C4=CC=C(C=C4)OC(F)(F)F)C(=O)OC)C=CC(=C3)Cl	indoxacarb	analyte	rice	4	172.7	2221153.7	9.87E-08	2.363828672	6.052	8.47E-07
CC1=C(C(=CC=C1)C)N(C(=O)COC)N2CCOC2=O	oxadixyl	analyte	rice	4	118.4	2971748.71	3.60E-07	2.839812489	3.393	3.27E-07
CCOP(=S)(OCC)OC1=NN(C(=O)C=C1)C2=CC=CC=C2	pyridaphenthion	analyte	rice	4	124.4	7218814.46	2.94E-07	2.938004345	5.031	6.97E-07
CCOP(=O)(OCC)O/C(=C\Cl)/C1=C(C=C(C=C1)Cl)Cl	chlorfenrinphos	analyte	rice	4	266.9	621170.09	5.59E-08	2.467461675	5.453	3.03E-07
CC1=C[C@@H]2[C@](CC1)([C@]3([C@@H]([C@H]([C@H]([C@]34CO4)O2)O)OC(=O)C)C)COC(=O)C	diacetoxyscirpenol	analyte	rice	4	125.3	444391.26	1.64E-07	3.206824295	3.368	2.65E-08
COC1=C2C3=C(C(=O)CC3)C(=O)OC2=C4[C@@H]5C=CO[C@@H]5OC4=C1	aflatoxin B1	analyte	rice	4	121.9	6282900.44	3.20E-07	2.883138725	3.583	6.57E-07
CC1=C[C@@H]2[C@]([C@@H](C1=O)O)([C@]3(C[C@H]([C@H]([C@@]34CO4)O2)O)C)COC(=O)C	deoxynivalenol-15-acetate	analyte	rice	5	122.4	1770811.96	3.49E-06	3.093081743	2.476	1.27E-07
CC1=C(N=C(N=C1OC(=O)N(C)C)NC)C	pirimicarb-desmethyl	analyte	rice	5	113.7	19257054.78	1.78E-07	2.658170675	1.713	2.83E-06
CN1C(=C(C(=N1)Cl)C(=O)OC)S(=O)(=O)NC(=O)NC2=NC(=CC(=N2)OC)OC	halosulfuron-methy	analyte	rice	5	166.4	12441996.93	1.15E-06	2.494981824	4.932	3.60E-06
CCOP(=S)(OCC)SCN1C2=C(C=C(C=C2)Cl)OC1=O	phosalone	analyte	rice	5	168.9	5837032.8	2.72E-06	2.676418742	5.975	1.23E-06
COP(=O)(OC)OC1=CC=C(C=C1)[N+](=O)[O-]	paraoxon-methyl	analyte	rice	5	111	5910201.16	8.10E-07	1.813244946	3.434	3.95E-06
CCOP(=O)(OCC)OP(=O)(OCC)OCC	TEPP	analyte	rice	5	111.1	8859349.99	6.89E-07	2.955941017	3.103	7.39E-07
CCOP(=O)(NC(C)C)OC1=CC(=C(C=C1)S(=O)C)C	fenamiphos-sulfoxide	analyte	rice	5	122.7	11984432.82	6.27E-07	3.206096191	3.148	7.00E-07
CC1=C(C=CC(=C1)OP(=S)(OC)OC)S(=O)C	fenthion-sulfoxide	analyte	rice	5	124.6	38005142.46	1.70E-06	2.780628156	3.84	4.90E-06
CCOC(=O)NCCOC1=CC=C(C=C1)OC2=CC=CC=C2	fenoxycarb	analyte	rice	5	121.9	6527277.13	6.64E-07	2.948225122	5.28	6.06E-07
CC1=CC(=C(C(=C1)Cl)OP(=S)(OC)OC)Cl	tolclofos-methyl	analyte	rice	5	204.5	9943739.81	6.67E-06	2.425763374	5.958	4.01E-06
CCCCC(CN1C=NC=N1)(C#N)C2=CC=C(C=C2)Cl	myclobutanil	analyte	rice	5	158.3	10274777.31	4.46E-07	3.210611248	4.882	7.68E-07
CC1=C(C(=CC=C1)C)N(CN2C=CC=N2)C(=O)CCl	metazachlor	analyte	rice	5	156.1	7898950.59	7.22E-07	3.236123624	4.344	5.56E-07
C1C(C(C(=O)N1C2=CC=CC(=C2)C(F)(F)F)Cl)CCl	flurochloridone	analyte	rice	5	200.7	4046091.2	3.22E-06	2.097104268	5.304	2.92E-06
CCOC1=C(C=CC(=C1)OC2=C(C=C(C=C2)C(F)(F)F)Cl)[N+](=O)[O-]	oxyfluorfen	analyte	rice	5	157.8	1134432.58	2.77E-06	2.602332515	6.416	2.56E-07
CCC1=CC=CC(=C1N(COCC)C(=O)CCl)C	acetochlor	analyte	rice	5	150.6	15637777.22	3.72E-06	2.908792357	5.275	1.93E-06
C1=CC=C(C(=C1)C(C2=CC=C(C=C2)F)(C3=CN=CN=C3)O)Cl	nuarimol	analyte	rice	5	160.5	6805421.91	6.37E-07	3.018155243	4.508	7.32E-07
CCCCC(CN1C=NC=N1)(C2=C(C=C(C=C2)Cl)Cl)O	hexaconazole	analyte	rice	5	206.6	10115916.8	6.39E-07	3.412810227	5.208	6.83E-07
CC1=CC(=CC2=C1C3=CC(=CC(=C3C(=O)O2)O)OC)O	alternariol-mono	analyte	rice	5	119	1375838.36	3.68E-06	2.551548229	4.742	2.57E-07
CCCCCCCCSC(=O)OC1=CC(=NN=C1C2=CC=CC=C2)Cl	pyridate	analyte	rice	5	173.2	1183989.78	2.35E-07	3.504330728	7.489	5.67E-08
C1=CC=C2C(=C1)C=CC=C2CC(=O)N	1-naphthylacetamide	analyte	rice	5	114.5	5201499.3	5.40E-07	2.900549908	3.144	4.95E-07
COC(=O)N(C1=CC=CC=C1COC2=NN(C=C2)C3=CC=C(C=C3)Cl)OC	pyraclostrobin	analyte	rice	5	166.1	18365519.24	2.58E-07	3.435486125	5.842	9.56E-07
COC1=C2C3=C(C(=O)OCC3)C(=O)OC2=C4C5C=COC5OC4=C1	aflatoxin G1	analyte	rice	5	122.2	1313586.91	1.49E-07	2.849346415	3.368	1.46E-07
C1=CC=C(C(=C1)C2=NN=C(N=N2)C3=CC=CC=C3Cl)Cl	clofenfezine	analyte	rice	5	206.7	9679045.5	1.66E-06	2.770093326	5.95	2.11E-06
FC(F)C(F)(F)OCC(Cn1cncn1)c2ccc(Cl)cc2Cl	tetraconazole	analyte	rice	5	204.3	13436165.36	6.55E-07	3.163717292	5.015	1.41E-06
CC1(CON(C1=O)CC2=CC=CC=C2Cl)C	clomazone	analyte	rice	5	152.2	3218716.83	1.67E-07	3.129962876	4.452	2.68E-07
CCCOC(=O)NCCCN(C)C	propamocarb	analyte	rice	5	111.8	22515148.03	2.13E-07	2.915037046	1.225	2.04E-06
CCC1=NN(C(=C1Cl)C(=O)NCC2=CC=C(C=C2)C(C)(C)C)C	tebufenpyrad	analyte	rice	5	163.3	1072028.86	7.20E-08	3.623245096	6.221	3.90E-08
CC(=NC#N)N(C)CC1=CN=C(C=C1)Cl	acetamiprid	analyte	rice	5	149.8	6867195.61	4.09E-07	2.547829946	2.789	1.63E-06
COP(=O)(N)SC	methamidophos	analyte	rice	5	108.4	25358845.77	7.09E-06	1.919069824	0.852	1.37E-05
COC(=O)[C@]12CC3=C(C1=NN(CO2)C(=O)N(C4=CC=C(C=C4)OC(F)(F)F)C(=O)OC)C=CC(=C3)Cl	indoxacarb	analyte	rice	5	172.7	4809307.09	1.97E-07	2.363828672	6.052	1.83E-06
CC1=C(C(=CC=C1)C)N(C(=O)COC)N2CCOC2=O	oxadixyl	analyte	rice	5	118.4	5917472.32	7.19E-07	2.839812489	3.393	6.50E-07
CCOP(=S)(OCC)OC1=NN(C(=O)C=C1)C2=CC=CC=C2	pyridaphenthion	analyte	rice	5	124.4	13370397.11	5.88E-07	2.938004345	5.031	1.29E-06
CCOP(=O)(OCC)O/C(=C\Cl)/C1=C(C=C(C=C1)Cl)Cl	chlorfenrinphos	analyte	rice	5	266.9	1191163.62	1.12E-07	2.467461675	5.453	5.81E-07
CC1=C[C@@H]2[C@](CC1)([C@]3([C@@H]([C@H]([C@H]([C@]34CO4)O2)O)OC(=O)C)C)COC(=O)C	diacetoxyscirpenol	analyte	rice	5	125.3	774379.14	3.28E-07	3.206824295	3.368	4.61E-08
COC1=C2C3=C(C(=O)CC3)C(=O)OC2=C4[C@@H]5C=CO[C@@H]5OC4=C1	aflatoxin B1	analyte	rice	5	121.9	9644457.08	6.41E-07	2.883138725	3.583	1.01E-06
CC1=C[C@@H]2[C@]([C@@H](C1=O)O)([C@]3(C[C@H]([C@H]([C@@]34CO4)O2)O)C)COC(=O)C	deoxynivalenol-15-acetate	analyte	rice	6	122.4	3518286.51	8.72E-06	3.093081743	2.476	2.52E-07
CC1=C(N=C(N=C1OC(=O)N(C)C)NC)C	pirimicarb-desmethyl	analyte	rice	6	113.7	45068095.32	4.46E-07	2.658170675	1.713	6.62E-06
CN1C(=C(C(=N1)Cl)C(=O)OC)S(=O)(=O)NC(=O)NC2=NC(=CC(=N2)OC)OC	halosulfuron-methy	analyte	rice	6	166.4	30342721.75	2.88E-06	2.494981824	4.932	8.78E-06
CCOP(=S)(OCC)SCN1C2=C(C=C(C=C2)Cl)OC1=O	phosalone	analyte	rice	6	168.9	12916059.1	6.81E-06	2.676418742	5.975	2.73E-06
COP(=O)(OC)OC1=CC=C(C=C1)[N+](=O)[O-]	paraoxon-methyl	analyte	rice	6	111	13164098.39	2.02E-06	1.813244946	3.434	8.80E-06
CCOP(=O)(OCC)OP(=O)(OCC)OCC	TEPP	analyte	rice	6	111.1	20276176.38	1.72E-06	2.955941017	3.103	1.69E-06
CCOP(=O)(NC(C)C)OC1=CC(=C(C=C1)S(=O)C)C	fenamiphos-sulfoxide	analyte	rice	6	122.7	27519076.01	1.57E-06	3.206096191	3.148	1.61E-06
CC1=C(C=CC(=C1)OP(=S)(OC)OC)S(=O)C	fenthion-sulfoxide	analyte	rice	6	124.6	78056844.81	4.25E-06	2.780628156	3.84	1.01E-05
CCOC(=O)NCCOC1=CC=C(C=C1)OC2=CC=CC=C2	fenoxycarb	analyte	rice	6	121.9	13026365.65	1.66E-06	2.948225122	5.28	1.21E-06
CC1=CC(=C(C(=C1)Cl)OP(=S)(OC)OC)Cl	tolclofos-methyl	analyte	rice	6	204.5	23250674.31	1.67E-05	2.425763374	5.958	9.38E-06
CCCCC(CN1C=NC=N1)(C#N)C2=CC=C(C=C2)Cl	myclobutanil	analyte	rice	6	158.3	24445346.97	1.11E-06	3.210611248	4.882	1.83E-06
CC1=C(C(=CC=C1)C)N(CN2C=CC=N2)C(=O)CCl	metazachlor	analyte	rice	6	156.1	18926515.6	1.80E-06	3.236123624	4.344	1.33E-06
C1C(C(C(=O)N1C2=CC=CC(=C2)C(F)(F)F)Cl)CCl	flurochloridone	analyte	rice	6	200.7	9081852.13	8.04E-06	2.097104268	5.304	6.55E-06
CCOC1=C(C=CC(=C1)OC2=C(C=C(C=C2)C(F)(F)F)Cl)[N+](=O)[O-]	oxyfluorfen	analyte	rice	6	157.8	2745435.1	6.92E-06	2.602332515	6.416	6.20E-07
CCC1=CC=CC(=C1N(COCC)C(=O)CCl)C	acetochlor	analyte	rice	6	150.6	37268748.53	9.29E-06	2.908792357	5.275	4.59E-06
C1=CC=C(C(=C1)C(C2=CC=C(C=C2)F)(C3=CN=CN=C3)O)Cl	nuarimol	analyte	rice	6	160.5	15349323.74	1.59E-06	3.018155243	4.508	1.65E-06
CCCCC(CN1C=NC=N1)(C2=C(C=C(C=C2)Cl)Cl)O	hexaconazole	analyte	rice	6	206.6	22141999.22	1.60E-06	3.412810227	5.208	1.49E-06
CC1=CC(=CC2=C1C3=CC(=CC(=C3C(=O)O2)O)OC)O	alternariol-mono	analyte	rice	6	119	3544167.43	9.19E-06	2.551548229	4.742	6.62E-07
CCCCCCCCSC(=O)OC1=CC(=NN=C1C2=CC=CC=C2)Cl	pyridate	analyte	rice	6	173.2	3002673.52	5.87E-07	3.504330728	7.489	1.44E-07
C1=CC=C2C(=C1)C=CC=C2CC(=O)N	1-naphthylacetamide	analyte	rice	6	114.5	10677122.23	1.35E-06	2.900549908	3.144	1.02E-06
COC(=O)N(C1=CC=CC=C1COC2=NN(C=C2)C3=CC=C(C=C3)Cl)OC	pyraclostrobin	analyte	rice	6	166.1	39879323.37	6.46E-07	3.435486125	5.842	2.08E-06
COC1=C2C3=C(C(=O)OCC3)C(=O)OC2=C4C5C=COC5OC4=C1	aflatoxin G1	analyte	rice	6	122.2	2960332.86	3.73E-07	2.849346415	3.368	3.30E-07
C1=CC=C(C(=C1)C2=NN=C(N=N2)C3=CC=CC=C3Cl)Cl	clofenfezine	analyte	rice	6	206.7	24783437.62	4.14E-06	2.770093326	5.95	5.40E-06
FC(F)C(F)(F)OCC(Cn1cncn1)c2ccc(Cl)cc2Cl	tetraconazole	analyte	rice	6	204.3	29431162.19	1.64E-06	3.163717292	5.015	3.09E-06
CC1(CON(C1=O)CC2=CC=CC=C2Cl)C	clomazone	analyte	rice	6	152.2	7636293.87	4.18E-07	3.129962876	4.452	6.36E-07
CCCOC(=O)NCCCN(C)C	propamocarb	analyte	rice	6	111.8	46238497.29	5.31E-07	2.915037046	1.225	4.18E-06
CCC1=NN(C(=C1Cl)C(=O)NCC2=CC=C(C=C2)C(C)(C)C)C	tebufenpyrad	analyte	rice	6	163.3	3230618.94	1.80E-07	3.623245096	6.221	1.17E-07
CC(=NC#N)N(C)CC1=CN=C(C=C1)Cl	acetamiprid	analyte	rice	6	149.8	14496020.31	1.02E-06	2.547829946	2.789	3.43E-06
COP(=O)(N)SC	methamidophos	analyte	rice	6	108.4	43853661.81	1.77E-05	1.919069824	0.852	2.36E-05
COC(=O)[C@]12CC3=C(C1=NN(CO2)C(=O)N(C4=CC=C(C=C4)OC(F)(F)F)C(=O)OC)C=CC(=C3)Cl	indoxacarb	analyte	rice	6	172.7	11732012.89	4.93E-07	2.363828672	6.052	4.48E-06
CC1=C(C(=CC=C1)C)N(C(=O)COC)N2CCOC2=O	oxadixyl	analyte	rice	6	118.4	14303530.61	1.80E-06	2.839812489	3.393	1.57E-06
CCOP(=S)(OCC)OC1=NN(C(=O)C=C1)C2=CC=CC=C2	pyridaphenthion	analyte	rice	6	124.4	34507346.57	1.47E-06	2.938004345	5.031	3.33E-06
CCOP(=O)(OCC)O/C(=C\Cl)/C1=C(C=C(C=C1)Cl)Cl	chlorfenrinphos	analyte	rice	6	266.9	3163125.84	2.79E-07	2.467461675	5.453	1.54E-06
CC1=C[C@@H]2[C@](CC1)([C@]3([C@@H]([C@H]([C@H]([C@]34CO4)O2)O)OC(=O)C)C)COC(=O)C	diacetoxyscirpenol	analyte	rice	6	125.3	1327916.67	8.19E-07	3.206824295	3.368	7.91E-08
COC1=C2C3=C(C(=O)CC3)C(=O)OC2=C4[C@@H]5C=CO[C@@H]5OC4=C1	aflatoxin B1	analyte	rice	6	121.9	22035153.48	1.60E-06	2.883138725	3.583	2.30E-06
CC1=C[C@@H]2[C@]([C@@H](C1=O)O)([C@]3(C[C@H]([C@H]([C@@]34CO4)O2)O)C)COC(=O)C	deoxynivalenol-15-acetate	analyte	rice	7	122.4	5806449.8	1.74E-05	3.093081743	2.476	4.16E-07
CC1=C(N=C(N=C1OC(=O)N(C)C)NC)C	pirimicarb-desmethyl	analyte	rice	7	113.7	74203699.63	8.92E-07	2.658170675	1.713	1.09E-05
CN1C(=C(C(=N1)Cl)C(=O)OC)S(=O)(=O)NC(=O)NC2=NC(=CC(=N2)OC)OC	halosulfuron-methy	analyte	rice	7	166.4	57249847.89	5.76E-06	2.494981824	4.932	1.66E-05
CCOP(=S)(OCC)SCN1C2=C(C=C(C=C2)Cl)OC1=O	phosalone	analyte	rice	7	168.9	22709036.22	1.36E-05	2.676418742	5.975	4.79E-06
COP(=O)(OC)OC1=CC=C(C=C1)[N+](=O)[O-]	paraoxon-methyl	analyte	rice	7	111	24316042.24	4.05E-06	1.813244946	3.434	1.63E-05
CCOP(=O)(OCC)OP(=O)(OCC)OCC	TEPP	analyte	rice	7	111.1	41056750.78	3.45E-06	2.955941017	3.103	3.43E-06
CCOP(=O)(NC(C)C)OC1=CC(=C(C=C1)S(=O)C)C	fenamiphos-sulfoxide	analyte	rice	7	122.7	51177669.23	3.13E-06	3.206096191	3.148	2.99E-06
CC1=C(C=CC(=C1)OP(=S)(OC)OC)S(=O)C	fenthion-sulfoxide	analyte	rice	7	124.6	146243254.4	8.50E-06	2.780628156	3.84	1.88E-05
CCOC(=O)NCCOC1=CC=C(C=C1)OC2=CC=CC=C2	fenoxycarb	analyte	rice	7	121.9	22438242.05	3.32E-06	2.948225122	5.28	2.08E-06
CC1=CC(=C(C(=C1)Cl)OP(=S)(OC)OC)Cl	tolclofos-methyl	analyte	rice	7	204.5	35116966.92	3.33E-05	2.425763374	5.958	1.42E-05
CCCCC(CN1C=NC=N1)(C#N)C2=CC=C(C=C2)Cl	myclobutanil	analyte	rice	7	158.3	44675406.1	2.23E-06	3.210611248	4.882	3.34E-06
CC1=C(C(=CC=C1)C)N(CN2C=CC=N2)C(=O)CCl	metazachlor	analyte	rice	7	156.1	37088851.21	3.61E-06	3.236123624	4.344	2.61E-06
C1C(C(C(=O)N1C2=CC=CC(=C2)C(F)(F)F)Cl)CCl	flurochloridone	analyte	rice	7	200.7	14297700.15	1.61E-05	2.097104268	5.304	1.03E-05
CCOC1=C(C=CC(=C1)OC2=C(C=C(C=C2)C(F)(F)F)Cl)[N+](=O)[O-]	oxyfluorfen	analyte	rice	7	157.8	5016012.12	1.38E-05	2.602332515	6.416	1.13E-06
CCC1=CC=CC(=C1N(COCC)C(=O)CCl)C	acetochlor	analyte	rice	7	150.6	64236034.73	1.86E-05	2.908792357	5.275	7.92E-06
C1=CC=C(C(=C1)C(C2=CC=C(C=C2)F)(C3=CN=CN=C3)O)Cl	nuarimol	analyte	rice	7	160.5	29778587.48	3.18E-06	3.018155243	4.508	3.20E-06
CCCCC(CN1C=NC=N1)(C2=C(C=C(C=C2)Cl)Cl)O	hexaconazole	analyte	rice	7	206.6	41356860.65	3.19E-06	3.412810227	5.208	2.79E-06
CC1=CC(=CC2=C1C3=CC(=CC(=C3C(=O)O2)O)OC)O	alternariol-mono	analyte	rice	7	119	7665899.5	1.84E-05	2.551548229	4.742	1.43E-06
CCCCCCCCSC(=O)OC1=CC(=NN=C1C2=CC=CC=C2)Cl	pyridate	analyte	rice	7	173.2	5675104.7	1.17E-06	3.504330728	7.489	2.72E-07
C1=CC=C2C(=C1)C=CC=C2CC(=O)N	1-naphthylacetamide	analyte	rice	7	114.5	17896012.2	2.70E-06	2.900549908	3.144	1.70E-06
COC(=O)N(C1=CC=CC=C1COC2=NN(C=C2)C3=CC=C(C=C3)Cl)OC	pyraclostrobin	analyte	rice	7	166.1	75029618.69	1.29E-06	3.435486125	5.842	3.91E-06
COC1=C2C3=C(C(=O)OCC3)C(=O)OC2=C4C5C=COC5OC4=C1	aflatoxin G1	analyte	rice	7	122.2	5137302.55	7.47E-07	2.849346415	3.368	5.73E-07
C1=CC=C(C(=C1)C2=NN=C(N=N2)C3=CC=CC=C3Cl)Cl	clofenfezine	analyte	rice	7	206.7	37444533.31	8.28E-06	2.770093326	5.95	8.16E-06
FC(F)C(F)(F)OCC(Cn1cncn1)c2ccc(Cl)cc2Cl	tetraconazole	analyte	rice	7	204.3	58221471.16	3.27E-06	3.163717292	5.015	6.12E-06
CC1(CON(C1=O)CC2=CC=CC=C2Cl)C	clomazone	analyte	rice	7	152.2	13214020.36	8.37E-07	3.129962876	4.452	1.10E-06
CCCOC(=O)NCCCN(C)C	propamocarb	analyte	rice	7	111.8	88057940.21	1.06E-06	2.915037046	1.225	7.97E-06
CCC1=NN(C(=C1Cl)C(=O)NCC2=CC=C(C=C2)C(C)(C)C)C	tebufenpyrad	analyte	rice	7	163.3	6456361.68	3.60E-07	3.623245096	6.221	2.35E-07
CC(=NC#N)N(C)CC1=CN=C(C=C1)Cl	acetamiprid	analyte	rice	7	149.8	25618858.32	2.05E-06	2.547829946	2.789	6.06E-06
COP(=O)(N)SC	methamidophos	analyte	rice	7	108.4	77533026.83	3.55E-05	1.919069824	0.852	4.18E-05
COC(=O)[C@]12CC3=C(C1=NN(CO2)C(=O)N(C4=CC=C(C=C4)OC(F)(F)F)C(=O)OC)C=CC(=C3)Cl	indoxacarb	analyte	rice	7	172.7	21123452.47	9.87E-07	2.363828672	6.052	8.06E-06
CC1=C(C(=CC=C1)C)N(C(=O)COC)N2CCOC2=O	oxadixyl	analyte	rice	7	118.4	27634130.12	3.60E-06	2.839812489	3.393	3.04E-06
CCOP(=S)(OCC)OC1=NN(C(=O)C=C1)C2=CC=CC=C2	pyridaphenthion	analyte	rice	7	124.4	62787960.5	2.94E-06	2.938004345	5.031	6.06E-06
CCOP(=O)(OCC)O/C(=C\Cl)/C1=C(C=C(C=C1)Cl)Cl	chlorfenrinphos	analyte	rice	7	266.9	5460482.78	5.59E-07	2.467461675	5.453	2.67E-06
CC1=C[C@@H]2[C@](CC1)([C@]3([C@@H]([C@H]([C@H]([C@]34CO4)O2)O)OC(=O)C)C)COC(=O)C	diacetoxyscirpenol	analyte	rice	7	125.3	2392544.97	1.64E-06	3.206824295	3.368	1.43E-07
COC1=C2C3=C(C(=O)CC3)C(=O)OC2=C4[C@@H]5C=CO[C@@H]5OC4=C1	aflatoxin B1	analyte	rice	7	121.9	36439594.89	3.20E-06	2.883138725	3.583	3.81E-06
CC1=C[C@@H]2[C@]([C@@H](C1=O)O)([C@]3(C[C@H]([C@H]([C@@]34CO4)O2)O)C)COC(=O)C	deoxynivalenol-15-acetate	analyte	rice	8	122.4	10215145.76	3.49E-05	3.093081743	2.476	7.31E-07
CC1=C(N=C(N=C1OC(=O)N(C)C)NC)C	pirimicarb-desmethyl	analyte	rice	8	113.7	139743482.3	1.78E-06	2.658170675	1.713	2.05E-05
CN1C(=C(C(=N1)Cl)C(=O)OC)S(=O)(=O)NC(=O)NC2=NC(=CC(=N2)OC)OC	halosulfuron-methy	analyte	rice	8	166.4	100737508.6	1.15E-05	2.494981824	4.932	2.92E-05
CCOP(=S)(OCC)SCN1C2=C(C=C(C=C2)Cl)OC1=O	phosalone	analyte	rice	8	168.9	36430349.81	2.72E-05	2.676418742	5.975	7.69E-06
COP(=O)(OC)OC1=CC=C(C=C1)[N+](=O)[O-]	paraoxon-methyl	analyte	rice	8	111	42445931.24	8.10E-06	1.813244946	3.434	2.84E-05
CCOP(=O)(OCC)OP(=O)(OCC)OCC	TEPP	analyte	rice	8	111.1	67861896.9	6.89E-06	2.955941017	3.103	5.66E-06
CCOP(=O)(NC(C)C)OC1=CC(=C(C=C1)S(=O)C)C	fenamiphos-sulfoxide	analyte	rice	8	122.7	85893367.84	6.27E-06	3.206096191	3.148	5.02E-06
CC1=C(C=CC(=C1)OP(=S)(OC)OC)S(=O)C	fenthion-sulfoxide	analyte	rice	8	124.6	250006551.3	1.70E-05	2.780628156	3.84	3.22E-05
CCOC(=O)NCCOC1=CC=C(C=C1)OC2=CC=CC=C2	fenoxycarb	analyte	rice	8	121.9	32579291.6	6.64E-06	2.948225122	5.28	3.02E-06
CC1=CC(=C(C(=C1)Cl)OP(=S)(OC)OC)Cl	tolclofos-methyl	analyte	rice	8	204.5	61149379.43	6.67E-05	2.425763374	5.958	2.47E-05
CCCCC(CN1C=NC=N1)(C#N)C2=CC=C(C=C2)Cl	myclobutanil	analyte	rice	8	158.3	80497009.88	4.46E-06	3.210611248	4.882	6.02E-06
CC1=C(C(=CC=C1)C)N(CN2C=CC=N2)C(=O)CCl	metazachlor	analyte	rice	8	156.1	56063046.21	7.22E-06	3.236123624	4.344	3.94E-06
C1C(C(C(=O)N1C2=CC=CC(=C2)C(F)(F)F)Cl)CCl	flurochloridone	analyte	rice	8	200.7	25350705.28	3.22E-05	2.097104268	5.304	1.83E-05
CCOC1=C(C=CC(=C1)OC2=C(C=C(C=C2)C(F)(F)F)Cl)[N+](=O)[O-]	oxyfluorfen	analyte	rice	8	157.8	8185804.72	2.77E-05	2.602332515	6.416	1.85E-06
CCC1=CC=CC(=C1N(COCC)C(=O)CCl)C	acetochlor	analyte	rice	8	150.6	103279753.5	3.72E-05	2.908792357	5.275	1.27E-05
C1=CC=C(C(=C1)C(C2=CC=C(C=C2)F)(C3=CN=CN=C3)O)Cl	nuarimol	analyte	rice	8	160.5	47533188.07	6.37E-06	3.018155243	4.508	5.12E-06
CCCCC(CN1C=NC=N1)(C2=C(C=C(C=C2)Cl)Cl)O	hexaconazole	analyte	rice	8	206.6	75754838.24	6.39E-06	3.412810227	5.208	5.11E-06
CC1=CC(=CC2=C1C3=CC(=CC(=C3C(=O)O2)O)OC)O	alternariol-mono	analyte	rice	8	119	12526202.55	3.68E-05	2.551548229	4.742	2.34E-06
CCCCCCCCSC(=O)OC1=CC(=NN=C1C2=CC=CC=C2)Cl	pyridate	analyte	rice	8	173.2	10561208.21	2.35E-06	3.504330728	7.489	5.06E-07
C1=CC=C2C(=C1)C=CC=C2CC(=O)N	1-naphthylacetamide	analyte	rice	8	114.5	27905014.92	5.40E-06	2.900549908	3.144	2.65E-06
COC(=O)N(C1=CC=CC=C1COC2=NN(C=C2)C3=CC=C(C=C3)Cl)OC	pyraclostrobin	analyte	rice	8	166.1	113830255.2	2.58E-06	3.435486125	5.842	5.93E-06
COC1=C2C3=C(C(=O)OCC3)C(=O)OC2=C4C5C=COC5OC4=C1	aflatoxin G1	analyte	rice	8	122.2	8636099.07	1.49E-06	2.849346415	3.368	9.63E-07
C1=CC=C(C(=C1)C2=NN=C(N=N2)C3=CC=CC=C3Cl)Cl	clofenfezine	analyte	rice	8	206.7	54171816.35	1.66E-05	2.770093326	5.95	1.18E-05
FC(F)C(F)(F)OCC(Cn1cncn1)c2ccc(Cl)cc2Cl	tetraconazole	analyte	rice	8	204.3	100761265.9	6.55E-06	3.163717292	5.015	1.06E-05
CC1(CON(C1=O)CC2=CC=CC=C2Cl)C	clomazone	analyte	rice	8	152.2	23439644.17	1.67E-06	3.129962876	4.452	1.95E-06
CCCOC(=O)NCCCN(C)C	propamocarb	analyte	rice	8	111.8	150692832.3	2.13E-06	2.915037046	1.225	1.36E-05
CCC1=NN(C(=C1Cl)C(=O)NCC2=CC=C(C=C2)C(C)(C)C)C	tebufenpyrad	analyte	rice	8	163.3	11824355.59	7.20E-07	3.623245096	6.221	4.30E-07
CC(=NC#N)N(C)CC1=CN=C(C=C1)Cl	acetamiprid	analyte	rice	8	149.8	44516982.39	4.09E-06	2.547829946	2.789	1.05E-05
COP(=O)(N)SC	methamidophos	analyte	rice	8	108.4	113696217.5	7.09E-05	1.919069824	0.852	6.12E-05
COC(=O)[C@]12CC3=C(C1=NN(CO2)C(=O)N(C4=CC=C(C=C4)OC(F)(F)F)C(=O)OC)C=CC(=C3)Cl	indoxacarb	analyte	rice	8	172.7	41158196.23	1.97E-06	2.363828672	6.052	1.57E-05
CC1=C(C(=CC=C1)C)N(C(=O)COC)N2CCOC2=O	oxadixyl	analyte	rice	8	118.4	52402300.01	7.19E-06	2.839812489	3.393	5.76E-06
CCOP(=S)(OCC)OC1=NN(C(=O)C=C1)C2=CC=CC=C2	pyridaphenthion	analyte	rice	8	124.4	104630693	5.88E-06	2.938004345	5.031	1.01E-05
CCOP(=O)(OCC)O/C(=C\Cl)/C1=C(C=C(C=C1)Cl)Cl	chlorfenrinphos	analyte	rice	8	266.9	9610773.23	1.12E-06	2.467461675	5.453	4.69E-06
CC1=C[C@@H]2[C@](CC1)([C@]3([C@@H]([C@H]([C@H]([C@]34CO4)O2)O)OC(=O)C)C)COC(=O)C	diacetoxyscirpenol	analyte	rice	8	125.3	3663343.76	3.28E-06	3.206824295	3.368	2.18E-07
COC1=C2C3=C(C(=O)CC3)C(=O)OC2=C4[C@@H]5C=CO[C@@H]5OC4=C1	aflatoxin B1	analyte	rice	8	121.9	58806652.02	6.41E-06	2.883138725	3.583	6.15E-06
CC1=C[C@@H]2[C@]([C@@H](C1=O)O)([C@]3(C[C@H]([C@H]([C@@]34CO4)O2)O)C)COC(=O)C	deoxynivalenol-15-acetate	analyte	rice	9	122.4	18307332.35	8.72E-05	3.093081743	2.476	1.31E-06
CC1=C(N=C(N=C1OC(=O)N(C)C)NC)C	pirimicarb-desmethyl	analyte	rice	9	113.7	299729713.2	4.46E-06	2.658170675	1.713	4.40E-05
CN1C(=C(C(=N1)Cl)C(=O)OC)S(=O)(=O)NC(=O)NC2=NC(=CC(=N2)OC)OC	halosulfuron-methy	analyte	rice	9	166.4	232915289.4	2.88E-05	2.494981824	4.932	6.74E-05
CCOP(=S)(OCC)SCN1C2=C(C=C(C=C2)Cl)OC1=O	phosalone	analyte	rice	9	168.9	59697041.05	6.81E-05	2.676418742	5.975	1.26E-05
COP(=O)(OC)OC1=CC=C(C=C1)[N+](=O)[O-]	paraoxon-methyl	analyte	rice	9	111	97617250.83	2.02E-05	1.813244946	3.434	6.53E-05
CCOP(=O)(OCC)OP(=O)(OCC)OCC	TEPP	analyte	rice	9	111.1	138266235.7	1.72E-05	2.955941017	3.103	1.15E-05
CCOP(=O)(NC(C)C)OC1=CC(=C(C=C1)S(=O)C)C	fenamiphos-sulfoxide	analyte	rice	9	122.7	177378627.8	1.57E-05	3.206096191	3.148	1.04E-05
CC1=C(C=CC(=C1)OP(=S)(OC)OC)S(=O)C	fenthion-sulfoxide	analyte	rice	9	124.6	529250641	4.25E-05	2.780628156	3.84	6.82E-05
CCOC(=O)NCCOC1=CC=C(C=C1)OC2=CC=CC=C2	fenoxycarb	analyte	rice	9	121.9	64636026.21	1.66E-05	2.948225122	5.28	6.00E-06
CC1=CC(=C(C(=C1)Cl)OP(=S)(OC)OC)Cl	tolclofos-methyl	analyte	rice	9	204.5	107026948.2	1.67E-04	2.425763374	5.958	4.32E-05
CCCCC(CN1C=NC=N1)(C#N)C2=CC=C(C=C2)Cl	myclobutanil	analyte	rice	9	158.3	177279243.3	1.11E-05	3.210611248	4.882	1.33E-05
CC1=C(C(=CC=C1)C)N(CN2C=CC=N2)C(=O)CCl	metazachlor	analyte	rice	9	156.1	118613024.7	1.80E-05	3.236123624	4.344	8.35E-06
C1C(C(C(=O)N1C2=CC=CC(=C2)C(F)(F)F)Cl)CCl	flurochloridone	analyte	rice	9	200.7	46097723.32	8.04E-05	2.097104268	5.304	3.32E-05
CCOC1=C(C=CC(=C1)OC2=C(C=C(C=C2)C(F)(F)F)Cl)[N+](=O)[O-]	oxyfluorfen	analyte	rice	9	157.8	17206155.67	6.92E-05	2.602332515	6.416	3.88E-06
CCC1=CC=CC(=C1N(COCC)C(=O)CCl)C	acetochlor	analyte	rice	9	150.6	195242611.8	9.29E-05	2.908792357	5.275	2.41E-05
C1=CC=C(C(=C1)C(C2=CC=C(C=C2)F)(C3=CN=CN=C3)O)Cl	nuarimol	analyte	rice	9	160.5	118345779.5	1.59E-05	3.018155243	4.508	1.27E-05
CCCCC(CN1C=NC=N1)(C2=C(C=C(C=C2)Cl)Cl)O	hexaconazole	analyte	rice	9	206.6	169761780.8	1.60E-05	3.412810227	5.208	1.15E-05
CC1=CC(=CC2=C1C3=CC(=CC(=C3C(=O)O2)O)OC)O	alternariol-mono	analyte	rice	9	119	29262874.46	9.19E-05	2.551548229	4.742	5.46E-06
CCCCCCCCSC(=O)OC1=CC(=NN=C1C2=CC=CC=C2)Cl	pyridate	analyte	rice	9	173.2	23557483.86	5.87E-06	3.504330728	7.489	1.13E-06
C1=CC=C2C(=C1)C=CC=C2CC(=O)N	1-naphthylacetamide	analyte	rice	9	114.5	62102152.09	1.35E-05	2.900549908	3.144	5.91E-06
COC(=O)N(C1=CC=CC=C1COC2=NN(C=C2)C3=CC=C(C=C3)Cl)OC	pyraclostrobin	analyte	rice	9	166.1	207820607.9	6.46E-06	3.435486125	5.842	1.08E-05
COC1=C2C3=C(C(=O)OCC3)C(=O)OC2=C4C5C=COC5OC4=C1	aflatoxin G1	analyte	rice	9	122.2	19712261.6	3.73E-06	2.849346415	3.368	2.20E-06
C1=CC=C(C(=C1)C2=NN=C(N=N2)C3=CC=CC=C3Cl)Cl	clofenfezine	analyte	rice	9	206.7	127842826.9	4.14E-05	2.770093326	5.95	2.78E-05
FC(F)C(F)(F)OCC(Cn1cncn1)c2ccc(Cl)cc2Cl	tetraconazole	analyte	rice	9	204.3	233825129.7	1.64E-05	3.163717292	5.015	2.46E-05
CC1(CON(C1=O)CC2=CC=CC=C2Cl)C	clomazone	analyte	rice	9	152.2	48252555.82	4.18E-06	3.129962876	4.452	4.02E-06
CCCOC(=O)NCCCN(C)C	propamocarb	analyte	rice	9	111.8	298885608.6	5.31E-06	2.915037046	1.225	2.70E-05
CCC1=NN(C(=C1Cl)C(=O)NCC2=CC=C(C=C2)C(C)(C)C)C	tebufenpyrad	analyte	rice	9	163.3	30411053.28	1.80E-06	3.623245096	6.221	1.11E-06
CC(=NC#N)N(C)CC1=CN=C(C=C1)Cl	acetamiprid	analyte	rice	9	149.8	100363600.6	1.02E-05	2.547829946	2.789	2.38E-05
COP(=O)(N)SC	methamidophos	analyte	rice	9	108.4	195803349.2	1.77E-04	1.919069824	0.852	1.05E-04
COC(=O)[C@]12CC3=C(C1=NN(CO2)C(=O)N(C4=CC=C(C=C4)OC(F)(F)F)C(=O)OC)C=CC(=C3)Cl	indoxacarb	analyte	rice	9	172.7	85256804.05	4.93E-06	2.363828672	6.052	3.25E-05
CC1=C(C(=CC=C1)C)N(C(=O)COC)N2CCOC2=O	oxadixyl	analyte	rice	9	118.4	72829747.83	1.80E-05	2.839812489	3.393	8.00E-06
CCOP(=S)(OCC)OC1=NN(C(=O)C=C1)C2=CC=CC=C2	pyridaphenthion	analyte	rice	9	124.4	245569195	1.47E-05	2.938004345	5.031	2.37E-05
CCOP(=O)(OCC)O/C(=C\Cl)/C1=C(C=C(C=C1)Cl)Cl	chlorfenrinphos	analyte	rice	9	266.9	19614097.14	2.79E-06	2.467461675	5.453	9.57E-06
CC1=C[C@@H]2[C@](CC1)([C@]3([C@@H]([C@H]([C@H]([C@]34CO4)O2)O)OC(=O)C)C)COC(=O)C	diacetoxyscirpenol	analyte	rice	9	125.3	8254840.13	8.19E-06	3.206824295	3.368	4.92E-07
COC1=C2C3=C(C(=O)CC3)C(=O)OC2=C4[C@@H]5C=CO[C@@H]5OC4=C1	aflatoxin B1	analyte	rice	9	121.9	111269939.3	1.60E-05	2.883138725	3.583	1.16E-05
CC1=C[C@@H]2[C@]([C@@H](C1=O)O)([C@]3(C[C@H]([C@H]([C@@]34CO4)O2)O)C)COC(=O)C	deoxynivalenol-15-acetate	analyte	rice	10	122.4	32010681.37	1.74E-04	3.093081743	2.476	2.29E-06
CC1=C(N=C(N=C1OC(=O)N(C)C)NC)C	pirimicarb-desmethyl	analyte	rice	10	113.7	484183734	8.92E-06	2.658170675	1.713	7.11E-05
CN1C(=C(C(=N1)Cl)C(=O)OC)S(=O)(=O)NC(=O)NC2=NC(=CC(=N2)OC)OC	halosulfuron-methy	analyte	rice	10	166.4	439210154.7	5.76E-05	2.494981824	4.932	1.27E-04
CCOP(=S)(OCC)SCN1C2=C(C=C(C=C2)Cl)OC1=O	phosalone	analyte	rice	10	168.9	79041591.06	1.36E-04	2.676418742	5.975	1.67E-05
COP(=O)(OC)OC1=CC=C(C=C1)[N+](=O)[O-]	paraoxon-methyl	analyte	rice	10	111	183683331.9	4.05E-05	1.813244946	3.434	1.23E-04
CCOP(=O)(OCC)OP(=O)(OCC)OCC	TEPP	analyte	rice	10	111.1	258508974.4	3.45E-05	2.955941017	3.103	2.16E-05
CCOP(=O)(NC(C)C)OC1=CC(=C(C=C1)S(=O)C)C	fenamiphos-sulfoxide	analyte	rice	10	122.7	324981069	3.13E-05	3.206096191	3.148	1.90E-05
CC1=C(C=CC(=C1)OP(=S)(OC)OC)S(=O)C	fenthion-sulfoxide	analyte	rice	10	124.6	877948198.3	8.50E-05	2.780628156	3.84	1.13E-04
CCOC(=O)NCCOC1=CC=C(C=C1)OC2=CC=CC=C2	fenoxycarb	analyte	rice	10	121.9	81714494.94	3.32E-05	2.948225122	5.28	7.59E-06
CC1=CC(=C(C(=C1)Cl)OP(=S)(OC)OC)Cl	tolclofos-methyl	analyte	rice	10	204.5	132387331.2	3.33E-04	2.425763374	5.958	5.34E-05
CCCCC(CN1C=NC=N1)(C#N)C2=CC=C(C=C2)Cl	myclobutanil	analyte	rice	10	158.3	327350152.4	2.23E-05	3.210611248	4.882	2.45E-05
CC1=C(C(=CC=C1)C)N(CN2C=CC=N2)C(=O)CCl	metazachlor	analyte	rice	10	156.1	223880521.9	3.61E-05	3.236123624	4.344	1.58E-05
C1C(C(C(=O)N1C2=CC=CC(=C2)C(F)(F)F)Cl)CCl	flurochloridone	analyte	rice	10	200.7	69065293	1.61E-04	2.097104268	5.304	4.98E-05
CCOC1=C(C=CC(=C1)OC2=C(C=C(C=C2)C(F)(F)F)Cl)[N+](=O)[O-]	oxyfluorfen	analyte	rice	10	157.8	24269475.54	1.38E-04	2.602332515	6.416	5.48E-06
CCC1=CC=CC(=C1N(COCC)C(=O)CCl)C	acetochlor	analyte	rice	10	150.6	294473792.4	1.86E-04	2.908792357	5.275	3.63E-05
C1=CC=C(C(=C1)C(C2=CC=C(C=C2)F)(C3=CN=CN=C3)O)Cl	nuarimol	analyte	rice	10	160.5	240047843.5	3.18E-05	3.018155243	4.508	2.58E-05
CCCCC(CN1C=NC=N1)(C2=C(C=C(C=C2)Cl)Cl)O	hexaconazole	analyte	rice	10	206.6	312026030	3.19E-05	3.412810227	5.208	2.11E-05
CC1=CC(=CC2=C1C3=CC(=CC(=C3C(=O)O2)O)OC)O	alternariol-mono	analyte	rice	10	119	50128880.15	1.84E-04	2.551548229	4.742	9.36E-06
CCCCCCCCSC(=O)OC1=CC(=NN=C1C2=CC=CC=C2)Cl	pyridate	analyte	rice	10	173.2	58569771.54	1.17E-05	3.504330728	7.489	2.80E-06
C1=CC=C2C(=C1)C=CC=C2CC(=O)N	1-naphthylacetamide	analyte	rice	10	114.5	91512483.1	2.70E-05	2.900549908	3.144	8.71E-06
COC(=O)N(C1=CC=CC=C1COC2=NN(C=C2)C3=CC=C(C=C3)Cl)OC	pyraclostrobin	analyte	rice	10	166.1	403702465.7	1.29E-05	3.435486125	5.842	2.10E-05
COC1=C2C3=C(C(=O)OCC3)C(=O)OC2=C4C5C=COC5OC4=C1	aflatoxin G1	analyte	rice	10	122.2	36282588.15	7.47E-06	2.849346415	3.368	4.04E-06
C1=CC=C(C(=C1)C2=NN=C(N=N2)C3=CC=CC=C3Cl)Cl	clofenfezine	analyte	rice	10	206.7	170782396.6	8.28E-05	2.770093326	5.95	3.72E-05
FC(F)C(F)(F)OCC(Cn1cncn1)c2ccc(Cl)cc2Cl	tetraconazole	analyte	rice	10	204.3	434148206	3.27E-05	3.163717292	5.015	4.56E-05
CC1(CON(C1=O)CC2=CC=CC=C2Cl)C	clomazone	analyte	rice	10	152.2	82989471.62	8.37E-06	3.129962876	4.452	6.91E-06
CCCOC(=O)NCCCN(C)C	propamocarb	analyte	rice	10	111.8	498253731.5	1.06E-05	2.915037046	1.225	4.51E-05
CCC1=NN(C(=C1Cl)C(=O)NCC2=CC=C(C=C2)C(C)(C)C)C	tebufenpyrad	analyte	rice	10	163.3	59701310.74	3.60E-06	3.623245096	6.221	2.17E-06
CC(=NC#N)N(C)CC1=CN=C(C=C1)Cl	acetamiprid	analyte	rice	10	149.8	173426245	2.05E-05	2.547829946	2.789	4.10E-05
COP(=O)(N)SC	methamidophos	analyte	rice	10	108.4	383516612.9	3.55E-04	1.919069824	0.852	2.07E-04
COC(=O)[C@]12CC3=C(C1=NN(CO2)C(=O)N(C4=CC=C(C=C4)OC(F)(F)F)C(=O)OC)C=CC(=C3)Cl	indoxacarb	analyte	rice	10	172.7	153366144.7	9.87E-06	2.363828672	6.052	5.85E-05
CC1=C(C(=CC=C1)C)N(C(=O)COC)N2CCOC2=O	oxadixyl	analyte	rice	10	118.4	154685131.2	3.60E-05	2.839812489	3.393	1.70E-05
CCOP(=S)(OCC)OC1=NN(C(=O)C=C1)C2=CC=CC=C2	pyridaphenthion	analyte	rice	10	124.4	434384300.6	2.94E-05	2.938004345	5.031	4.19E-05
CCOP(=O)(OCC)O/C(=C\Cl)/C1=C(C=C(C=C1)Cl)Cl	chlorfenrinphos	analyte	rice	10	266.9	31582887.95	5.59E-06	2.467461675	5.453	1.54E-05
CC1=C[C@@H]2[C@](CC1)([C@]3([C@@H]([C@H]([C@H]([C@]34CO4)O2)O)OC(=O)C)C)COC(=O)C	diacetoxyscirpenol	analyte	rice	10	125.3	12515709.73	1.64E-05	3.206824295	3.368	7.46E-07
COC1=C2C3=C(C(=O)CC3)C(=O)OC2=C4[C@@H]5C=CO[C@@H]5OC4=C1	aflatoxin B1	analyte	rice	10	121.9	206825971.2	3.20E-05	2.883138725	3.583	2.16E-05
CC1=C[C@@H]2[C@]([C@@H](C1=O)O)([C@]3(C[C@H]([C@H]([C@@]34CO4)O2)O)C)COC(=O)C	deoxynivalenol-15-acetate	analyte	wheat	1	122.4	67800.32	1.74E-07	3.093081743	2.476	4.85E-09
CC1=C(N=C(N=C1OC(=O)N(C)C)NC)C	pirimicarb-desmethyl	analyte	wheat	1	113.7	1245367.27	8.92E-09	2.658170675	1.713	1.83E-07
CN1C(=C(C(=N1)Cl)C(=O)OC)S(=O)(=O)NC(=O)NC2=NC(=CC(=N2)OC)OC	halosulfuron-methy	analyte	wheat	1	166.4	736594.88	5.76E-08	2.494981824	4.932	2.13E-07
CCOP(=S)(OCC)SCN1C2=C(C=C(C=C2)Cl)OC1=O	phosalone	analyte	wheat	1	168.9	674627.21	1.36E-07	2.676418742	5.975	1.42E-07
COP(=O)(OC)OC1=CC=C(C=C1)[N+](=O)[O-]	paraoxon-methyl	analyte	wheat	1	111	409091.03	4.05E-08	1.813244946	3.434	2.74E-07
CCOP(=O)(OCC)OP(=O)(OCC)OCC	TEPP	analyte	wheat	1	111.1	815364.42	3.45E-08	2.955941017	3.103	6.80E-08
CCOP(=O)(NC(C)C)OC1=CC(=C(C=C1)S(=O)C)C	fenamiphos-sulfoxide	analyte	wheat	1	122.7	631294.75	3.13E-08	3.206096191	3.148	3.69E-08
CC1=C(C=CC(=C1)OP(=S)(OC)OC)S(=O)C	fenthion-sulfoxide	analyte	wheat	1	124.6	2320932.59	8.50E-08	2.780628156	3.84	2.99E-07
CCOC(=O)NCCOC1=CC=C(C=C1)OC2=CC=CC=C2	fenoxycarb	analyte	wheat	1	121.9	0	3.32E-08	2.948225122	5.28	0
CC1=CC(=C(C(=C1)Cl)OP(=S)(OC)OC)Cl	tolclofos-methyl	analyte	wheat	1	204.5	0	3.33E-07	2.425763374	5.958	0
CCCCC(CN1C=NC=N1)(C#N)C2=CC=C(C=C2)Cl	myclobutanil	analyte	wheat	1	158.3	418458.52	2.23E-08	3.210611248	4.882	3.13E-08
CC1=C(C(=CC=C1)C)N(CN2C=CC=N2)C(=O)CCl	metazachlor	analyte	wheat	1	156.1	317992.36	3.61E-08	3.236123624	4.344	2.24E-08
C1C(C(C(=O)N1C2=CC=CC(=C2)C(F)(F)F)Cl)CCl	flurochloridone	analyte	wheat	1	200.7	220475.18	1.61E-07	2.097104268	5.304	1.59E-07
CCOC1=C(C=CC(=C1)OC2=C(C=C(C=C2)C(F)(F)F)Cl)[N+](=O)[O-]	oxyfluorfen	analyte	wheat	1	157.8	0	1.38E-07	2.602332515	6.416	0
CCC1=CC=CC(=C1N(COCC)C(=O)CCl)C	acetochlor	analyte	wheat	1	150.6	777187.71	1.86E-07	2.908792357	5.275	9.58E-08
C1=CC=C(C(=C1)C(C2=CC=C(C=C2)F)(C3=CN=CN=C3)O)Cl	nuarimol	analyte	wheat	1	160.5	639469.87	3.18E-08	3.018155243	4.508	6.88E-08
CCCCC(CN1C=NC=N1)(C2=C(C=C(C=C2)Cl)Cl)O	hexaconazole	analyte	wheat	1	206.6	451562.34	3.19E-08	3.412810227	5.208	3.05E-08
CC1=CC(=CC2=C1C3=CC(=CC(=C3C(=O)O2)O)OC)O	alternariol-mono	analyte	wheat	1	119	0	1.84E-07	2.551548229	4.742	0
CCCCCCCCSC(=O)OC1=CC(=NN=C1C2=CC=CC=C2)Cl	pyridate	analyte	wheat	1	173.2	300272.01	1.17E-08	3.504330728	7.489	1.44E-08
C1=CC=C2C(=C1)C=CC=C2CC(=O)N	1-naphthylacetamide	analyte	wheat	1	114.5	379019.24	2.70E-08	2.900549908	3.144	3.61E-08
COC(=O)N(C1=CC=CC=C1COC2=NN(C=C2)C3=CC=C(C=C3)Cl)OC	pyraclostrobin	analyte	wheat	1	166.1	937402.56	1.29E-08	3.435486125	5.842	4.88E-08
COC1=C2C3=C(C(=O)OCC3)C(=O)OC2=C4C5C=COC5OC4=C1	aflatoxin G1	analyte	wheat	1	122.2	101690.22	7.47E-09	2.849346415	3.368	1.13E-08
C1=CC=C(C(=C1)C2=NN=C(N=N2)C3=CC=CC=C3Cl)Cl	clofenfezine	analyte	wheat	1	206.7	621386.26	8.28E-08	2.770093326	5.95	1.35E-07
FC(F)C(F)(F)OCC(Cn1cncn1)c2ccc(Cl)cc2Cl	tetraconazole	analyte	wheat	1	204.3	633856.62	3.27E-08	3.163717292	5.015	6.66E-08
CC1(CON(C1=O)CC2=CC=CC=C2Cl)C	clomazone	analyte	wheat	1	152.2	224540.57	8.37E-09	3.129962876	4.452	1.87E-08
CCCOC(=O)NCCCN(C)C	propamocarb	analyte	wheat	1	111.8	672198.85	1.06E-08	2.915037046	1.225	6.08E-08
CCC1=NN(C(=C1Cl)C(=O)NCC2=CC=C(C=C2)C(C)(C)C)C	tebufenpyrad	analyte	wheat	1	163.3	74254.93	3.60E-09	3.623245096	6.221	2.70E-09
CC(=NC#N)N(C)CC1=CN=C(C=C1)Cl	acetamiprid	analyte	wheat	1	149.8	1111821.78	2.05E-08	2.547829946	2.789	2.63E-07
COP(=O)(N)SC	methamidophos	analyte	wheat	1	108.4	1395684.31	3.55E-07	1.919069824	0.852	7.52E-07
COC(=O)[C@]12CC3=C(C1=NN(CO2)C(=O)N(C4=CC=C(C=C4)OC(F)(F)F)C(=O)OC)C=CC(=C3)Cl	indoxacarb	analyte	wheat	1	172.7	186515.14	9.87E-09	2.363828672	6.052	7.12E-08
CC1=C(C(=CC=C1)C)N(C(=O)COC)N2CCOC2=O	oxadixyl	analyte	wheat	1	118.4	394992.66	3.60E-08	2.839812489	3.393	4.34E-08
CCOP(=S)(OCC)OC1=NN(C(=O)C=C1)C2=CC=CC=C2	pyridaphenthion	analyte	wheat	1	124.4	683389.43	2.94E-08	2.938004345	5.031	6.60E-08
CCOP(=O)(OCC)O/C(=C\Cl)/C1=C(C=C(C=C1)Cl)Cl	chlorfenrinphos	analyte	wheat	1	266.9	91492.14	5.59E-09	2.467461675	5.453	4.47E-08
CC1=C[C@@H]2[C@](CC1)([C@]3([C@@H]([C@H]([C@H]([C@]34CO4)O2)O)OC(=O)C)C)COC(=O)C	diacetoxyscirpenol	analyte	wheat	1	125.3	259999.7	1.64E-08	3.206824295	3.368	1.55E-08
COC1=C2C3=C(C(=O)CC3)C(=O)OC2=C4[C@@H]5C=CO[C@@H]5OC4=C1	aflatoxin B1	analyte	wheat	1	121.9	779205.76	3.20E-08	2.883138725	3.583	8.15E-08
CC1=C[C@@H]2[C@]([C@@H](C1=O)O)([C@]3(C[C@H]([C@H]([C@@]34CO4)O2)O)C)COC(=O)C	deoxynivalenol-15-acetate	analyte	wheat	2	122.4	154939.39	3.49E-07	3.093081743	2.476	1.11E-08
CC1=C(N=C(N=C1OC(=O)N(C)C)NC)C	pirimicarb-desmethyl	analyte	wheat	2	113.7	2973933.99	1.78E-08	2.658170675	1.713	4.37E-07
CN1C(=C(C(=N1)Cl)C(=O)OC)S(=O)(=O)NC(=O)NC2=NC(=CC(=N2)OC)OC	halosulfuron-methy	analyte	wheat	2	166.4	1432160.6	1.15E-07	2.494981824	4.932	4.15E-07
CCOP(=S)(OCC)SCN1C2=C(C=C(C=C2)Cl)OC1=O	phosalone	analyte	wheat	2	168.9	771326.18	2.72E-07	2.676418742	5.975	1.63E-07
COP(=O)(OC)OC1=CC=C(C=C1)[N+](=O)[O-]	paraoxon-methyl	analyte	wheat	2	111	797004.13	8.10E-08	1.813244946	3.434	5.33E-07
CCOP(=O)(OCC)OP(=O)(OCC)OCC	TEPP	analyte	wheat	2	111.1	1081401.97	6.89E-08	2.955941017	3.103	9.02E-08
CCOP(=O)(NC(C)C)OC1=CC(=C(C=C1)S(=O)C)C	fenamiphos-sulfoxide	analyte	wheat	2	122.7	1248122.8	6.27E-08	3.206096191	3.148	7.29E-08
CC1=C(C=CC(=C1)OP(=S)(OC)OC)S(=O)C	fenthion-sulfoxide	analyte	wheat	2	124.6	4412083.52	1.70E-07	2.780628156	3.84	5.68E-07
CCOC(=O)NCCOC1=CC=C(C=C1)OC2=CC=CC=C2	fenoxycarb	analyte	wheat	2	121.9	0	6.64E-08	2.948225122	5.28	0
CC1=CC(=C(C(=C1)Cl)OP(=S)(OC)OC)Cl	tolclofos-methyl	analyte	wheat	2	204.5	1384605.78	6.67E-07	2.425763374	5.958	5.59E-07
CCCCC(CN1C=NC=N1)(C#N)C2=CC=C(C=C2)Cl	myclobutanil	analyte	wheat	2	158.3	808672.06	4.46E-08	3.210611248	4.882	6.04E-08
CC1=C(C(=CC=C1)C)N(CN2C=CC=N2)C(=O)CCl	metazachlor	analyte	wheat	2	156.1	562060.47	7.22E-08	3.236123624	4.344	3.95E-08
C1C(C(C(=O)N1C2=CC=CC(=C2)C(F)(F)F)Cl)CCl	flurochloridone	analyte	wheat	2	200.7	299689.42	3.22E-07	2.097104268	5.304	2.16E-07
CCOC1=C(C=CC(=C1)OC2=C(C=C(C=C2)C(F)(F)F)Cl)[N+](=O)[O-]	oxyfluorfen	analyte	wheat	2	157.8	107172.6	2.77E-07	2.602332515	6.416	2.42E-08
CCC1=CC=CC(=C1N(COCC)C(=O)CCl)C	acetochlor	analyte	wheat	2	150.6	1783770.27	3.72E-07	2.908792357	5.275	2.20E-07
C1=CC=C(C(=C1)C(C2=CC=C(C=C2)F)(C3=CN=CN=C3)O)Cl	nuarimol	analyte	wheat	2	160.5	937585.95	6.37E-08	3.018155243	4.508	1.01E-07
CCCCC(CN1C=NC=N1)(C2=C(C=C(C=C2)Cl)Cl)O	hexaconazole	analyte	wheat	2	206.6	782555.59	6.39E-08	3.412810227	5.208	5.28E-08
CC1=CC(=CC2=C1C3=CC(=CC(=C3C(=O)O2)O)OC)O	alternariol-mono	analyte	wheat	2	119	575294.96	3.68E-07	2.551548229	4.742	1.07E-07
CCCCCCCCSC(=O)OC1=CC(=NN=C1C2=CC=CC=C2)Cl	pyridate	analyte	wheat	2	173.2	795066.82	2.35E-08	3.504330728	7.489	3.81E-08
C1=CC=C2C(=C1)C=CC=C2CC(=O)N	1-naphthylacetamide	analyte	wheat	2	114.5	824772.36	5.40E-08	2.900549908	3.144	7.85E-08
COC(=O)N(C1=CC=CC=C1COC2=NN(C=C2)C3=CC=C(C=C3)Cl)OC	pyraclostrobin	analyte	wheat	2	166.1	2083681.59	2.58E-08	3.435486125	5.842	1.08E-07
COC1=C2C3=C(C(=O)OCC3)C(=O)OC2=C4C5C=COC5OC4=C1	aflatoxin G1	analyte	wheat	2	122.2	186905.85	1.49E-08	2.849346415	3.368	2.08E-08
C1=CC=C(C(=C1)C2=NN=C(N=N2)C3=CC=CC=C3Cl)Cl	clofenfezine	analyte	wheat	2	206.7	938716.81	1.66E-07	2.770093326	5.95	2.04E-07
FC(F)C(F)(F)OCC(Cn1cncn1)c2ccc(Cl)cc2Cl	tetraconazole	analyte	wheat	2	204.3	1097134.93	6.55E-08	3.163717292	5.015	1.15E-07
CC1(CON(C1=O)CC2=CC=CC=C2Cl)C	clomazone	analyte	wheat	2	152.2	395321.17	1.67E-08	3.129962876	4.452	3.29E-08
CCCOC(=O)NCCCN(C)C	propamocarb	analyte	wheat	2	111.8	1598089.81	2.13E-08	2.915037046	1.225	1.45E-07
CCC1=NN(C(=C1Cl)C(=O)NCC2=CC=C(C=C2)C(C)(C)C)C	tebufenpyrad	analyte	wheat	2	163.3	75468.7	7.20E-09	3.623245096	6.221	2.74E-09
CC(=NC#N)N(C)CC1=CN=C(C=C1)Cl	acetamiprid	analyte	wheat	2	149.8	1109681.22	4.09E-08	2.547829946	2.789	2.63E-07
COP(=O)(N)SC	methamidophos	analyte	wheat	2	108.4	2573840.18	7.09E-07	1.919069824	0.852	1.39E-06
COC(=O)[C@]12CC3=C(C1=NN(CO2)C(=O)N(C4=CC=C(C=C4)OC(F)(F)F)C(=O)OC)C=CC(=C3)Cl	indoxacarb	analyte	wheat	2	172.7	420252.9	1.97E-08	2.363828672	6.052	1.60E-07
CC1=C(C(=CC=C1)C)N(C(=O)COC)N2CCOC2=O	oxadixyl	analyte	wheat	2	118.4	639293.38	7.19E-08	2.839812489	3.393	7.02E-08
CCOP(=S)(OCC)OC1=NN(C(=O)C=C1)C2=CC=CC=C2	pyridaphenthion	analyte	wheat	2	124.4	1345617.05	5.88E-08	2.938004345	5.031	1.30E-07
CCOP(=O)(OCC)O/C(=C\Cl)/C1=C(C=C(C=C1)Cl)Cl	chlorfenrinphos	analyte	wheat	2	266.9	90916.14	1.12E-08	2.467461675	5.453	4.44E-08
CC1=C[C@@H]2[C@](CC1)([C@]3([C@@H]([C@H]([C@H]([C@]34CO4)O2)O)OC(=O)C)C)COC(=O)C	diacetoxyscirpenol	analyte	wheat	2	125.3	272647.82	3.28E-08	3.206824295	3.368	1.62E-08
COC1=C2C3=C(C(=O)CC3)C(=O)OC2=C4[C@@H]5C=CO[C@@H]5OC4=C1	aflatoxin B1	analyte	wheat	2	121.9	1257967.81	6.41E-08	2.883138725	3.583	1.32E-07
CC1=C[C@@H]2[C@]([C@@H](C1=O)O)([C@]3(C[C@H]([C@H]([C@@]34CO4)O2)O)C)COC(=O)C	deoxynivalenol-15-acetate	analyte	wheat	3	122.4	268779.78	8.72E-07	3.093081743	2.476	1.92E-08
CC1=C(N=C(N=C1OC(=O)N(C)C)NC)C	pirimicarb-desmethyl	analyte	wheat	3	113.7	5072331.95	4.46E-08	2.658170675	1.713	7.45E-07
CN1C(=C(C(=N1)Cl)C(=O)OC)S(=O)(=O)NC(=O)NC2=NC(=CC(=N2)OC)OC	halosulfuron-methy	analyte	wheat	3	166.4	3061211.26	2.88E-07	2.494981824	4.932	8.86E-07
CCOP(=S)(OCC)SCN1C2=C(C=C(C=C2)Cl)OC1=O	phosalone	analyte	wheat	3	168.9	1702642.92	6.81E-07	2.676418742	5.975	3.59E-07
COP(=O)(OC)OC1=CC=C(C=C1)[N+](=O)[O-]	paraoxon-methyl	analyte	wheat	3	111	1415840.17	2.02E-07	1.813244946	3.434	9.47E-07
CCOP(=O)(OCC)OP(=O)(OCC)OCC	TEPP	analyte	wheat	3	111.1	2809445.72	1.72E-07	2.955941017	3.103	2.34E-07
CCOP(=O)(NC(C)C)OC1=CC(=C(C=C1)S(=O)C)C	fenamiphos-sulfoxide	analyte	wheat	3	122.7	3115241.38	1.57E-07	3.206096191	3.148	1.82E-07
CC1=C(C=CC(=C1)OP(=S)(OC)OC)S(=O)C	fenthion-sulfoxide	analyte	wheat	3	124.6	8077061.93	4.25E-07	2.780628156	3.84	1.04E-06
CCOC(=O)NCCOC1=CC=C(C=C1)OC2=CC=CC=C2	fenoxycarb	analyte	wheat	3	121.9	0	1.66E-07	2.948225122	5.28	0
CC1=CC(=C(C(=C1)Cl)OP(=S)(OC)OC)Cl	tolclofos-methyl	analyte	wheat	3	204.5	3210880.21	1.67E-06	2.425763374	5.958	1.30E-06
CCCCC(CN1C=NC=N1)(C#N)C2=CC=C(C=C2)Cl	myclobutanil	analyte	wheat	3	158.3	2265036.12	1.11E-07	3.210611248	4.882	1.69E-07
CC1=C(C(=CC=C1)C)N(CN2C=CC=N2)C(=O)CCl	metazachlor	analyte	wheat	3	156.1	1675135.21	1.80E-07	3.236123624	4.344	1.18E-07
C1C(C(C(=O)N1C2=CC=CC(=C2)C(F)(F)F)Cl)CCl	flurochloridone	analyte	wheat	3	200.7	650443.12	8.04E-07	2.097104268	5.304	4.69E-07
CCOC1=C(C=CC(=C1)OC2=C(C=C(C=C2)C(F)(F)F)Cl)[N+](=O)[O-]	oxyfluorfen	analyte	wheat	3	157.8	214973.42	6.92E-07	2.602332515	6.416	4.85E-08
CCC1=CC=CC(=C1N(COCC)C(=O)CCl)C	acetochlor	analyte	wheat	3	150.6	3267500.56	9.29E-07	2.908792357	5.275	4.03E-07
C1=CC=C(C(=C1)C(C2=CC=C(C=C2)F)(C3=CN=CN=C3)O)Cl	nuarimol	analyte	wheat	3	160.5	1575558.78	1.59E-07	3.018155243	4.508	1.70E-07
CCCCC(CN1C=NC=N1)(C2=C(C=C(C=C2)Cl)Cl)O	hexaconazole	analyte	wheat	3	206.6	2010031.13	1.60E-07	3.412810227	5.208	1.36E-07
CC1=CC(=CC2=C1C3=CC(=CC(=C3C(=O)O2)O)OC)O	alternariol-mono	analyte	wheat	3	119	839672.52	9.19E-07	2.551548229	4.742	1.57E-07
CCCCCCCCSC(=O)OC1=CC(=NN=C1C2=CC=CC=C2)Cl	pyridate	analyte	wheat	3	173.2	817015.12	5.87E-08	3.504330728	7.489	3.91E-08
C1=CC=C2C(=C1)C=CC=C2CC(=O)N	1-naphthylacetamide	analyte	wheat	3	114.5	1222666.13	1.35E-07	2.900549908	3.144	1.16E-07
COC(=O)N(C1=CC=CC=C1COC2=NN(C=C2)C3=CC=C(C=C3)Cl)OC	pyraclostrobin	analyte	wheat	3	166.1	4902225.23	6.46E-08	3.435486125	5.842	2.55E-07
COC1=C2C3=C(C(=O)OCC3)C(=O)OC2=C4C5C=COC5OC4=C1	aflatoxin G1	analyte	wheat	3	122.2	392895.43	3.73E-08	2.849346415	3.368	4.38E-08
C1=CC=C(C(=C1)C2=NN=C(N=N2)C3=CC=CC=C3Cl)Cl	clofenfezine	analyte	wheat	3	206.7	2670041.43	4.14E-07	2.770093326	5.95	5.82E-07
FC(F)C(F)(F)OCC(Cn1cncn1)c2ccc(Cl)cc2Cl	tetraconazole	analyte	wheat	3	204.3	2872176.96	1.64E-07	3.163717292	5.015	3.02E-07
CC1(CON(C1=O)CC2=CC=CC=C2Cl)C	clomazone	analyte	wheat	3	152.2	820885.35	4.18E-08	3.129962876	4.452	6.83E-08
CCCOC(=O)NCCCN(C)C	propamocarb	analyte	wheat	3	111.8	4472823.89	5.31E-08	2.915037046	1.225	4.05E-07
CCC1=NN(C(=C1Cl)C(=O)NCC2=CC=C(C=C2)C(C)(C)C)C	tebufenpyrad	analyte	wheat	3	163.3	241216.09	1.80E-08	3.623245096	6.221	8.77E-09
CC(=NC#N)N(C)CC1=CN=C(C=C1)Cl	acetamiprid	analyte	wheat	3	149.8	2492930.08	1.02E-07	2.547829946	2.789	5.90E-07
COP(=O)(N)SC	methamidophos	analyte	wheat	3	108.4	5876275.21	1.77E-06	1.919069824	0.852	3.16E-06
COC(=O)[C@]12CC3=C(C1=NN(CO2)C(=O)N(C4=CC=C(C=C4)OC(F)(F)F)C(=O)OC)C=CC(=C3)Cl	indoxacarb	analyte	wheat	3	172.7	1204366.97	4.93E-08	2.363828672	6.052	4.59E-07
CC1=C(C(=CC=C1)C)N(C(=O)COC)N2CCOC2=O	oxadixyl	analyte	wheat	3	118.4	1490807.56	1.80E-07	2.839812489	3.393	1.64E-07
CCOP(=S)(OCC)OC1=NN(C(=O)C=C1)C2=CC=CC=C2	pyridaphenthion	analyte	wheat	3	124.4	3514341.54	1.47E-07	2.938004345	5.031	3.39E-07
CCOP(=O)(OCC)O/C(=C\Cl)/C1=C(C=C(C=C1)Cl)Cl	chlorfenrinphos	analyte	wheat	3	266.9	200558.92	2.79E-08	2.467461675	5.453	9.79E-08
CC1=C[C@@H]2[C@](CC1)([C@]3([C@@H]([C@H]([C@H]([C@]34CO4)O2)O)OC(=O)C)C)COC(=O)C	diacetoxyscirpenol	analyte	wheat	3	125.3	431244.58	8.19E-08	3.206824295	3.368	2.57E-08
COC1=C2C3=C(C(=O)CC3)C(=O)OC2=C4[C@@H]5C=CO[C@@H]5OC4=C1	aflatoxin B1	analyte	wheat	3	121.9	2913460.84	1.60E-07	2.883138725	3.583	3.05E-07
CC1=C[C@@H]2[C@]([C@@H](C1=O)O)([C@]3(C[C@H]([C@H]([C@@]34CO4)O2)O)C)COC(=O)C	deoxynivalenol-15-acetate	analyte	wheat	4	122.4	335935.56	1.74E-06	3.093081743	2.476	2.41E-08
CC1=C(N=C(N=C1OC(=O)N(C)C)NC)C	pirimicarb-desmethyl	analyte	wheat	4	113.7	9855811.01	8.92E-08	2.658170675	1.713	1.45E-06
CN1C(=C(C(=N1)Cl)C(=O)OC)S(=O)(=O)NC(=O)NC2=NC(=CC(=N2)OC)OC	halosulfuron-methy	analyte	wheat	4	166.4	5342591.28	5.76E-07	2.494981824	4.932	1.55E-06
CCOP(=S)(OCC)SCN1C2=C(C=C(C=C2)Cl)OC1=O	phosalone	analyte	wheat	4	168.9	2941946.82	1.36E-06	2.676418742	5.975	6.21E-07
COP(=O)(OC)OC1=CC=C(C=C1)[N+](=O)[O-]	paraoxon-methyl	analyte	wheat	4	111	2374510.47	4.05E-07	1.813244946	3.434	1.59E-06
CCOP(=O)(OCC)OP(=O)(OCC)OCC	TEPP	analyte	wheat	4	111.1	5325343.54	3.45E-07	2.955941017	3.103	4.44E-07
CCOP(=O)(NC(C)C)OC1=CC(=C(C=C1)S(=O)C)C	fenamiphos-sulfoxide	analyte	wheat	4	122.7	5887144.7	3.13E-07	3.206096191	3.148	3.44E-07
CC1=C(C=CC(=C1)OP(=S)(OC)OC)S(=O)C	fenthion-sulfoxide	analyte	wheat	4	124.6	18025606.53	8.50E-07	2.780628156	3.84	2.32E-06
CCOC(=O)NCCOC1=CC=C(C=C1)OC2=CC=CC=C2	fenoxycarb	analyte	wheat	4	121.9	5523455.64	3.32E-07	2.948225122	5.28	5.13E-07
CC1=CC(=C(C(=C1)Cl)OP(=S)(OC)OC)Cl	tolclofos-methyl	analyte	wheat	4	204.5	4534102.34	3.33E-06	2.425763374	5.958	1.83E-06
CCCCC(CN1C=NC=N1)(C#N)C2=CC=C(C=C2)Cl	myclobutanil	analyte	wheat	4	158.3	4404321.35	2.23E-07	3.210611248	4.882	3.29E-07
CC1=C(C(=CC=C1)C)N(CN2C=CC=N2)C(=O)CCl	metazachlor	analyte	wheat	4	156.1	3803605.13	3.61E-07	3.236123624	4.344	2.68E-07
C1C(C(C(=O)N1C2=CC=CC(=C2)C(F)(F)F)Cl)CCl	flurochloridone	analyte	wheat	4	200.7	1652663	1.61E-06	2.097104268	5.304	1.19E-06
CCOC1=C(C=CC(=C1)OC2=C(C=C(C=C2)C(F)(F)F)Cl)[N+](=O)[O-]	oxyfluorfen	analyte	wheat	4	157.8	514011.45	1.38E-06	2.602332515	6.416	1.16E-07
CCC1=CC=CC(=C1N(COCC)C(=O)CCl)C	acetochlor	analyte	wheat	4	150.6	8508830.42	1.86E-06	2.908792357	5.275	1.05E-06
C1=CC=C(C(=C1)C(C2=CC=C(C=C2)F)(C3=CN=CN=C3)O)Cl	nuarimol	analyte	wheat	4	160.5	3749740.86	3.18E-07	3.018155243	4.508	4.04E-07
CCCCC(CN1C=NC=N1)(C2=C(C=C(C=C2)Cl)Cl)O	hexaconazole	analyte	wheat	4	206.6	4164985.81	3.19E-07	3.412810227	5.208	2.81E-07
CC1=CC(=CC2=C1C3=CC(=CC(=C3C(=O)O2)O)OC)O	alternariol-mono	analyte	wheat	4	119	1122033.28	1.84E-06	2.551548229	4.742	2.10E-07
CCCCCCCCSC(=O)OC1=CC(=NN=C1C2=CC=CC=C2)Cl	pyridate	analyte	wheat	4	173.2	1304349.39	1.17E-07	3.504330728	7.489	6.25E-08
C1=CC=C2C(=C1)C=CC=C2CC(=O)N	1-naphthylacetamide	analyte	wheat	4	114.5	2765735.53	2.70E-07	2.900549908	3.144	2.63E-07
COC(=O)N(C1=CC=CC=C1COC2=NN(C=C2)C3=CC=C(C=C3)Cl)OC	pyraclostrobin	analyte	wheat	4	166.1	9437163.34	1.29E-07	3.435486125	5.842	4.91E-07
COC1=C2C3=C(C(=O)OCC3)C(=O)OC2=C4C5C=COC5OC4=C1	aflatoxin G1	analyte	wheat	4	122.2	785484.2	7.47E-08	2.849346415	3.368	8.75E-08
C1=CC=C(C(=C1)C2=NN=C(N=N2)C3=CC=CC=C3Cl)Cl	clofenfezine	analyte	wheat	4	206.7	4283706.76	8.28E-07	2.770093326	5.95	9.33E-07
FC(F)C(F)(F)OCC(Cn1cncn1)c2ccc(Cl)cc2Cl	tetraconazole	analyte	wheat	4	204.3	6310429.51	3.27E-07	3.163717292	5.015	6.63E-07
CC1(CON(C1=O)CC2=CC=CC=C2Cl)C	clomazone	analyte	wheat	4	152.2	1812519.05	8.37E-08	3.129962876	4.452	1.51E-07
CCCOC(=O)NCCCN(C)C	propamocarb	analyte	wheat	4	111.8	8827613.53	1.06E-07	2.915037046	1.225	7.99E-07
CCC1=NN(C(=C1Cl)C(=O)NCC2=CC=C(C=C2)C(C)(C)C)C	tebufenpyrad	analyte	wheat	4	163.3	461850.89	3.60E-08	3.623245096	6.221	1.68E-08
CC(=NC#N)N(C)CC1=CN=C(C=C1)Cl	acetamiprid	analyte	wheat	4	149.8	3812593.94	2.05E-07	2.547829946	2.789	9.02E-07
COP(=O)(N)SC	methamidophos	analyte	wheat	4	108.4	14693148.85	3.55E-06	1.919069824	0.852	7.91E-06
COC(=O)[C@]12CC3=C(C1=NN(CO2)C(=O)N(C4=CC=C(C=C4)OC(F)(F)F)C(=O)OC)C=CC(=C3)Cl	indoxacarb	analyte	wheat	4	172.7	1828668.08	9.87E-08	2.363828672	6.052	6.98E-07
CC1=C(C(=CC=C1)C)N(C(=O)COC)N2CCOC2=O	oxadixyl	analyte	wheat	4	118.4	3325409.36	3.60E-07	2.839812489	3.393	3.65E-07
CCOP(=S)(OCC)OC1=NN(C(=O)C=C1)C2=CC=CC=C2	pyridaphenthion	analyte	wheat	4	124.4	6639565.9	2.94E-07	2.938004345	5.031	6.41E-07
CCOP(=O)(OCC)O/C(=C\Cl)/C1=C(C=C(C=C1)Cl)Cl	chlorfenrinphos	analyte	wheat	4	266.9	407346.87	5.59E-08	2.467461675	5.453	1.99E-07
CC1=C[C@@H]2[C@](CC1)([C@]3([C@@H]([C@H]([C@H]([C@]34CO4)O2)O)OC(=O)C)C)COC(=O)C	diacetoxyscirpenol	analyte	wheat	4	125.3	403267.99	1.64E-07	3.206824295	3.368	2.40E-08
COC1=C2C3=C(C(=O)CC3)C(=O)OC2=C4[C@@H]5C=CO[C@@H]5OC4=C1	aflatoxin B1	analyte	wheat	4	121.9	6048961.48	3.20E-07	2.883138725	3.583	6.32E-07
CC1=C[C@@H]2[C@]([C@@H](C1=O)O)([C@]3(C[C@H]([C@H]([C@@]34CO4)O2)O)C)COC(=O)C	deoxynivalenol-15-acetate	analyte	wheat	5	122.4	807534.93	3.49E-06	3.093081743	2.476	5.78E-08
CC1=C(N=C(N=C1OC(=O)N(C)C)NC)C	pirimicarb-desmethyl	analyte	wheat	5	113.7	17963516.02	1.78E-07	2.658170675	1.713	2.64E-06
CN1C(=C(C(=N1)Cl)C(=O)OC)S(=O)(=O)NC(=O)NC2=NC(=CC(=N2)OC)OC	halosulfuron-methy	analyte	wheat	5	166.4	11129653.47	1.15E-06	2.494981824	4.932	3.22E-06
CCOP(=S)(OCC)SCN1C2=C(C=C(C=C2)Cl)OC1=O	phosalone	analyte	wheat	5	168.9	5224568.21	2.72E-06	2.676418742	5.975	1.10E-06
COP(=O)(OC)OC1=CC=C(C=C1)[N+](=O)[O-]	paraoxon-methyl	analyte	wheat	5	111	4821017.5	8.10E-07	1.813244946	3.434	3.22E-06
CCOP(=O)(OCC)OP(=O)(OCC)OCC	TEPP	analyte	wheat	5	111.1	9235865.44	6.89E-07	2.955941017	3.103	7.71E-07
CCOP(=O)(NC(C)C)OC1=CC(=C(C=C1)S(=O)C)C	fenamiphos-sulfoxide	analyte	wheat	5	122.7	10844241.58	6.27E-07	3.206096191	3.148	6.34E-07
CC1=C(C=CC(=C1)OP(=S)(OC)OC)S(=O)C	fenthion-sulfoxide	analyte	wheat	5	124.6	32169299.22	1.70E-06	2.780628156	3.84	4.14E-06
CCOC(=O)NCCOC1=CC=C(C=C1)OC2=CC=CC=C2	fenoxycarb	analyte	wheat	5	121.9	11708128.26	6.64E-07	2.948225122	5.28	1.09E-06
CC1=CC(=C(C(=C1)Cl)OP(=S)(OC)OC)Cl	tolclofos-methyl	analyte	wheat	5	204.5	9596684.14	6.67E-06	2.425763374	5.958	3.87E-06
CCCCC(CN1C=NC=N1)(C#N)C2=CC=C(C=C2)Cl	myclobutanil	analyte	wheat	5	158.3	9140646	4.46E-07	3.210611248	4.882	6.83E-07
CC1=C(C(=CC=C1)C)N(CN2C=CC=N2)C(=O)CCl	metazachlor	analyte	wheat	5	156.1	7241999.07	7.22E-07	3.236123624	4.344	5.10E-07
C1C(C(C(=O)N1C2=CC=CC(=C2)C(F)(F)F)Cl)CCl	flurochloridone	analyte	wheat	5	200.7	3036620.21	3.22E-06	2.097104268	5.304	2.19E-06
CCOC1=C(C=CC(=C1)OC2=C(C=C(C=C2)C(F)(F)F)Cl)[N+](=O)[O-]	oxyfluorfen	analyte	wheat	5	157.8	829118.7	2.77E-06	2.602332515	6.416	1.87E-07
CCC1=CC=CC(=C1N(COCC)C(=O)CCl)C	acetochlor	analyte	wheat	5	150.6	15170344.37	3.72E-06	2.908792357	5.275	1.87E-06
C1=CC=C(C(=C1)C(C2=CC=C(C=C2)F)(C3=CN=CN=C3)O)Cl	nuarimol	analyte	wheat	5	160.5	5830696.79	6.37E-07	3.018155243	4.508	6.28E-07
CCCCC(CN1C=NC=N1)(C2=C(C=C(C=C2)Cl)Cl)O	hexaconazole	analyte	wheat	5	206.6	6735625.66	6.39E-07	3.412810227	5.208	4.55E-07
CC1=CC(=CC2=C1C3=CC(=CC(=C3C(=O)O2)O)OC)O	alternariol-mono	analyte	wheat	5	119	1347851.98	3.68E-06	2.551548229	4.742	2.52E-07
CCCCCCCCSC(=O)OC1=CC(=NN=C1C2=CC=CC=C2)Cl	pyridate	analyte	wheat	5	173.2	2404263.76	2.35E-07	3.504330728	7.489	1.15E-07
C1=CC=C2C(=C1)C=CC=C2CC(=O)N	1-naphthylacetamide	analyte	wheat	5	114.5	4994464.41	5.40E-07	2.900549908	3.144	4.75E-07
COC(=O)N(C1=CC=CC=C1COC2=NN(C=C2)C3=CC=C(C=C3)Cl)OC	pyraclostrobin	analyte	wheat	5	166.1	17591643.33	2.58E-07	3.435486125	5.842	9.16E-07
COC1=C2C3=C(C(=O)OCC3)C(=O)OC2=C4C5C=COC5OC4=C1	aflatoxin G1	analyte	wheat	5	122.2	1411554.62	1.49E-07	2.849346415	3.368	1.57E-07
C1=CC=C(C(=C1)C2=NN=C(N=N2)C3=CC=CC=C3Cl)Cl	clofenfezine	analyte	wheat	5	206.7	10424513.51	1.66E-06	2.770093326	5.95	2.27E-06
FC(F)C(F)(F)OCC(Cn1cncn1)c2ccc(Cl)cc2Cl	tetraconazole	analyte	wheat	5	204.3	11034192.66	6.55E-07	3.163717292	5.015	1.16E-06
CC1(CON(C1=O)CC2=CC=CC=C2Cl)C	clomazone	analyte	wheat	5	152.2	3163176.31	1.67E-07	3.129962876	4.452	2.63E-07
CCCOC(=O)NCCCN(C)C	propamocarb	analyte	wheat	5	111.8	18302240.04	2.13E-07	2.915037046	1.225	1.66E-06
CCC1=NN(C(=C1Cl)C(=O)NCC2=CC=C(C=C2)C(C)(C)C)C	tebufenpyrad	analyte	wheat	5	163.3	1369324.88	7.20E-08	3.623245096	6.221	4.98E-08
CC(=NC#N)N(C)CC1=CN=C(C=C1)Cl	acetamiprid	analyte	wheat	5	149.8	7192700.33	4.09E-07	2.547829946	2.789	1.70E-06
COP(=O)(N)SC	methamidophos	analyte	wheat	5	108.4	22386879.13	7.09E-06	1.919069824	0.852	1.21E-05
COC(=O)[C@]12CC3=C(C1=NN(CO2)C(=O)N(C4=CC=C(C=C4)OC(F)(F)F)C(=O)OC)C=CC(=C3)Cl	indoxacarb	analyte	wheat	5	172.7	4014303.55	1.97E-07	2.363828672	6.052	1.53E-06
CC1=C(C(=CC=C1)C)N(C(=O)COC)N2CCOC2=O	oxadixyl	analyte	wheat	5	118.4	5707115.62	7.19E-07	2.839812489	3.393	6.27E-07
CCOP(=S)(OCC)OC1=NN(C(=O)C=C1)C2=CC=CC=C2	pyridaphenthion	analyte	wheat	5	124.4	13420374.36	5.88E-07	2.938004345	5.031	1.30E-06
CCOP(=O)(OCC)O/C(=C\Cl)/C1=C(C=C(C=C1)Cl)Cl	chlorfenrinphos	analyte	wheat	5	266.9	824696.52	1.12E-07	2.467461675	5.453	4.03E-07
CC1=C[C@@H]2[C@](CC1)([C@]3([C@@H]([C@H]([C@H]([C@]34CO4)O2)O)OC(=O)C)C)COC(=O)C	diacetoxyscirpenol	analyte	wheat	5	125.3	731640.47	3.28E-07	3.206824295	3.368	4.36E-08
COC1=C2C3=C(C(=O)CC3)C(=O)OC2=C4[C@@H]5C=CO[C@@H]5OC4=C1	aflatoxin B1	analyte	wheat	5	121.9	10609796.67	6.41E-07	2.883138725	3.583	1.11E-06
CC1=C[C@@H]2[C@]([C@@H](C1=O)O)([C@]3(C[C@H]([C@H]([C@@]34CO4)O2)O)C)COC(=O)C	deoxynivalenol-15-acetate	analyte	wheat	6	122.4	1805417.64	8.72E-06	3.093081743	2.476	1.29E-07
CC1=C(N=C(N=C1OC(=O)N(C)C)NC)C	pirimicarb-desmethyl	analyte	wheat	6	113.7	40345154.65	4.46E-07	2.658170675	1.713	5.93E-06
CN1C(=C(C(=N1)Cl)C(=O)OC)S(=O)(=O)NC(=O)NC2=NC(=CC(=N2)OC)OC	halosulfuron-methy	analyte	wheat	6	166.4	25660474.12	2.88E-06	2.494981824	4.932	7.43E-06
CCOP(=S)(OCC)SCN1C2=C(C=C(C=C2)Cl)OC1=O	phosalone	analyte	wheat	6	168.9	11692812.53	6.81E-06	2.676418742	5.975	2.47E-06
COP(=O)(OC)OC1=CC=C(C=C1)[N+](=O)[O-]	paraoxon-methyl	analyte	wheat	6	111	10369243.67	2.02E-06	1.813244946	3.434	6.93E-06
CCOP(=O)(OCC)OP(=O)(OCC)OCC	TEPP	analyte	wheat	6	111.1	20723883.01	1.72E-06	2.955941017	3.103	1.73E-06
CCOP(=O)(NC(C)C)OC1=CC(=C(C=C1)S(=O)C)C	fenamiphos-sulfoxide	analyte	wheat	6	122.7	26699892.64	1.57E-06	3.206096191	3.148	1.56E-06
CC1=C(C=CC(=C1)OP(=S)(OC)OC)S(=O)C	fenthion-sulfoxide	analyte	wheat	6	124.6	79315455.2	4.25E-06	2.780628156	3.84	1.02E-05
CCOC(=O)NCCOC1=CC=C(C=C1)OC2=CC=CC=C2	fenoxycarb	analyte	wheat	6	121.9	20065713.38	1.66E-06	2.948225122	5.28	1.86E-06
CC1=CC(=C(C(=C1)Cl)OP(=S)(OC)OC)Cl	tolclofos-methyl	analyte	wheat	6	204.5	17978868.28	1.67E-05	2.425763374	5.958	7.26E-06
CCCCC(CN1C=NC=N1)(C#N)C2=CC=C(C=C2)Cl	myclobutanil	analyte	wheat	6	158.3	21348279.74	1.11E-06	3.210611248	4.882	1.60E-06
CC1=C(C(=CC=C1)C)N(CN2C=CC=N2)C(=O)CCl	metazachlor	analyte	wheat	6	156.1	17191360.35	1.80E-06	3.236123624	4.344	1.21E-06
C1C(C(C(=O)N1C2=CC=CC(=C2)C(F)(F)F)Cl)CCl	flurochloridone	analyte	wheat	6	200.7	7672092.26	8.04E-06	2.097104268	5.304	5.53E-06
CCOC1=C(C=CC(=C1)OC2=C(C=C(C=C2)C(F)(F)F)Cl)[N+](=O)[O-]	oxyfluorfen	analyte	wheat	6	157.8	2424550.15	6.92E-06	2.602332515	6.416	5.47E-07
CCC1=CC=CC(=C1N(COCC)C(=O)CCl)C	acetochlor	analyte	wheat	6	150.6	34953906.61	9.29E-06	2.908792357	5.275	4.31E-06
C1=CC=C(C(=C1)C(C2=CC=C(C=C2)F)(C3=CN=CN=C3)O)Cl	nuarimol	analyte	wheat	6	160.5	12988785.62	1.59E-06	3.018155243	4.508	1.40E-06
CCCCC(CN1C=NC=N1)(C2=C(C=C(C=C2)Cl)Cl)O	hexaconazole	analyte	wheat	6	206.6	19126283.04	1.60E-06	3.412810227	5.208	1.29E-06
CC1=CC(=CC2=C1C3=CC(=CC(=C3C(=O)O2)O)OC)O	alternariol-mono	analyte	wheat	6	119	2806579.92	9.19E-06	2.551548229	4.742	5.24E-07
CCCCCCCCSC(=O)OC1=CC(=NN=C1C2=CC=CC=C2)Cl	pyridate	analyte	wheat	6	173.2	6486468.39	5.87E-07	3.504330728	7.489	3.11E-07
C1=CC=C2C(=C1)C=CC=C2CC(=O)N	1-naphthylacetamide	analyte	wheat	6	114.5	10859762.76	1.35E-06	2.900549908	3.144	1.03E-06
COC(=O)N(C1=CC=CC=C1COC2=NN(C=C2)C3=CC=C(C=C3)Cl)OC	pyraclostrobin	analyte	wheat	6	166.1	41341021.17	6.46E-07	3.435486125	5.842	2.15E-06
COC1=C2C3=C(C(=O)OCC3)C(=O)OC2=C4C5C=COC5OC4=C1	aflatoxin G1	analyte	wheat	6	122.2	2755057.84	3.73E-07	2.849346415	3.368	3.07E-07
C1=CC=C(C(=C1)C2=NN=C(N=N2)C3=CC=CC=C3Cl)Cl	clofenfezine	analyte	wheat	6	206.7	21230143.45	4.14E-06	2.770093326	5.95	4.62E-06
FC(F)C(F)(F)OCC(Cn1cncn1)c2ccc(Cl)cc2Cl	tetraconazole	analyte	wheat	6	204.3	29946860.5	1.64E-06	3.163717292	5.015	3.15E-06
CC1(CON(C1=O)CC2=CC=CC=C2Cl)C	clomazone	analyte	wheat	6	152.2	6669229.97	4.18E-07	3.129962876	4.452	5.55E-07
CCCOC(=O)NCCCN(C)C	propamocarb	analyte	wheat	6	111.8	40978699.19	5.31E-07	2.915037046	1.225	3.71E-06
CCC1=NN(C(=C1Cl)C(=O)NCC2=CC=C(C=C2)C(C)(C)C)C	tebufenpyrad	analyte	wheat	6	163.3	3175017.5	1.80E-07	3.623245096	6.221	1.15E-07
CC(=NC#N)N(C)CC1=CN=C(C=C1)Cl	acetamiprid	analyte	wheat	6	149.8	14810196.9	1.02E-06	2.547829946	2.789	3.50E-06
COP(=O)(N)SC	methamidophos	analyte	wheat	6	108.4	43538949.5	1.77E-05	1.919069824	0.852	2.34E-05
COC(=O)[C@]12CC3=C(C1=NN(CO2)C(=O)N(C4=CC=C(C=C4)OC(F)(F)F)C(=O)OC)C=CC(=C3)Cl	indoxacarb	analyte	wheat	6	172.7	10128802.85	4.93E-07	2.363828672	6.052	3.86E-06
CC1=C(C(=CC=C1)C)N(C(=O)COC)N2CCOC2=O	oxadixyl	analyte	wheat	6	118.4	15428142.59	1.80E-06	2.839812489	3.393	1.70E-06
CCOP(=S)(OCC)OC1=NN(C(=O)C=C1)C2=CC=CC=C2	pyridaphenthion	analyte	wheat	6	124.4	33471776.79	1.47E-06	2.938004345	5.031	3.23E-06
CCOP(=O)(OCC)O/C(=C\Cl)/C1=C(C=C(C=C1)Cl)Cl	chlorfenrinphos	analyte	wheat	6	266.9	2530494.02	2.79E-07	2.467461675	5.453	1.24E-06
CC1=C[C@@H]2[C@](CC1)([C@]3([C@@H]([C@H]([C@H]([C@]34CO4)O2)O)OC(=O)C)C)COC(=O)C	diacetoxyscirpenol	analyte	wheat	6	125.3	1341581.96	8.19E-07	3.206824295	3.368	7.99E-08
COC1=C2C3=C(C(=O)CC3)C(=O)OC2=C4[C@@H]5C=CO[C@@H]5OC4=C1	aflatoxin B1	analyte	wheat	6	121.9	21754121.16	1.60E-06	2.883138725	3.583	2.27E-06
CC1=C[C@@H]2[C@]([C@@H](C1=O)O)([C@]3(C[C@H]([C@H]([C@@]34CO4)O2)O)C)COC(=O)C	deoxynivalenol-15-acetate	analyte	wheat	7	122.4	3704362.11	1.74E-05	3.093081743	2.476	2.65E-07
CC1=C(N=C(N=C1OC(=O)N(C)C)NC)C	pirimicarb-desmethyl	analyte	wheat	7	113.7	74883734.5	8.92E-07	2.658170675	1.713	1.10E-05
CN1C(=C(C(=N1)Cl)C(=O)OC)S(=O)(=O)NC(=O)NC2=NC(=CC(=N2)OC)OC	halosulfuron-methy	analyte	wheat	7	166.4	51627279.21	5.76E-06	2.494981824	4.932	1.49E-05
CCOP(=S)(OCC)SCN1C2=C(C=C(C=C2)Cl)OC1=O	phosalone	analyte	wheat	7	168.9	18789077.2	1.36E-05	2.676418742	5.975	3.97E-06
COP(=O)(OC)OC1=CC=C(C=C1)[N+](=O)[O-]	paraoxon-methyl	analyte	wheat	7	111	19289513.05	4.05E-06	1.813244946	3.434	1.29E-05
CCOP(=O)(OCC)OP(=O)(OCC)OCC	TEPP	analyte	wheat	7	111.1	39577863.38	3.45E-06	2.955941017	3.103	3.30E-06
CCOP(=O)(NC(C)C)OC1=CC(=C(C=C1)S(=O)C)C	fenamiphos-sulfoxide	analyte	wheat	7	122.7	50131913.6	3.13E-06	3.206096191	3.148	2.93E-06
CC1=C(C=CC(=C1)OP(=S)(OC)OC)S(=O)C	fenthion-sulfoxide	analyte	wheat	7	124.6	135820842.5	8.50E-06	2.780628156	3.84	1.75E-05
CCOC(=O)NCCOC1=CC=C(C=C1)OC2=CC=CC=C2	fenoxycarb	analyte	wheat	7	121.9	27671888.61	3.32E-06	2.948225122	5.28	2.57E-06
CC1=CC(=C(C(=C1)Cl)OP(=S)(OC)OC)Cl	tolclofos-methyl	analyte	wheat	7	204.5	31052308.34	3.33E-05	2.425763374	5.958	1.25E-05
CCCCC(CN1C=NC=N1)(C#N)C2=CC=C(C=C2)Cl	myclobutanil	analyte	wheat	7	158.3	37229170.45	2.23E-06	3.210611248	4.882	2.78E-06
CC1=C(C(=CC=C1)C)N(CN2C=CC=N2)C(=O)CCl	metazachlor	analyte	wheat	7	156.1	31434629.64	3.61E-06	3.236123624	4.344	2.21E-06
C1C(C(C(=O)N1C2=CC=CC(=C2)C(F)(F)F)Cl)CCl	flurochloridone	analyte	wheat	7	200.7	12828134.26	1.61E-05	2.097104268	5.304	9.25E-06
CCOC1=C(C=CC(=C1)OC2=C(C=C(C=C2)C(F)(F)F)Cl)[N+](=O)[O-]	oxyfluorfen	analyte	wheat	7	157.8	4209537.55	1.38E-05	2.602332515	6.416	9.50E-07
CCC1=CC=CC(=C1N(COCC)C(=O)CCl)C	acetochlor	analyte	wheat	7	150.6	64375493.74	1.86E-05	2.908792357	5.275	7.93E-06
C1=CC=C(C(=C1)C(C2=CC=C(C=C2)F)(C3=CN=CN=C3)O)Cl	nuarimol	analyte	wheat	7	160.5	26618064.17	3.18E-06	3.018155243	4.508	2.86E-06
CCCCC(CN1C=NC=N1)(C2=C(C=C(C=C2)Cl)Cl)O	hexaconazole	analyte	wheat	7	206.6	38498030.34	3.19E-06	3.412810227	5.208	2.60E-06
CC1=CC(=CC2=C1C3=CC(=CC(=C3C(=O)O2)O)OC)O	alternariol-mono	analyte	wheat	7	119	5623519.28	1.84E-05	2.551548229	4.742	1.05E-06
CCCCCCCCSC(=O)OC1=CC(=NN=C1C2=CC=CC=C2)Cl	pyridate	analyte	wheat	7	173.2	11352359.08	1.17E-06	3.504330728	7.489	5.44E-07
C1=CC=C2C(=C1)C=CC=C2CC(=O)N	1-naphthylacetamide	analyte	wheat	7	114.5	16700615.5	2.70E-06	2.900549908	3.144	1.59E-06
COC(=O)N(C1=CC=CC=C1COC2=NN(C=C2)C3=CC=C(C=C3)Cl)OC	pyraclostrobin	analyte	wheat	7	166.1	75107910.55	1.29E-06	3.435486125	5.842	3.91E-06
COC1=C2C3=C(C(=O)OCC3)C(=O)OC2=C4C5C=COC5OC4=C1	aflatoxin G1	analyte	wheat	7	122.2	5009742.86	7.47E-07	2.849346415	3.368	5.58E-07
C1=CC=C(C(=C1)C2=NN=C(N=N2)C3=CC=CC=C3Cl)Cl	clofenfezine	analyte	wheat	7	206.7	35832016.38	8.28E-06	2.770093326	5.95	7.80E-06
FC(F)C(F)(F)OCC(Cn1cncn1)c2ccc(Cl)cc2Cl	tetraconazole	analyte	wheat	7	204.3	49406663.47	3.27E-06	3.163717292	5.015	5.19E-06
CC1(CON(C1=O)CC2=CC=CC=C2Cl)C	clomazone	analyte	wheat	7	152.2	13034058.76	8.37E-07	3.129962876	4.452	1.09E-06
CCCOC(=O)NCCCN(C)C	propamocarb	analyte	wheat	7	111.8	82890102.05	1.06E-06	2.915037046	1.225	7.50E-06
CCC1=NN(C(=C1Cl)C(=O)NCC2=CC=C(C=C2)C(C)(C)C)C	tebufenpyrad	analyte	wheat	7	163.3	6381134.59	3.60E-07	3.623245096	6.221	2.32E-07
CC(=NC#N)N(C)CC1=CN=C(C=C1)Cl	acetamiprid	analyte	wheat	7	149.8	25164167.47	2.05E-06	2.547829946	2.789	5.96E-06
COP(=O)(N)SC	methamidophos	analyte	wheat	7	108.4	75431464.07	3.55E-05	1.919069824	0.852	4.06E-05
COC(=O)[C@]12CC3=C(C1=NN(CO2)C(=O)N(C4=CC=C(C=C4)OC(F)(F)F)C(=O)OC)C=CC(=C3)Cl	indoxacarb	analyte	wheat	7	172.7	19146362.79	9.87E-07	2.363828672	6.052	7.30E-06
CC1=C(C(=CC=C1)C)N(C(=O)COC)N2CCOC2=O	oxadixyl	analyte	wheat	7	118.4	32788600.83	3.60E-06	2.839812489	3.393	3.60E-06
CCOP(=S)(OCC)OC1=NN(C(=O)C=C1)C2=CC=CC=C2	pyridaphenthion	analyte	wheat	7	124.4	57746713.44	2.94E-06	2.938004345	5.031	5.57E-06
CCOP(=O)(OCC)O/C(=C\Cl)/C1=C(C=C(C=C1)Cl)Cl	chlorfenrinphos	analyte	wheat	7	266.9	3886585.26	5.59E-07	2.467461675	5.453	1.90E-06
CC1=C[C@@H]2[C@](CC1)([C@]3([C@@H]([C@H]([C@H]([C@]34CO4)O2)O)OC(=O)C)C)COC(=O)C	diacetoxyscirpenol	analyte	wheat	7	125.3	2083987.14	1.64E-06	3.206824295	3.368	1.24E-07
COC1=C2C3=C(C(=O)CC3)C(=O)OC2=C4[C@@H]5C=CO[C@@H]5OC4=C1	aflatoxin B1	analyte	wheat	7	121.9	38737278.4	3.20E-06	2.883138725	3.583	4.05E-06
CC1=C[C@@H]2[C@]([C@@H](C1=O)O)([C@]3(C[C@H]([C@H]([C@@]34CO4)O2)O)C)COC(=O)C	deoxynivalenol-15-acetate	analyte	wheat	8	122.4	7112466.97	3.49E-05	3.093081743	2.476	5.09E-07
CC1=C(N=C(N=C1OC(=O)N(C)C)NC)C	pirimicarb-desmethyl	analyte	wheat	8	113.7	136225323.8	1.78E-06	2.658170675	1.713	2.00E-05
CN1C(=C(C(=N1)Cl)C(=O)OC)S(=O)(=O)NC(=O)NC2=NC(=CC(=N2)OC)OC	halosulfuron-methy	analyte	wheat	8	166.4	102534714.9	1.15E-05	2.494981824	4.932	2.97E-05
CCOP(=S)(OCC)SCN1C2=C(C=C(C=C2)Cl)OC1=O	phosalone	analyte	wheat	8	168.9	32506955.03	2.72E-05	2.676418742	5.975	6.86E-06
[truncated: 637 more rows]
