# Supplementary material for: Quantification for non-targeted LC/MS screening without standard substances
Source: Sci Rep. 2020 Apr 2;10:5808. doi: 10.1038/s41598-020-62573-z (PMC7118164; doi:10.1038/s41598-020-62573-z)
Supplement: Supplementary file 5 — Table S16. [file 41598_2020_62573_MOESM5_ESM.xlsx]

## Sheet: __JChemStructureSheet
Hash	StructureStringLength	StructureStringFormat	StructureString
0EACE6CBC21A4953DEC7AA42995FAD3B	1	cxsmiles	JChemExcelTQAAAB+LCAAAAAAABADtvQdgHEmWJSYvbcp7f0r1StfgdKEIgGATJNiQQBDswYjN5pLsHWlHIymrKoHKZVZlXWYWQMztnbz33nvvvffee++997o7nU4n99//P1xmZAFs9s5K2smeIYCqyB8/fnwfPyJOTnY/O/neye/5e377+3v04/tb8vsWffzlnS/v4M/v39tCi2/zd/IvfbZ/8uX+nS/3qM3JnZMvT7ao+cn/A8b1HtRNAAAA
C2D9C2771E3D581018BDEE6ACCCD5BE0	1	cxsmiles	JChemExcelHgAAAB+LCAAAAAAABADtvQdgHEmWJSYvbcp7f0r1StfgdKEIgGATJNiQQBDswYjN5pLsHWlHIymrKoHKZVZlXWYWQMztnbz33nvvvffee++997o7nU4n99//P1xmZAFs9s5K2smeIYCqyB8/fnwfPyJOTnY/O9l6If/f/fJk67Mv77zYOrlzcufFyZ2T/wcCjgmiHgAAAA==
54697511BD061467FEA1670E510A1081	1	cxsmiles	JChemExcelPAAAAB+LCAAAAAAABADtvQdgHEmWJSYvbcp7f0r1StfgdKEIgGATJNiQQBDswYjN5pLsHWlHIymrKoHKZVZlXWYWQMztnbz33nvvvffee++997o7nU4n99//P1xmZAFs9s5K2smeIYCqyB8/fnwfPyJOXuyebH12skX/vNi9c1LeoV++vPPlyZ3X+In/vziRf/c+w28naLiHBl+e/D9ckPyrPAAAAA==
6A56BE81D5C5A678DA04AE0E9D7E4891	1	cxsmiles	JChemExcelJwAAAB+LCAAAAAAABADtvQdgHEmWJSYvbcp7f0r1StfgdKEIgGATJNiQQBDswYjN5pLsHWlHIymrKoHKZVZlXWYWQMztnbz33nvvvffee++997o7nU4n99//P1xmZAFs9s5K2smeIYCqyB8/fnwfPyJOTr58ufXZ6ztbX56c3Hl98mL3ZO+zk60T+f/enZPyzpcnu599+f8AiSzjyicAAAA=
AA29401144C4775BE3729985C8877B46	1	cxsmiles	JChemExcelJQAAAB+LCAAAAAAABADtvQdgHEmWJSYvbcp7f0r1StfgdKEIgGATJNiQQBDswYjN5pLsHWlHIymrKoHKZVZlXWYWQMztnbz33nvvvffee++997o7nU4n99//P1xmZAFs9s5K2smeIYCqyB8/fnwfPyJOvny59dmXd7a+PLnz5cnuZycnn51s0f9373zvxSffxzff+3L7+/8PpmUFWyUAAAA=
5AA60D9CC60698ED194B2F70965813BC	1	cxsmiles	JChemExcelGwAAAB+LCAAAAAAABADtvQdgHEmWJSYvbcp7f0r1StfgdKEIgGATJNiQQBDswYjN5pLsHWlHIymrKoHKZVZlXWYWQMztnbz33nvvvffee++997o7nU4n99//P1xmZAFs9s5K2smeIYCqyB8/fnwfPyJOTr58ufXZl3e2vjw5ueP/enLy/wAvS/QcGwAAAA==
9BDB28B6A19C95AE964FA3B15346CEE4	1	cxsmiles	JChemExcelJwAAAB+LCAAAAAAABADtvQdgHEmWJSYvbcp7f0r1StfgdKEIgGATJNiQQBDswYjN5pLsHWlHIymrKoHKZVZlXWYWQMztnbz33nvvvffee++997o7nU4n99//P1xmZAFs9s5K2smeIYCqyB8/fnwfPyJOTr58ufXZl3e2Xpxsndw5ufPlye5nJydbn9Ffn53s3nmN707unPw/prIQUicAAAA=
32CD4447A37566FF0BF5B3C1DDBF4C4C	1	cxsmiles	JChemExcelIgAAAB+LCAAAAAAABADtvQdgHEmWJSYvbcp7f0r1StfgdKEIgGATJNiQQBDswYjN5pLsHWlHIymrKoHKZVZlXWYWQMztnbz33nvvvffee++997o7nU4n99//P1xmZAFs9s5K2smeIYCqyB8/fnwfPyJOTnY/O9k6+ezkZOuzk907X77c+uz1na0vT+7Q/15vffblnZP/BxfdDyMiAAAA
EB32400F5C2A171475C275A913E16C50	1	cxsmiles	JChemExcelJQAAAB+LCAAAAAAABADtvQdgHEmWJSYvbcp7f0r1StfgdKEIgGATJNiQQBDswYjN5pLsHWlHIymrKoHKZVZlXWYWQMztnbz33nvvvffee++997o7nU4n99//P1xmZAFs9s5K2smeIYCqyB8/fnwfPyJOTr482frsyzsv8MvuZycnn51s0f9373x5ssd/0f/2/h9DFN73JQAAAA==
279B3685D249576A8CAFCE70EBB0B58B	1	cxsmiles	JChemExcelIgAAAB+LCAAAAAAABADtvQdgHEmWJSYvbcp7f0r1StfgdKEIgGATJNiQQBDswYjN5pLsHWlHIymrKoHKZVZlXWYWQMztnbz33nvvvffee++997o7nU4n99//P1xmZAFs9s5K2smeIYCqyB8/fnwfPyJOTnY/OznZ+uxkC//s3jkp73z5cuuz13e2vjy5Q/87Kf8fUEenqCIAAAA=
28EDDE2E78725719B8CBABE9EB9210F6	1	cxsmiles	JChemExcelJQAAAB+LCAAAAAAABADtvQdgHEmWJSYvbcp7f0r1StfgdKEIgGATJNiQQBDswYjN5pLsHWlHIymrKoHKZVZlXWYWQMztnbz33nvvvffee++997o7nU4n99//P1xmZAFs9s5K2smeIYCqyB8/fnwfPyJO8GydvNg9+ewF/W/3ztbJj7+4c7L32cnJZ/T5Zyd7d07K/wc2FjuyJQAAAA==
B4732B04D1C552760045CF1F946A1028	1	cxsmiles	JChemExcelJgAAAB+LCAAAAAAABADtvQdgHEmWJSYvbcp7f0r1StfgdKEIgGATJNiQQBDswYjN5pLsHWlHIymrKoHKZVZlXWYWQMztnbz33nvvvffee++997o7nU4n99//P1xmZAFs9s5K2smeIYCqyB8/fnwfPyJOTnY/O9k62frs5OSzk907J3debJ282DvBny/27tDnX945OSn/HxZLJV8mAAAA
DACC78FC46C3AF57E3C95D2220A0718A	1	cxsmiles	JChemExcelKQAAAB+LCAAAAAAABADtvQdgHEmWJSYvbcp7f0r1StfgdKEIgGATJNiQQBDswYjN5pLsHWlHIymrKoHKZVZlXWYWQMztnbz33nvvvffee++997o7nU4n99//P1xmZAFs9s5K2smeIYCqyB8/fnwfPyJOdk+28N9nX955sXuy99nJCf1v67OTvTsnW8/u0P+e3Tkp75yclP8Pf/k7aCkAAAA=
E78629CE585E15941A90A0E0A133DA18	1	cxsmiles	JChemExcelOAAAAB+LCAAAAAAABADtvQdgHEmWJSYvbcp7f0r1StfgdKEIgGATJNiQQBDswYjN5pLsHWlHIymrKoHKZVZlXWYWQMztnbz33nvvvffee++997o7nU4n99//P1xmZAFs9s5K2smeIYCqyB8/fnwfPyJOTr482f3sZOvks5OTrc9Odu98ebInf+L/e3dOtp7dof89u3NS3vnei0++v/XZl3e+9+X29/8fBvcW1TgAAAA=
DD54BFA81D85AC0D4B7F3AAD24C9A1BD	1	cxsmiles	JChemExcelHwAAAB+LCAAAAAAABADtvQdgHEmWJSYvbcp7f0r1StfgdKEIgGATJNiQQBDswYjN5pLsHWlHIymrKoHKZVZlXWYWQMztnbz33nvvvffee++997o7nU4n99//P1xmZAFs9s5K2smeIYCqyB8/fnwfPyJOTk52Pzs5of9tfXay+2Lr5MuTkzv0+5d3Tk7KOyf/D5m4tkQfAAAA
170931510A33F7484BAC95828037B4B7	1	cxsmiles	JChemExcelMAAAAB+LCAAAAAAABADtvQdgHEmWJSYvbcp7f0r1StfgdKEIgGATJNiQQBDswYjN5pLsHWlHIymrKoHKZVZlXWYWQMztnbz33nvvvffee++997o7nU4n99//P1xmZAFs9s5K2smeIYCqyB8/fnwfPyJOdj87OfnsZOtk67OT3Tv0c0///uxk786zO1sn9z47ecH/u3fnyzsn5f8D0M2zezAAAAA=
9F62D9A5418E75E65917E991453D4076	1	cxsmiles	JChemExcelJwAAAB+LCAAAAAAABADtvQdgHEmWJSYvbcp7f0r1StfgdKEIgGATJNiQQBDswYjN5pLsHWlHIymrKoHKZVZlXWYWQMztnbz33nvvvffee++997o7nU4n99//P1xmZAFs9s5K2smeIYCqyB8/fnwfPyJO8GydvNg9+ewF/W/3ztbJ3mf0gfx/785Jif99+f8AEKydCicAAAA=
7F0D77419382D9E91589A872AEE35939	1	cxsmiles	JChemExcelKQAAAB+LCAAAAAAABADtvQdgHEmWJSYvbcp7f0r1StfgdKEIgGATJNiQQBDswYjN5pLsHWlHIymrKoHKZVZlXWYWQMztnbz33nvvvffee++997o7nU4n99//P1xmZAFs9s5K2smeIYCqyB8/fnwfPyJOTnY/OznZov/vfXaye3JP/6D/36N/vrzz5d4d+ufkzpf/Dw4t07cpAAAA
AE02366B76E32BFD8A74DE672D398B82	1	cxsmiles	JChemExcelKQAAAB+LCAAAAAAABADtvQdgHEmWJSYvbcp7f0r1StfgdKEIgGATJNiQQBDswYjN5pLsHWlHIymrKoHKZVZlXWYWQMztnbz33nvvvffee++997o7nU4n99//P1xmZAFs9s5K2smeIYCqyB8/fnwfPyJO9Hl9svXZl3e+PNn97IR+e/His5Pdkz36nf+3d+ek/H8AiUSMJSkAAAA=
35C4F65F9AEACDCAC114F26C24964C79	1	cxsmiles	JChemExcelHAAAAB+LCAAAAAAABADtvQdgHEmWJSYvbcp7f0r1StfgdKEIgGATJNiQQBDswYjN5pLsHWlHIymrKoHKZVZlXWYWQMztnbz33nvvvffee++997o7nU4n99//P1xmZAFs9s5K2smeIYCqyB8/fnwfPyJOdj87OfnsZO9k67OT3Tsn+gf99eWdF/8P/EAAjhwAAAA=
C0F7F8F01B06F17DACC5500FFD1EE70E	1	cxsmiles	JChemExcelOQAAAB+LCAAAAAAABADtvQdgHEmWJSYvbcp7f0r1StfgdKEIgGATJNiQQBDswYjN5pLsHWlHIymrKoHKZVZlXWYWQMztnbz33nvvvffee++997o7nU4n99//P1xmZAFs9s5K2smeIYCqyB8/fnwfPyJOTnY/OznZkv/v3qF/v7zzYutk6+QO/e/kzgv+4GTvM/oEjT472bvzJb44+X8A1zRXSzkAAAA=
96ECBE8A6E9073459DE3B528E3F97A9B	1	cxsmiles	JChemExcelMwAAAB+LCAAAAAAABADtvQdgHEmWJSYvbcp7f0r1StfgdKEIgGATJNiQQBDswYjN5pLsHWlHIymrKoHKZVZlXWYWQMztnbz33nvvvffee++997o7nU4n99//P1xmZAFs9s5K2smeIYCqyB8/fnwfPyJOvjzZ+uzLOy+2TnY/Oznh/+3SZ3ufvaCPPjvZu3Nyjz/EH/funJR3vjz5fwAS1Di5MwAAAA==
58B1F05DBBA588901430AD1C8F3F6199	1	cxsmiles	JChemExcelIwAAAB+LCAAAAAAABADtvQdgHEmWJSYvbcp7f0r1StfgdKEIgGATJNiQQBDswYjN5pLsHWlHIymrKoHKZVZlXWYWQMztnbz33nvvvffee++997o7nU4n99//P1xmZAFs9s5K2smeIYCqyB8/fnwfPyJOTnY/OznZkv/vvt767Ms7+P8J/fflCX57cfL/AJf87JIjAAAA
3F09DBF29C34457D802AEF77F60B71C6	1	cxsmiles	JChemExcelLwAAAB+LCAAAAAAABADtvQdgHEmWJSYvbcp7f0r1StfgdKEIgGATJNiQQBDswYjN5pLsHWlHIymrKoHKZVZlXWYWQMztnbz33nvvvffee++997o7nU4n99//P1xmZAFs9s5K2smeIYCqyB8/fnwfPyJOvjzZ/exk7+TeZydbJ1uffXnny5OTe3f0t73PTvZP7p98Ro3uf3my/9nJ7v8DC1wgHC8AAAA=
1E4B0CC287E6D35749A53C54EFC3DF9C	1	cxsmiles	JChemExcelKwAAAB+LCAAAAAAABADtvQdgHEmWJSYvbcp7f0r1StfgdKEIgGATJNiQQBDswYjN5pLsHWlHIymrKoHKZVZlXWYWQMztnbz33nvvvffee++997o7nU4n99//P1xmZAFs9s5K2smeIYCqyB8/fnwfPyJOdj87OfnsZOtk67OT3Tsne5+9eEF/vfjsxd6dk3v8Ff3v3kl556T8fwB8LUpyKwAAAA==
0E0AA696B6B8B569946D35720B68DC32	1	cxsmiles	JChemExcelLgAAAB+LCAAAAAAABADtvQdgHEmWJSYvbcp7f0r1StfgdKEIgGATJNiQQBDswYjN5pLsHWlHIymrKoHKZVZlXWYWQMztnbz33nvvvffee++997o7nU4n99//P1xmZAFs9s5K2smeIYCqyB8/fnwfPyJOdj87Odn67GTr5LOT3ZPyDv63dfJi7+SzF/S/vTsnX9KfW8/uPLuDf/4fPT+loi4AAAA=
A15AABE8B383762E01FE487AA4A12737	1	cxsmiles	JChemExcelHQAAAB+LCAAAAAAABADtvQdgHEmWJSYvbcp7f0r1StfgdKEIgGATJNiQQBDswYjN5pLsHWlHIymrKoHKZVZlXWYWQMztnbz33nvvvffee++997o7nU4n99//P1xmZAFs9s5K2smeIYCqyB8/fnwfPyJOTna3Tr58sXWy+9mXd05O9j47OeH/7Z2Ud07+H0rxiZkdAAAA
AE1D4638A45CD8635F47621AC2F1671C	1	cxsmiles	JChemExcelLAAAAB+LCAAAAAAABADtvQdgHEmWJSYvbcp7f0r1StfgdKEIgGATJNiQQBDswYjN5pLsHWlHIymrKoHKZVZlXWYWQMztnbz33nvvvffee++997o7nU4n99//P1xmZAFs9s5K2smeIYCqyB8/fnwfPyJO6HmxhX/vvKafd062Pvvyzpcnu5+dnND/9j472f3yZOtk7w6++n8A588bUCwAAAA=
723AD2793D4CBC6863AFD6DE401B175D	1	cxsmiles	JChemExcelEgAAAB+LCAAAAAAABADtvQdgHEmWJSYvbcp7f0r1StfgdKEIgGATJNiQQBDswYjN5pLsHWlHIymrKoHKZVZlXWYWQMztnbz33nvvvffee++997o7nU4n99//P1xmZAFs9s5K2smeIYCqyB8/fnwfPyJOTk6+PNn67Ms7L+i3F1snd07+H6DJtR4SAAAA
86AAB687FF7CDABA84444DCE1EA657AB	1	cxsmiles	JChemExcelLgAAAB+LCAAAAAAABADtvQdgHEmWJSYvbcp7f0r1StfgdKEIgGATJNiQQBDswYjN5pLsHWlHIymrKoHKZVZlXWYWQMztnbz33nvvvffee++997o7nU4n99//P1xmZAFs9s5K2smeIYCqyB8/fnwfPyJOTk52P3vxYutk67OT3ZPyDv388s6Lk5O9z05OPjvZov/v0Wcnd+h/J3dO/h9MJyf5LgAAAA==
D410F679EEC5DB0FACE8560763EE2A1D	1	cxsmiles	JChemExcelHQAAAB+LCAAAAAAABADtvQdgHEmWJSYvbcp7f0r1StfgdKEIgGATJNiQQBDswYjN5pLsHWlHIymrKoHKZVZlXWYWQMztnbz33nvvvffee++997o7nU4n99//P1xmZAFs9s5K2smeIYCqyB8/fnwfPyJOTrY+e3Hy4y/uvNg6uXNysvvZyYvPTrZOPjvZvXNS/j9LJum5HQAAAA==
0E691947C410DBAC829A76E874B75371	1	cxsmiles	JChemExcelDAAAAB+LCAAAAAAABADtvQdgHEmWJSYvbcp7f0r1StfgdKEIgGATJNiQQBDswYjN5pLsHWlHIymrKoHKZVZlXWYWQMztnbz33nvvvffee++997o7nU4n99//P1xmZAFs9s5K2smeIYCqyB8/fnwfPyJOvny59dmXd7Ze3Hl98v8AbtcotgwAAAA=
34716BA02C038C28B34D2465EB3E5E2B	1	cxsmiles	JChemExcelTgAAAB+LCAAAAAAABADtvQdgHEmWJSYvbcp7f0r1StfgdKEIgGATJNiQQBDswYjN5pLsHWlHIymrKoHKZVZlXWYWQMztnbz33nvvvffee++997o7nU4n99//P1xmZAFs9s5K2smeIYCqyB8/fnwfPyJOvjzZ+uzLO987+T2/v7t3cnLvs5Otk93PXrzYOvly7w5/Rb/uf3Zygi8+O9m/Q+2f3aH/PZNvvzy5Qx/Tryf37pyU/w+IR0a3TgAAAA==
119908A5ACD3418DB49C05E5846789A9	1	cxsmiles	JChemExcelJQAAAB+LCAAAAAAABADtvQdgHEmWJSYvbcp7f0r1StfgdKEIgGATJNiQQBDswYjN5pLsHWlHIymrKoHKZVZlXWYWQMztnbz33nvvvffee++997o7nU4n99//P1xmZAFs9s5K2smeIYCqyB8/fnwfPyJOTnY/O9k62frs5OSzk907J3de4I8v75x8Sb/undCPvc++/H8AUWLU4SUAAAA=
7E1A94582D5FEB008085B0DC81A2DE8D	1	cxsmiles	JChemExcelKQAAAB+LCAAAAAAABADtvQdgHEmWJSYvbcp7f0r1StfgdKEIgGATJNiQQBDswYjN5pLsHWlHIymrKoHKZVZlXWYWQMztnbz33nvvvffee++997o7nU4n99//P1xmZAFs9s5K2smeIYCqyB8/fnwfPyJOTr58ufXZ6ztbX56c3PnyZPezFy+2TrY++/LOyWcnu3dO9j47OeH/7f0/XcpVtikAAAA=
238C0DF684DA2759EC976C7E6A603AC1	1	cxsmiles	JChemExcelKgAAAB+LCAAAAAAABADtvQdgHEmWJSYvbcp7f0r1StfgdKEIgGATJNiQQBDswYjN5pLsHWlHIymrKoHKZVZlXWYWQMztnbz33nvvvffee++997o7nU4n99//P1xmZAFs9s5K2smeIYCqyB8/fnwfPyJOTnY/Ozn57GSL/r9758XW65OtZ3e2Tso79L/XW599eQf/f7F1cufk/wGgI4mOKgAAAA==
4CADBCB0E7FBCAB8702BFCA768BC2B6D	1	cxsmiles	JChemExcelhwAAAB+LCAAAAAAABADtvQdgHEmWJSYvbcp7f0r1StfgdKEIgGATJNiQQBDswYjN5pLsHWlHIymrKoHKZVZlXWYWQMztnbz33nvvvffee++997o7nU4n99//P1xmZAFs9s5K2smeIYCqyB8/fnwfPyJOTr538nt++/tbJ3f45+7J1mdf3vmSfucP8ceLLW3xPt/sntw5IZgMVcCf4K/Bz/4fECTe2IcAAAA=
532EBD954996EB957D7CF6B85F506C85	1	cxsmiles	JChemExcelgQAAAB+LCAAAAAAABADtvQdgHEmWJSYvbcp7f0r1StfgdKEIgGATJNiQQBDswYjN5pLsHWlHIymrKoHKZVZlXWYWQMztnbz33nvvvffee++997o7nU4n99//P1xmZAFs9s5K2smeIYCqyB8/fnwfPyJOTr538nt++/tbJ3f45+7J1mdf3vmSfucP8ceLLW3xPt/sntw5IZgMVcCf4C/5TP+Vn/8PQwrRy4EAAAA=
8EE7081A360FD7743CDA8224EEA5D0CC	1	cxsmiles	JChemExceldgAAAB+LCAAAAAAABADtvQdgHEmWJSYvbcp7f0r1StfgdKEIgGATJNiQQBDswYjN5pLsHWlHIymrKoHKZVZlXWYWQMztnbz33nvvvffee++997o7nU4n99//P1xmZAFs9s5K2smeIYCqyB8/fnwfPyJOTrZO7nzv5Pf89vd3T7Y++/LOl/Q7/bHFf7zY4m+23uub3ZM7gGn/jf31/wD/0rOUdgAAAA==
CDF3E626FA6C485FBC8A411CA3DB30D2	1	cxsmiles	JChemExcelewAAAB+LCAAAAAAABADtvQdgHEmWJSYvbcp7f0r1StfgdKEIgGATJNiQQBDswYjN5pLsHWlHIymrKoHKZVZlXWYWQMztnbz33nvvvffee++997o7nU4n99//P1xmZAFs9s5K2smeIYCqyB8/fnwfPyJOTr538nt++/tbJ3f45+7J1mdf3vmSfucP8ceLLW3xPt/sntw5IZj239hf/w8w0kHjewAAAA==
4376D20FC9C36240F95F965A5C348F67	1	cxsmiles	JChemExcelKwAAAB+LCAAAAAAABADtvQdgHEmWJSYvbcp7f0r1StfgdKEIgGATJNiQQBDswYjN5pLsHWlHIymrKoHKZVZlXWYWQMztnbz33nvvvffee++997o7nU4n99//P1xmZAFs9s5K2smeIYCqyB8/fnwfPyJOTr58ufXZl3e2vjw5ufPl3ZOtz05+35Pyzt2T3c9Otk7k/7t36JOT8v8Bq52MFSsAAAA=
9CCEC30DA262537D22FD70AA05AF7AE0	1	cxsmiles	JChemExcelUAAAAB+LCAAAAAAABADtvQdgHEmWJSYvbcp7f0r1StfgdKEIgGATJNiQQBDswYjN5pLsHWlHIymrKoHKZVZlXWYWQMztnbz33nvvvffee++997o7nU4n99//P1xmZAFs9s5K2smeIYCqyB8/fnwfPyJOTnY/O/neye/5e377+3v04/tb9MGdLfx2b0s+xg//3+/f2z/5cv/Ol3t3vrzz5cnWZ1/eOcF/+uv/AwIaLL9QAAAA
BEFA3EAE8A63C4FE14F7BE78002DA251	1	cxsmiles	JChemExcelMQAAAB+LCAAAAAAABADtvQdgHEmWJSYvbcp7f0r1StfgdKEIgGATJNiQQBDswYjN5pLsHWlHIymrKoHKZVZlXWYWQMztnbz33nvvvffee++997o7nU4n99//P1xmZAFs9s5K2smeIYCqyB8/fnwfPyJOTnY/OznZO9mi/3Y/+/LOl3e2Tu5tnfDf9/ZPvty/8+XenS9PtuirE/z35f8DXRVQrjEAAAA=
7EA816EC3685BC6F163BA10A85DB54BE	1	cxsmiles	JChemExcelFwAAAB+LCAAAAAAABADtvQdgHEmWJSYvbcp7f0r1StfgdKEIgGATJNiQQBDswYjN5pLsHWlHIymrKoHKZVZlXWYWQMztnbz33nvvvffee++997o7nU4n99//P1xmZAFs9s5K2smeIYCqyB8/fnwfPyJOTr58ufXZl3e2vjw5ufP65OQ1/jg5+X8A8k6l+RcAAAA=
ACEDF637F768A9D8FF3066FB37D5755E	1	cxsmiles	JChemExcelOAAAAB+LCAAAAAAABADtvQdgHEmWJSYvbcp7f0r1StfgdKEIgGATJNiQQBDswYjN5pLsHWlHIymrKoHKZVZlXWYWQMztnbz33nvvvffee++997o7nU4n99//P1xmZAFs9s5K2smeIYCqyB8/fnwfPyJOvjzZ/exk7+TeZydbJ1uffXnn5OTeHf7ly5O9z072v3fye/6e3/7+/ZPPTr7UX7882f/sZPf/AQyn3f04AAAA
8A105E16A06AECFFEDE2C91BBA99AA32	1	mrv	JChemExcelXAsAAB+LCAAAAAAABADtvQdgHEmWJSYvbcp7f0r1StfgdKEIgGATJNiQQBDswYjN5pLsHWlHIymrKoHKZVZlXWYWQMztnbz33nvvvffee++997o7nU4n99//P1xmZAFs9s5K2smeIYCqyB8/fnwfPyIe/x7vFmV6mddNUS0/+2h3vPNRmi+n1axYXnz20VWxnFVXzfbu3v29j36Po8dTakvtl81nH83bdvXo7t2rq6vxdJ4vsnfVcjytFh/J94/eNUXQ5ureuKov7u7t7Oze/b2/eP6a39kulk2bLac5vdUUjxr+8Hk1zVpGZqCLu4usviyWd6X53UV9KdB+/91Pf/+dvd9/9/74XTP7yI3phL48pnfT86LM0/OqXmRtern76Xhnb…

## Sheet: properties
name	SMILES	Formula	m/z	BasicpKa	AcidicpKa	logP	logD	MolecularVolume	PSA	MinimalProjectionArea		ALogP	ALogp2
methamidofos	COP(=O)(N)SC	C2H8NO2PS	141.001	-	15.5686	-0.31829	-0.31829	112.43	52.32	26.2789	40.329	0.1204	0.0144962
1-Naphthylacetamide	C1=CC=C2C(=C1)C=CC=C2CC(=O)N	C12H11NO	185.084	-2.69169	16.6581	1.79353	1.79353	172.438	43.09	34.6347	61.2822	1.1522	1.32756
propamocarb	CCCOC(=O)NCCCN(C)C	C9H20N2O2	188.152	9.29782	16.18	0.770613	-2.73009	200.594	42.77	28.5853	68.4698	-0.3561	0.126807
acetamiprid	CC(=NC#N)N(C)CC1=CN=C(C=C1)Cl	C10H11ClN4	222.067	4.16489	25	1.11434	-0.0557632	193.562	53.89	37.7819	58.6548	-0.1404	0.0197122
Pirimicarb-desmethyl	CC1=C(N=C(N=C1OC(=O)N(C)C)NC)C	C10H16N4O2	224.127	5.14928	16.999	1.16162	-0.571496	209.898	68.6	40.4549	73.0253	0.5601	0.313712
clomazone	CC1(CON(C1=O)CC2=CC=CC=C2Cl)C	C12H14ClNO2	239.071	-4.67203	31.74	2.93403	2.93403	209.52	29.54	39.7046	65.0703	1.725	2.97562
paraoxon-methyl	COP(=O)(OC)OC1=CC=C(C=C1)[N+](=O)[O-]	C8H10NO6P	247.025	-9.046	25.35	1.71172	1.71172	193.446	87.9	36.8977	61.1221	1.2758	1.62767
acetochlor	CCC1=CC=CC(=C1N(COCC)C(=O)CCl)C	C14H20ClNO2	269.118	-4.22699	16.6041	3.50371	3.50371	255.483	29.54	56.93	74.6062	1.6261	2.6442
alternariol-mono	CC1=CC(=CC2=C1C3=CC(=CC(=C3C(=O)O2)O)OC)O	C15H12O5	272.068	-4.07659	7.70846	3.32395	3.32394	229.461	75.99	36.9104	84.5628	0.5037	0.253714
metazachlor	CC1=C(C(=CC=C1)C)N(CN2C=CC=N2)C(=O)CCl	C14H16ClN3O	277.098	2.34257	16.6485	2.97889	2.8926	245.938	38.13	50.8492	70.513	1.5817	2.50177
oxydixyl	CC1=C(C(=CC=C1)C)N(C(=O)COC)N2CCOC2=O	C14H18N2O4	278.127	-4.1636	14.3888	1.78606	1.78606	252.961	59.08	49.9	65.3399	0.9002	0.81036
myclobutanil	CCCCC(CN1C=NC=N1)(C#N)C2=CC=C(C=C2)Cl	C15H17ClN4	288.114	2.27391	26.89	3.65809	3.58999	261.645	54.5	50.0778	80.2103	-0.4352	0.189399
TEPP	CCOP(=O)(OCC)OP(=O)(OCC)OCC	C8H20O7P2	290.068	-9.08316	-	1.49717	1.49717	247.062	80.29	53.84	74.6225	1.181	1.39476
fenthion-sulfoxide	CC1=C(C=CC(=C1)OP(=S)(OC)OC)S(=O)C	C10H15O4PS2	294.015	-8.13511	15.8874	1.90844	1.90844	242.152	44.76	41.9546	76.9682	1.5423	2.37869
tolclofos-methyl	CC1=CC(=C(C(=C1)Cl)OP(=S)(OC)OC)Cl	C9H11Cl2O3PS	299.954	-	30.49	4.38312	4.38312	225.59	27.69	40.2783	74.3341	3.1454	9.89354
fenoxycarb	CCOC(=O)NCCOC1=CC=C(C=C1)OC2=CC=CC=C2	C17H19NO4	301.131	-3.65153	13.9327	3.31382	3.31382	278.454	56.79	48.3815	89.5009	1.4501	2.10279
clofenfezine	C1=CC=C(C(=C1)C2=NN=C(N=N2)C3=CC=CC=C3Cl)Cl	C14H8Cl2N4	302.013	-4.62091	30.34	4.15254	4.15254	233.539	51.56	37.4454	78.25	2.1998	4.83912
flurochloridone	C1C(C(C(=O)N1C2=CC=CC(=C2)C(F)(F)F)Cl)CCl	C12H10Cl2F3NO	311.009	-6.61676	15.9079	3.24892	3.24892	229.763	20.31	38.0238	78.0231	2.2729	5.16607
aflatoxin B1	COC1=C2C3=C(C(=O)CC3)C(=O)OC2=C4[C@@H]5C=CO[C@@H]5OC4=C1	C17H12O6	312.063	-4.44043	19.5929	1.58438	1.58438	248.075	71.06	44.1023	85.8139	-1.0964	1.20209
hexaconazole	CCCCC(CN1C=NC=N1)(C2=C(C=C(C=C2)Cl)Cl)O	C14H17Cl2N3O	313.075	2.00295	13.336	3.70905	3.67098	267.347	50.94	54.6858	76.9745	-0.2834	0.0803156
nuarimol	C1=CC=C(C(=C1)C(C2=CC=C(C=C2)F)(C3=CN=CN=C3)O)Cl	C17H12ClFN2O	314.062	1.04307	12.1302	3.46161	3.457	260.432	46.01	57.492	69.7244	0.4304	0.185244
Fenamiphos-sulfoxide	CCOP(=O)(NC(C)C)OC1=CC(=C(C=C1)S(=O)C)C	C13H22NO4PS	319.101	-8.1355	10.5385	1.4196	1.4196	286.248	64.63	49.6652	91.3687	0.2998	0.08988
aflatoxin G1	COC1=C2C3=C(C(=O)OCC3)C(=O)OC2=C4C5C=COC5OC4=C1	C17H12O7	328.058	-4.44028	20.33	1.36821	1.36821	258.055	80.29	44.7484	88.59	-0.7537	0.568064
tebufenpyrad	CCC1=NN(C(=C1Cl)C(=O)NCC2=CC=C(C=C2)C(C)(C)C)C	C18H24ClN3O	333.161	1.31945	13.1505	4.1009	4.09193	313.276	46.92	49.8191	95.0722	2.4309	5.90927
Deoxynivalenol 15-acetate	CC1=C[C@@H]2[C@]([C@@H](C1=O)O)([C@]3(C[C@H]([C@H]([C@@]34CO4)O2)O)C)COC(=O)C	C17H22O7	338.137	-3.2026	12.7513	-0.527571	-0.527572	297.097	105.59	56.4982	74.3523	-1.2648	1.59972
pyridaphenthion	CCOP(=S)(OCC)OC1=NN(C(=O)C=C1)C2=CC=CC=C2	C14H17N2O4PS	340.065	-7.71412	32.31	3.19282	3.19282	284.841	60.36	46.2555	93.805	2.1167	4.48042
Chlorfenrinphos	CCOP(=O)(OCC)O/C(=C\Cl)/C1=C(C=C(C=C1)Cl)Cl	C12H14Cl3O4P	357.97	-9.17293	29.1	4.29736	4.29736	272.583	44.76	51.4186	80.4526	2.8674	8.22198
oxyfluorfen	CCOC1=C(C=CC(=C1)OC2=C(C=C(C=C2)C(F)(F)F)Cl)[N+](=O)[O-]	C15H11ClF3NO4	361.033	-3.73099	24.86	5.09455	5.09455	273.614	61.6	53.0494	87.3582	2.9954	8.97242
diacetoxyscirpenol	CC1=C[C@@H]2[C@](CC1)([C@]3([C@@H]([C@H]([C@H]([C@]34CO4)O2)O)OC(=O)C)C)COC(=O)C	C19H26O7	366.168	-3.64197	13.0723	0.377	0.377	331.577	94.59	58.7807	89.4214	-0.4528	0.205028
phosalone	CCOP(=S)(OCC)SCN1C2=C(C=C(C=C2)Cl)OC1=O	C12H15ClNO4PS2	366.987	-3.31701	25.76	3.74546	3.74546	283.691	48	44.8614	94.3395	2.864	8.2025
tefraconazole	C1=CC(=C(C=C1Cl)Cl)C(CN2C=NC=N2)COC(C(F)F)(F)F	C13H11Cl2F4N3O	371.022	2.05458	18.8828	3.86326	3.82066	270.513	39.94	56.3264	78.0372	1.8813	3.53929
pyridate	CCCCCCCCSC(=O)OC1=CC(=NN=C1C2=CC=CC=C2)Cl	C19H23ClN2O2S	378.117	0.271746	24.83	6.61268	6.61187	340.597	52.08	57.4361	113.178	0.8896	0.791388
carborsulfon	CCCCN(CCCC)SN(C)C(=O)OC1=CC=CC2=C1OC(C2)(C)C	C20H32N2O3S	380.213	2.38202	31.49	5.1615	5.06787	372.543	42.01	68.9513	100.1	0.6713	0.450644
pyraclostrobin	COC(=O)N(C1=CC=CC=C1COC2=NN(C=C2)C3=CC=C(C=C3)Cl)OC	C19H18ClN3O4	387.099	0.404347	27.38	4.69654	4.69544	326.233	65.82	55.8644	109.394	1.9848	3.93943
halosulfuron-methy	CN1C(=C(C(=N1)Cl)C(=O)OC)S(=O)(=O)NC(=O)NC2=NC(=CC(=N2)OC)OC	C13H15ClN6O7S	434.041	1.68475	4.52969	1.44928	1.41765	330.385	163.63	61.5309	100.212	0.2705	0.0731702
indoxacarb	COC(=O)[C@]12CC3=C(C1=NN(CO2)C(=O)N(C4=CC=C(C=C4)OC(F)(F)F)C(=O)OC)C=CC(=C3)Cl	C22H17ClF3N3O7	527.071	-1.43442	28.44	5.38944	5.38942	401.16	106.97	68.0635	108.75	3.6704	13.4718

## Sheet: conc and area
						spike levels (mol/L)										Area											6
Name	CAS	SMILES	IC	Molecule weight	RT	C1	C2	C3	C4	C5	C6	C7	C8	C9	C10	A1	A2	A3	A4	A5	A6	A7	A8	A9	A10		35
Deoxynivalenol-15-acetate	88337-96-6	CC1=C[C@@H]2[C@]([C@@H](C1=O)O)([C@]3(C[C@H]([C@H]([C@@]34CO4)O2)O)C)COC(=O)C	122.4	338.136	2.476	1.74486e-07	3.48972e-07	8.7243e-07	1.74486e-06	3.48972e-06	8.7243e-06	1.74486e-05	3.48972e-05	8.7243e-05	0.000174486	87110.6	164129	532796	722285	1.49691e+06	3.18194e+06	6.11293e+06	1.06095e+07	2.11944e+07	3.7494e+07	#N/A	#N/A
Pirimicarb-desmethyl	30614-22-3	CC1=C(N=C(N=C1OC(=O)N(C)C)NC)C	113.7	224.127	1.713	8.92352e-09	1.7847e-08	4.46176e-08	8.92352e-08	1.7847e-07	4.46176e-07	8.92352e-07	1.7847e-06	4.46176e-06	8.92352e-06	1.04935e+06	2.36424e+06	5.99053e+06	1.21248e+07	1.99785e+07	4.89692e+07	8.81899e+07	1.55642e+08	3.14926e+08	5.15613e+08	#N/A	#N/A
halosulfuron-methy	100784-20-1	CN1C(=C(C(=N1)Cl)C(=O)OC)S(=O)(=O)NC(=O)NC2=NC(=CC(=N2)OC)OC	166.4	434.041	4.932	5.75983e-08	1.15197e-07	2.87992e-07	5.75983e-07	1.15197e-06	2.87992e-06	5.75983e-06	1.15197e-05	2.87992e-05	5.75983e-05	720611	1.60336e+06	3.79058e+06	6.53566e+06	1.26081e+07	2.89447e+07	6.22779e+07	1.14072e+08	2.60899e+08	4.54026e+08	#N/A	#N/A
phosalone	2310-17-0	CCOP(=S)(OCC)SCN1C2=C(C=C(C=C2)Cl)OC1=O	168.9	366.986	5.975	1.36245e-07	2.7249e-07	6.81224e-07	1.36245e-06	2.7249e-06	6.81224e-06	1.36245e-05	2.7249e-05	6.81224e-05	0.000136245	379266	857651	2.09677e+06	3.82607e+06	7.05717e+06	1.45724e+07	2.75525e+07	4.07858e+07	7.20016e+07	1.05358e+08	#N/A	#N/A
paraoxon-methyl	950-35-6	COP(=O)(OC)OC1=CC=C(C=C1)[N+](=O)[O-]	111	247.024	3.434	4.04819e-08	8.09638e-08	2.0241e-07	4.04819e-07	8.09638e-07	2.0241e-06	4.04819e-06	8.09638e-06	2.0241e-05	4.04819e-05	366904	663528	1.75649e+06	3.46818e+06	5.81634e+06	1.46192e+07	2.33103e+07	4.52688e+07	9.46945e+07	1.71881e+08	#N/A	#N/A
TEPP	107-49-3	CCOP(=O)(OCC)OP(=O)(OCC)OCC	111.1	290.068	3.103	3.44747e-08	6.89494e-08	1.72373e-07	3.44747e-07	6.89494e-07	1.72373e-06	3.44747e-06	6.89494e-06	1.72373e-05	3.44747e-05	716735	1.35685e+06	3.18996e+06	5.7166e+06	1.14644e+07	2.44721e+07	4.54544e+07	8.25753e+07	1.52824e+08	2.5885e+08	#N/A	#N/A
Fenamiphos-sulfoxide	31972-43-7	CCOP(=O)(NC(C)C)OC1=CC(=C(C=C1)S(=O)C)C	122.7	319.1	3.148	3.13381e-08	6.26763e-08	1.56691e-07	3.13381e-07	6.26763e-07	1.56691e-06	3.13381e-06	6.26763e-06	1.56691e-05	3.13381e-05	713936	1.30615e+06	3.58879e+06	5.94875e+06	1.0818e+07	2.89223e+07	5.89719e+07	9.56447e+07	2.02462e+08	349541873	#N/A	#N/A
fenthion-sulfoxide	3761-41-9	CC1=C(C=CC(=C1)OP(=S)(OC)OC)S(=O)C	124.6	294.014	3.84	8.50299e-08	1.7006e-07	4.25149e-07	8.50299e-07	1.7006e-06	4.25149e-06	8.50299e-06	1.7006e-05	4.25149e-05	8.50299e-05	1.78073e+06	3.74411e+06	9.62498e+06	1.66774e+07	3.53509e+07	7.6837e+07	1.5526e+08	2.7413e+08	5.47419e+08	8.91949e+08	#N/A	#N/A
fenoxycarb	72490-01-8	CCOC(=O)NCCOC1=CC=C(C=C1)OC2=CC=CC=C2	121.9	301.131	5.28	3.32082e-08	6.64163e-08	1.66041e-07	3.32082e-07	6.64163e-07	1.66041e-06	3.32082e-06	6.64163e-06	1.66041e-05	3.32082e-05	502951	823764	1.93254e+06	3.23066e+06	6.00139e+06	1.36369e+07	2.19446e+07	3.95767e+07	6.79414e+07	9.81393e+07	#N/A	#N/A
tolclofos-methyl	57018-04-9	CC1=CC(=C(C(=C1)Cl)OP(=S)(OC)OC)Cl	204.5	299.954	5.958	3.33385e-07	6.6677e-07	1.66692e-06	3.33385e-06	6.6677e-06	1.66692e-05	3.33385e-05	6.6677e-05	0.000166692	0.000333385	534812	1.26132e+06	3.28896e+06	6.08453e+06	1.08292e+07	2.57475e+07	4.63715e+07	6.98319e+07	1.09364e+08	1.55449e+08	#N/A	#N/A
myclobutanil	88671-89-0	CCCCC(CN1C=NC=N1)(C#N)C2=CC=C(C=C2)Cl	158.3	288.114	4.882	2.2278e-08	4.4556e-08	1.1139e-07	2.2278e-07	4.4556e-07	1.1139e-06	2.2278e-06	4.4556e-06	1.1139e-05	2.2278e-05	573886	1.03415e+06	2.81747e+06	5.20796e+06	9.64729e+06	23258596	4.61775e+07	7.91069e+07	1.73242e+08	3.02868e+08	#N/A	2.99
metazachlor	67129-08-2	CC1=C(C(=CC=C1)C)N(CN2C=CC=N2)C(=O)CCl	156.1	277.098	4.344	3.60884e-08	7.21767e-08	1.80442e-07	3.60884e-07	7.21767e-07	1.80442e-06	3.60884e-06	7.21767e-06	1.80442e-05	3.60884e-05	391373	809078	2.14425e+06	4.45394e+06	8.99281e+06	2.08422e+07	3.54688e+07	6.35978e+07	1.29919e+08	2.28673e+08	#N/A	#N/A
flurochloridone	61213-25-0	C1C(C(C(=O)N1C2=CC=CC(=C2)C(F)(F)F)Cl)CCl	200.7	311.009	5.304	1.60767e-07	3.21535e-07	8.03836e-07	1.60767e-06	3.21535e-06	8.03836e-06	1.60767e-05	3.21535e-05	8.03836e-05	0.000160767	216842	409284	1.14825e+06	2.15771e+06	4.17409e+06	8.90744e+06	1.65885e+07	2.86056e+07	5.203e+07	6.90806e+07	#N/A	#N/A
oxyfluorfen	42874-03-3	CCOC1=C(C=CC(=C1)OC2=C(C=C(C=C2)C(F)(F)F)Cl)[N+](=O)[O-]	157.8	361.032	6.416	1.38492e-07	2.76984e-07	6.92459e-07	1.38492e-06	2.76984e-06	6.92459e-06	1.38492e-05	2.76984e-05	6.92459e-05	0.000138492	110607	136474	461540	816891	1.62102e+06	3.30059e+06	7.01953e+06	1.10611e+07	2.2237e+07	3.20872e+07	#N/A	#N/A
acetochlor	34256-82-1	CCC1=CC=CC(=C1N(COCC)C(=O)CCl)C	150.6	269.118	5.275	1.85792e-07	3.71585e-07	9.28962e-07	1.85792e-06	3.71585e-06	9.28962e-06	1.85792e-05	3.71585e-05	9.28962e-05	0.000185792	864150	1.94819e+06	4.45277e+06	8.74378e+06	1.60897e+07	3.80449e+07	6.59154e+07	1.1167e+08	2.1618e+08	2.98178e+08	#N/A	#N/A
nuarimol	63284-71-9	C1=CC=C(C(=C1)C(C2=CC=C(C=C2)F)(C3=CN=CN=C3)O)Cl	160.5	314.062	4.508	3.18409e-08	6.36818e-08	1.59204e-07	3.18409e-07	6.36818e-07	1.59204e-06	3.18409e-06	6.36818e-06	1.59204e-05	3.18409e-05	363401	775641	1.63296e+06	2.83615e+06	6.2169e+06	1.52395e+07	2.80929e+07	5.44842e+07	1.3262e+08	2.52021e+08	#N/A	#N/A
hexaconazole	79983-71-4	CCCCC(CN1C=NC=N1)(C2=C(C=C(C=C2)Cl)Cl)O	206.6	313.074	5.208	3.19413e-08	6.38826e-08	1.59707e-07	3.19413e-07	6.38826e-07	1.59707e-06	3.19413e-06	6.38826e-06	1.59707e-05	3.19413e-05	518474	995547	2.53515e+06	4.39539e+06	9.54182e+06	2.18952e+07	4.53133e+07	7.75588e+07	1.75102e+08	3.29253e+08	#N/A	#N/A
alternariol-mono	23452-05-3	CC1=CC(=CC2=C1C3=CC(=CC(=C3C(=O)O2)O)OC)O	119	272.068	4.742	1.83778e-07	3.67555e-07	9.18888e-07	1.83778e-06	3.67555e-06	9.18888e-06	1.83778e-05	3.67555e-05	9.18888e-05	0.000183778	NA	197077	756282	704496	2.20369e+06	3.45995e+06	8.45344e+06	1.53441e+07	2.82075e+07	5.44069e+07	#N/A	#N/A
pyridate	55512-33-9	CCCCCCCCSC(=O)OC1=CC(=NN=C1C2=CC=CC=C2)Cl	173.2	378.116	7.489	1.17487e-08	2.34974e-08	5.87436e-08	1.17487e-07	2.34974e-07	5.87436e-07	1.17487e-06	2.34974e-06	5.87436e-06	1.17487e-05	492403	930467	1.4238e+06	2.76282e+06	4.79694e+06	1.20148e+07	2.19634e+07	3.90658e+07	8.9737e+07	1.4725e+08	#N/A	2.95
1-Naphthylacetamide	86-86-2	C1=CC=C2C(=C1)C=CC=C2CC(=O)N	114.5	185.083	3.144	2.70148e-08	5.40297e-08	1.35074e-07	2.70148e-07	5.40297e-07	1.35074e-06	2.70148e-06	5.40297e-06	1.35074e-05	2.70148e-05	434124	574731	1.85513e+06	3.50775e+06	5.53293e+06	1.22577e+07	2.24841e+07	3.22773e+07	5.92145e+07	9.71512e+07	#N/A	#N/A
pyraclostrobin	175013-18-0	COC(=O)N(C1=CC=CC=C1COC2=NN(C=C2)C3=CC=C(C=C3)Cl)OC	166.1	387.098	5.842	1.29166e-08	2.58333e-08	6.45831e-08	1.29166e-07	2.58333e-07	6.45831e-07	1.29166e-06	2.58333e-06	6.45831e-06	1.29166e-05	763545	1.3886e+06	3.59181e+06	7.41208e+06	1.60969e+07	3.84245e+07	7.31195e+07	1.28627e+08	2.48316e+08	4.12936e+08	#N/A	#N/A
aflatoxin G1	1165-39-5	COC1=C2C3=C(C(=O)OCC3)C(=O)OC2=C4C5C=COC5OC4=C1	122.2	328.058	3.368	7.4682e-09	1.49364e-08	3.7341e-08	7.4682e-08	1.49364e-07	3.7341e-07	7.4682e-07	1.49364e-06	3.7341e-06	7.4682e-06	65066.9	139177	474492	754671	1.28322e+06	3.38944e+06	5.54229e+06	1.08422e+07	2.36832e+07	4.19031e+07	#N/A	#N/A
clofenfezine	74115-24-5	C1=CC=C(C(=C1)C2=NN=C(N=N2)C3=CC=CC=C3Cl)Cl	206.7	302.012	5.95	8.27782e-08	1.65556e-07	4.13891e-07	8.27782e-07	1.65556e-06	4.13891e-06	8.27782e-06	1.65556e-05	4.13891e-05	8.27782e-05	NA	1.41046e+06	3.93463e+06	6.72381e+06	1.22878e+07	2.77434e+07	5.00401e+07	8.29192e+07	1.34483e+08	1.92175e+08	#N/A	#N/A
tetraconazole	112281-77-3	C1=CC(=C(C=C1Cl)Cl)C(CN2C=NC=N2)COC(C(F)F)(F)F	204.3	371.021	5.015	3.27282e-08	6.54564e-08	1.63641e-07	3.27282e-07	6.54564e-07	1.63641e-06	3.27282e-06	6.54564e-06	1.63641e-05	3.27282e-05	759290	1.55807e+06	3.64926e+06	6.57513e+06	1.28866e+07	3.27961e+07	5.88404e+07	1.26647e+08	2.08762e+08	437934898	#N/A	3.37
clomazone	81777-89-1	CC1(CON(C1=O)CC2=CC=CC=C2Cl)C	152.2	239.071	4.452	8.36573e-09	1.67315e-08	4.18286e-08	8.36573e-08	1.67315e-07	4.18286e-07	8.36573e-07	1.67315e-06	4.18286e-06	8.36573e-06	930294	1.04767e+06	1.79896e+06	2.69343e+06	3.75395e+06	8.49842e+06	1.45966e+07	2.59328e+07	4.99289e+07	8.48021e+07	#N/A	#N/A
propamocarb	24579-73-5	CCCOC(=O)NCCCN(C)C	111.8	188.152	1.225	1.06297e-08	2.12594e-08	5.31486e-08	1.06297e-07	2.12594e-07	5.31486e-07	1.06297e-06	2.12594e-06	5.31486e-06	1.06297e-05	1.23775e+06	2.3473e+06	6.82104e+06	1.23628e+07	2.28587e+07	4.80152e+07	8.96867e+07	1.62081e+08	3.08896e+08	4.7044e+08	#N/A	3.71
tebufenpyrad	119168-77-3	CCC1=NN(C(=C1Cl)C(=O)NCC2=CC=C(C=C2)C(C)(C)C)C	163.3	333.16	6.221	3.60187e-09	7.20374e-09	1.80094e-08	3.60187e-08	7.20374e-08	1.80094e-07	3.60187e-07	7.20374e-07	1.80094e-06	3.60187e-06	83489.3	143702	283907	597504	1.32629e+06	3.20867e+06	6.41972e+06	1.35987e+07	3.16679e+07	6.59456e+07	#N/A	#N/A
acetamiprid	135410-20-7	CC(=NC#N)N(C)CC1=CN=C(C=C1)Cl	149.8	222.067	2.789	2.04712e-08	4.09425e-08	1.02356e-07	2.04712e-07	4.09425e-07	1.02356e-06	2.04712e-06	4.09425e-06	1.02356e-05	2.04712e-05	662481	863763	1.82131e+06	3.46898e+06	5.84696e+06	1.38402e+07	2.48013e+07	4.60783e+07	9.59342e+07	1.63524e+08	2.7	2.5
methamidophos	10265-92-6	COP(=O)(N)SC	108.4	141.001	0.852	3.54608e-07	7.09216e-07	1.77304e-06	3.54608e-06	7.09216e-06	1.77304e-05	3.54608e-05	7.09216e-05	0.000177304	0.000354608	2.48729e+06	7.21662e+06	1.14751e+07	2.19744e+07	3.69914e+07	6.08199e+07	1.15389e+08	1.75892e+08	3.30113e+08	5.08405e+08	#N/A	#N/A
indoxacarb	173584-44-6	COC(=O)[C@]12CC3=C(C1=NN(CO2)C(=O)N(C4=CC=C(C=C4)OC(F)(F)F)C(=O)OC)C=CC(=C3)Cl	172.7	527.07	6.052	9.86973e-09	1.97395e-08	4.93487e-08	9.86973e-08	1.97395e-07	4.93487e-07	9.86973e-07	1.97395e-06	4.93487e-06	9.86973e-06	348195	602103	972607	1.90472e+06	4.32932e+06	1.04602e+07	2.28596e+07	4.27163e+07	9.29437e+07	1.73619e+08	#N/A	2.84
oxadixyl	77732-09-3	CC1=C(C(=CC=C1)C)N(C(=O)COC)N2CCOC2=O	118.4	278.126	3.393	3.59549e-08	7.19098e-08	1.79775e-07	3.59549e-07	7.19098e-07	1.79775e-06	3.59549e-06	7.19098e-06	1.79775e-05	3.59549e-05	325947	806794	2.17383e+06	3.84648e+06	6.29074e+06	1.60697e+07	2.99651e+07	5.34236e+07	9.4664e+07	1.64289e+08	#N/A	#N/A
pyridaphenthion	119-12-0	CCOP(=S)(OCC)OC1=NN(C(=O)C=C1)C2=CC=CC=C2	124.4	340.064	5.031	2.94062e-08	5.88125e-08	1.47031e-07	2.94062e-07	5.88125e-07	1.47031e-06	2.94062e-06	5.88125e-06	1.47031e-05	2.94062e-05	880883	1.60282e+06	4.39901e+06	6.9528e+06	1.42756e+07	3.26811e+07	6.74318e+07	1.36361e+08	2.79897e+08	4.51288e+08	#N/A	#N/A
Chlorfenrinphos	470-90-6	CCOP(=O)(OCC)O/C(=C\Cl)/C1=C(C=C(C=C1)Cl)Cl	266.9	357.969	5.453	5.58708e-09	1.11742e-08	2.79354e-08	5.58708e-08	1.11742e-07	2.79354e-07	5.58708e-07	1.11742e-06	2.79354e-06	5.58708e-06	42808.3	152637	301446	596655	1.19535e+06	2.97926e+06	4.41407e+06	9.15682e+06	2.13706e+07	3.36251e+07	#N/A	#N/A
diacetoxyscirpenol	2270-40-8	CC1=C[C@@H]2[C@](CC1)([C@]3([C@@H]([C@H]([C@H]([C@]34CO4)O2)O)OC(=O)C)C)COC(=O)C	125.3	366.167	3.368	1.6386e-08	3.27719e-08	8.19298e-08	1.6386e-07	3.27719e-07	8.19298e-07	1.6386e-06	3.27719e-06	8.19298e-06	1.6386e-05	NA	148577	327568	431065	765565	1.54915e+06	2.5319e+06	4.49577e+06	8.07595e+06	1.47325e+07	#N/A	#N/A
aflatoxin B1	1162-65-8	COC1=C2C3=C(C(=O)CC3)C(=O)OC2=C4[C@@H]5C=CO[C@@H]5OC4=C1	121.9	312.063	3.583	3.20448e-08	6.40897e-08	1.60224e-07	3.20448e-07	6.40897e-07	1.60224e-06	3.20448e-06	6.40897e-06	1.60224e-05	3.20448e-05	336932	924475	2.08441e+06	3.97698e+06	7.45963e+06	1.68224e+07	3.37503e+07	5.67784e+07	1.23985e+08	2.2886e+08	#N/A	#N/A
